# Supplementary material for: The enzyme kinetics of branched‐chain fatty acid synthesis of metazoan fatty acid synthase
Source: Protein Sci. 2025 Jul 16;34(8):e70229. doi: 10.1002/pro.70229 (PMC12267109; doi:10.1002/pro.70229)
Supplement: Supplementary file 1 — Data S1. Supporting Information. [file PRO-34-e70229-s001.zip]

Archive with 4 entries (4 files):
- si_gusenda&amp;ochs.pdf
- structure_mal_cluster6-center.pdb
- structure_R-metmal_cluster7-center.pdb
- structure_S-metmal_cluster3-center.pdb
