# Supplementary material for: The enzyme kinetics of branched‐chain fatty acid synthesis of metazoan fatty acid synthase
Source: Protein Sci. 2025 Jul 16;34(8):e70229. doi: 10.1002/pro.70229 (PMC12267109; doi:10.1002/pro.70229)
Supplement: Supplementary file 1 — Data S1. Supporting Information. [file PRO-34-e70229-s001.zip › structure_mal_cluster6-center.pdb]

REMARK   BIOVIA PDB file
REMARK   Created:  2025-02-18T18:12:44Z
CRYST1  105.677  105.677  105.677  90.00  90.00  90.00 P1         
ATOM      1  N   SER A   1      75.850  53.790  62.730  0.00  0.00           N1+
ATOM      2  H1  SER A   1      75.660  54.750  62.460  0.00  0.00           H  
ATOM      3  H2  SER A   1      75.570  53.590  63.680  0.00  0.00           H  
ATOM      4  H3  SER A   1      76.850  53.740  62.590  0.00  0.00           H  
ATOM      5  CA  SER A   1      75.300  52.750  61.780  0.00  0.00           C  
ATOM      6  HA  SER A   1      74.230  52.900  61.770  0.00  0.00           H  
ATOM      7  CB  SER A   1      75.680  52.960  60.320  0.00  0.00           C  
ATOM      8  HB1 SER A   1      74.850  52.680  59.660  0.00  0.00           H  
ATOM      9  HB2 SER A   1      76.550  52.320  60.180  0.00  0.00           H  
ATOM     10  OG  SER A   1      76.040  54.270  60.090  0.00  0.00           O  
ATOM     11  HG  SER A   1      76.540  54.390  59.280  0.00  0.00           H  
ATOM     12  C   SER A   1      75.660  51.320  62.250  0.00  0.00           C  
ATOM     13  O   SER A   1      76.740  51.140  62.800  0.00  0.00           O  
ATOM     14  N   GLU A   2      74.720  50.440  61.990  0.00  0.00           N  
ATOM     15  H   GLU A   2      73.960  50.770  61.400  0.00  0.00           H  
ATOM     16  CA  GLU A   2      74.890  48.960  62.170  0.00  0.00           C  
ATOM     17  HA  GLU A   2      75.870  48.690  62.560  0.00  0.00           H  
ATOM     18  CB  GLU A   2      73.800  48.340  63.050  0.00  0.00           C  
ATOM     19  HB1 GLU A   2      73.800  47.250  63.070  0.00  0.00           H  
ATOM     20  HB2 GLU A   2      72.840  48.700  62.680  0.00  0.00           H  
ATOM     21  CG  GLU A   2      73.880  48.690  64.520  0.00  0.00           C  
ATOM     22  HG1 GLU A   2      73.110  48.170  65.070  0.00  0.00           H  
ATOM     23  HG2 GLU A   2      73.640  49.750  64.650  0.00  0.00           H  
ATOM     24  CD  GLU A   2      75.120  48.150  65.180  0.00  0.00           C  
ATOM     25  OE1 GLU A   2      75.080  47.010  65.740  0.00  0.00           O  
ATOM     26  OE2 GLU A   2      76.100  48.880  65.320  0.00  0.00           O  
ATOM     27  C   GLU A   2      74.900  48.190  60.820  0.00  0.00           C  
ATOM     28  O   GLU A   2      74.230  48.560  59.830  0.00  0.00           O  
ATOM     29  N   GLU A   3      75.630  47.060  60.780  0.00  0.00           N  
ATOM     30  H   GLU A   3      76.120  46.850  61.640  0.00  0.00           H  
ATOM     31  CA  GLU A   3      75.580  46.070  59.740  0.00  0.00           C  
ATOM     32  HA  GLU A   3      75.400  46.580  58.790  0.00  0.00           H  
ATOM     33  CB  GLU A   3      76.880  45.260  59.530  0.00  0.00           C  
ATOM     34  HB1 GLU A   3      77.140  44.620  60.370  0.00  0.00           H  
ATOM     35  HB2 GLU A   3      77.650  45.970  59.250  0.00  0.00           H  
ATOM     36  CG  GLU A   3      76.960  44.370  58.300  0.00  0.00           C  
ATOM     37  HG1 GLU A   3      76.610  44.830  57.370  0.00  0.00           H  
ATOM     38  HG2 GLU A   3      76.360  43.470  58.480  0.00  0.00           H  
ATOM     39  CD  GLU A   3      78.450  44.000  58.070  0.00  0.00           C  
ATOM     40  OE1 GLU A   3      78.840  42.860  58.230  0.00  0.00           O  
ATOM     41  OE2 GLU A   3      79.310  44.880  57.720  0.00  0.00           O  
ATOM     42  C   GLU A   3      74.380  45.170  60.020  0.00  0.00           C  
ATOM     43  O   GLU A   3      74.060  44.810  61.200  0.00  0.00           O  
ATOM     44  N   VAL A   4      73.610  44.910  58.940  0.00  0.00           N  
ATOM     45  H   VAL A   4      73.850  45.320  58.050  0.00  0.00           H  
ATOM     46  CA  VAL A   4      72.270  44.380  58.940  0.00  0.00           C  
ATOM     47  HA  VAL A   4      71.880  44.120  59.930  0.00  0.00           H  
ATOM     48  CB  VAL A   4      71.290  45.410  58.230  0.00  0.00           C  
ATOM     49  HB  VAL A   4      71.610  45.540  57.200  0.00  0.00           H  
ATOM     50  CG1 VAL A   4      69.860  44.850  58.280  0.00  0.00           C  
ATOM     51 1HG1 VAL A   4      69.160  45.640  58.020  0.00  0.00           H  
ATOM     52 2HG1 VAL A   4      69.890  43.970  57.630  0.00  0.00           H  
ATOM     53 3HG1 VAL A   4      69.600  44.470  59.270  0.00  0.00           H  
ATOM     54  CG2 VAL A   4      71.220  46.840  58.730  0.00  0.00           C  
ATOM     55 1HG2 VAL A   4      72.210  47.260  58.610  0.00  0.00           H  
ATOM     56 2HG2 VAL A   4      70.460  47.400  58.170  0.00  0.00           H  
ATOM     57 3HG2 VAL A   4      70.880  46.830  59.760  0.00  0.00           H  
ATOM     58  C   VAL A   4      72.290  43.020  58.160  0.00  0.00           C  
ATOM     59  O   VAL A   4      72.990  42.830  57.180  0.00  0.00           O  
ATOM     60  N   VAL A   5      71.650  41.990  58.700  0.00  0.00           N  
ATOM     61  H   VAL A   5      71.100  42.190  59.520  0.00  0.00           H  
ATOM     62  CA  VAL A   5      71.710  40.660  58.220  0.00  0.00           C  
ATOM     63  HA  VAL A   5      72.020  40.600  57.170  0.00  0.00           H  
ATOM     64  CB  VAL A   5      72.710  39.900  59.100  0.00  0.00           C  
ATOM     65  HB  VAL A   5      73.510  40.620  59.260  0.00  0.00           H  
ATOM     66  CG1 VAL A   5      72.220  39.470  60.500  0.00  0.00           C  
ATOM     67 1HG1 VAL A   5      72.900  38.780  61.010  0.00  0.00           H  
ATOM     68 2HG1 VAL A   5      72.000  40.410  61.010  0.00  0.00           H  
ATOM     69 3HG1 VAL A   5      71.300  38.920  60.350  0.00  0.00           H  
ATOM     70  CG2 VAL A   5      73.410  38.690  58.470  0.00  0.00           C  
ATOM     71 1HG2 VAL A   5      74.050  39.100  57.700  0.00  0.00           H  
ATOM     72 2HG2 VAL A   5      73.960  38.140  59.230  0.00  0.00           H  
ATOM     73 3HG2 VAL A   5      72.710  37.900  58.180  0.00  0.00           H  
ATOM     74  C   VAL A   5      70.360  40.010  58.130  0.00  0.00           C  
ATOM     75  O   VAL A   5      69.430  40.470  58.760  0.00  0.00           O  
ATOM     76  N   ILE A   6      70.140  39.060  57.240  0.00  0.00           N  
ATOM     77  H   ILE A   6      70.890  38.730  56.630  0.00  0.00           H  
ATOM     78  CA  ILE A   6      68.910  38.260  57.020  0.00  0.00           C  
ATOM     79  HA  ILE A   6      68.060  38.880  57.290  0.00  0.00           H  
ATOM     80  CB  ILE A   6      68.720  37.840  55.530  0.00  0.00           C  
ATOM     81  HB  ILE A   6      69.460  37.170  55.090  0.00  0.00           H  
ATOM     82  CG2 ILE A   6      67.400  37.150  55.410  0.00  0.00           C  
ATOM     83 1HG2 ILE A   6      66.970  37.330  54.430  0.00  0.00           H  
ATOM     84 2HG2 ILE A   6      67.420  36.080  55.590  0.00  0.00           H  
ATOM     85 3HG2 ILE A   6      66.680  37.540  56.140  0.00  0.00           H  
ATOM     86  CG1 ILE A   6      68.670  39.080  54.610  0.00  0.00           C  
ATOM     87 1HG1 ILE A   6      69.450  39.830  54.800  0.00  0.00           H  
ATOM     88 2HG1 ILE A   6      67.680  39.550  54.610  0.00  0.00           H  
ATOM     89  CD  ILE A   6      69.010  38.730  53.150  0.00  0.00           C  
ATOM     90  HD1 ILE A   6      68.410  39.290  52.450  0.00  0.00           H  
ATOM     91  HD2 ILE A   6      70.050  39.040  53.020  0.00  0.00           H  
ATOM     92  HD3 ILE A   6      68.920  37.670  52.910  0.00  0.00           H  
ATOM     93  C   ILE A   6      69.020  37.020  57.870  0.00  0.00           C  
ATOM     94  O   ILE A   6      70.000  36.270  57.690  0.00  0.00           O  
ATOM     95  N   ALA A   7      68.000  36.810  58.720  0.00  0.00           N  
ATOM     96  H   ALA A   7      67.270  37.500  58.690  0.00  0.00           H  
ATOM     97  CA  ALA A   7      67.940  35.740  59.740  0.00  0.00           C  
ATOM     98  HA  ALA A   7      68.970  35.430  59.940  0.00  0.00           H  
ATOM     99  CB  ALA A   7      67.350  36.360  61.070  0.00  0.00           C  
ATOM    100  HB1 ALA A   7      68.120  36.710  61.760  0.00  0.00           H  
ATOM    101  HB2 ALA A   7      66.680  37.170  60.750  0.00  0.00           H  
ATOM    102  HB3 ALA A   7      66.840  35.570  61.600  0.00  0.00           H  
ATOM    103  C   ALA A   7      67.170  34.560  59.200  0.00  0.00           C  
ATOM    104  O   ALA A   7      67.770  33.540  59.100  0.00  0.00           O  
ATOM    105  N   GLY A   8      66.020  34.770  58.590  0.00  0.00           N  
ATOM    106  H   GLY A   8      65.600  35.680  58.500  0.00  0.00           H  
ATOM    107  CA  GLY A   8      65.220  33.610  58.090  0.00  0.00           C  
ATOM    108  HA1 GLY A   8      64.910  33.010  58.950  0.00  0.00           H  
ATOM    109  HA2 GLY A   8      65.910  33.110  57.410  0.00  0.00           H  
ATOM    110  C   GLY A   8      63.980  33.950  57.410  0.00  0.00           C  
ATOM    111  O   GLY A   8      63.470  35.070  57.470  0.00  0.00           O  
ATOM    112  N   MET A   9      63.290  33.060  56.640  0.00  0.00           N  
ATOM    113  H   MET A   9      63.590  32.100  56.770  0.00  0.00           H  
ATOM    114  CA  MET A   9      62.300  33.280  55.670  0.00  0.00           C  
ATOM    115  HA  MET A   9      61.870  34.260  55.840  0.00  0.00           H  
ATOM    116  CB  MET A   9      62.910  33.340  54.220  0.00  0.00           C  
ATOM    117  HB1 MET A   9      63.600  34.190  54.280  0.00  0.00           H  
ATOM    118  HB2 MET A   9      62.140  33.600  53.500  0.00  0.00           H  
ATOM    119  CG  MET A   9      63.650  32.050  53.830  0.00  0.00           C  
ATOM    120  HG1 MET A   9      62.950  31.260  54.090  0.00  0.00           H  
ATOM    121  HG2 MET A   9      64.560  31.980  54.450  0.00  0.00           H  
ATOM    122  SD  MET A   9      64.080  31.920  52.090  0.00  0.00           S  
ATOM    123  CE  MET A   9      64.910  30.280  52.100  0.00  0.00           C  
ATOM    124  HE1 MET A   9      65.280  30.160  51.090  0.00  0.00           H  
ATOM    125  HE2 MET A   9      65.700  30.310  52.850  0.00  0.00           H  
ATOM    126  HE3 MET A   9      64.160  29.540  52.380  0.00  0.00           H  
ATOM    127  C   MET A   9      61.250  32.260  55.710  0.00  0.00           C  
ATOM    128  O   MET A   9      61.450  31.230  56.370  0.00  0.00           O  
ATOM    129  N   SER A  10      60.050  32.440  55.140  0.00  0.00           N  
ATOM    130  H   SER A  10      59.780  33.370  54.880  0.00  0.00           H  
ATOM    131  CA  SER A  10      59.070  31.430  54.770  0.00  0.00           C  
ATOM    132  HA  SER A  10      59.590  30.560  54.350  0.00  0.00           H  
ATOM    133  CB  SER A  10      58.240  30.830  55.950  0.00  0.00           C  
ATOM    134  HB1 SER A  10      57.560  31.520  56.460  0.00  0.00           H  
ATOM    135  HB2 SER A  10      59.000  30.570  56.680  0.00  0.00           H  
ATOM    136  OG  SER A  10      57.580  29.690  55.440  0.00  0.00           O  
ATOM    137  HG  SER A  10      57.370  29.120  56.180  0.00  0.00           H  
ATOM    138  C   SER A  10      58.200  32.050  53.640  0.00  0.00           C  
ATOM    139  O   SER A  10      58.400  33.230  53.210  0.00  0.00           O  
ATOM    140  N   GLY A  11      57.210  31.280  53.100  0.00  0.00           N  
ATOM    141  H   GLY A  11      57.260  30.320  53.440  0.00  0.00           H  
ATOM    142  CA  GLY A  11      56.270  31.740  52.170  0.00  0.00           C  
ATOM    143  HA1 GLY A  11      56.810  32.120  51.300  0.00  0.00           H  
ATOM    144  HA2 GLY A  11      55.590  32.480  52.600  0.00  0.00           H  
ATOM    145  C   GLY A  11      55.340  30.650  51.660  0.00  0.00           C  
ATOM    146  O   GLY A  11      55.750  29.490  51.480  0.00  0.00           O  
ATOM    147  N   LYS A  12      54.080  30.950  51.360  0.00  0.00           N  
ATOM    148  H   LYS A  12      53.780  31.920  51.390  0.00  0.00           H  
ATOM    149  CA  LYS A  12      53.150  30.050  50.720  0.00  0.00           C  
ATOM    150  HA  LYS A  12      53.570  29.040  50.660  0.00  0.00           H  
ATOM    151  CB  LYS A  12      51.840  29.870  51.560  0.00  0.00           C  
ATOM    152  HB1 LYS A  12      51.200  29.150  51.040  0.00  0.00           H  
ATOM    153  HB2 LYS A  12      51.380  30.850  51.510  0.00  0.00           H  
ATOM    154  CG  LYS A  12      52.160  29.360  52.970  0.00  0.00           C  
ATOM    155  HG1 LYS A  12      52.490  30.190  53.590  0.00  0.00           H  
ATOM    156  HG2 LYS A  12      52.930  28.590  53.020  0.00  0.00           H  
ATOM    157  CD  LYS A  12      50.910  28.720  53.640  0.00  0.00           C  
ATOM    158  HD1 LYS A  12      50.230  28.220  52.960  0.00  0.00           H  
ATOM    159  HD2 LYS A  12      50.310  29.580  53.950  0.00  0.00           H  
ATOM    160  CE  LYS A  12      51.220  27.820  54.830  0.00  0.00           C  
ATOM    161  HE1 LYS A  12      51.560  28.440  55.660  0.00  0.00           H  
ATOM    162  HE2 LYS A  12      52.100  27.290  54.470  0.00  0.00           H  
ATOM    163  NZ  LYS A  12      50.140  26.910  55.200  0.00  0.00           N1+
ATOM    164  HZ1 LYS A  12      49.520  27.370  55.840  0.00  0.00           H  
ATOM    165  HZ2 LYS A  12      49.510  26.590  54.470  0.00  0.00           H  
ATOM    166  HZ3 LYS A  12      50.380  26.130  55.790  0.00  0.00           H  
ATOM    167  C   LYS A  12      52.920  30.650  49.300  0.00  0.00           C  
ATOM    168  O   LYS A  12      52.710  31.850  49.160  0.00  0.00           O  
ATOM    169  N   LEU A  13      53.190  29.790  48.310  0.00  0.00           N  
ATOM    170  H   LEU A  13      53.280  28.820  48.580  0.00  0.00           H  
ATOM    171  CA  LEU A  13      53.350  30.130  46.790  0.00  0.00           C  
ATOM    172  HA  LEU A  13      52.930  31.090  46.520  0.00  0.00           H  
ATOM    173  CB  LEU A  13      54.840  30.040  46.300  0.00  0.00           C  
ATOM    174  HB1 LEU A  13      55.040  30.140  45.240  0.00  0.00           H  
ATOM    175  HB2 LEU A  13      55.170  29.060  46.650  0.00  0.00           H  
ATOM    176  CG  LEU A  13      55.660  31.190  46.970  0.00  0.00           C  
ATOM    177  HG  LEU A  13      55.650  31.010  48.040  0.00  0.00           H  
ATOM    178  CD1 LEU A  13      57.190  31.210  46.670  0.00  0.00           C  
ATOM    179 1HD1 LEU A  13      57.270  31.410  45.600  0.00  0.00           H  
ATOM    180 2HD1 LEU A  13      57.630  31.990  47.290  0.00  0.00           H  
ATOM    181 3HD1 LEU A  13      57.650  30.250  46.930  0.00  0.00           H  
ATOM    182  CD2 LEU A  13      55.160  32.630  46.640  0.00  0.00           C  
ATOM    183 1HD2 LEU A  13      54.150  32.800  47.000  0.00  0.00           H  
ATOM    184 2HD2 LEU A  13      55.830  33.420  47.000  0.00  0.00           H  
ATOM    185 3HD2 LEU A  13      55.110  32.770  45.560  0.00  0.00           H  
ATOM    186  C   LEU A  13      52.550  29.080  45.970  0.00  0.00           C  
ATOM    187  O   LEU A  13      52.080  28.080  46.560  0.00  0.00           O  
ATOM    188  N   PRO A  14      52.340  29.200  44.650  0.00  0.00           N  
ATOM    189  CD  PRO A  14      52.800  30.280  43.810  0.00  0.00           C  
ATOM    190  HD1 PRO A  14      53.790  30.060  43.400  0.00  0.00           H  
ATOM    191  HD2 PRO A  14      52.950  31.190  44.390  0.00  0.00           H  
ATOM    192  CG  PRO A  14      51.750  30.460  42.730  0.00  0.00           C  
ATOM    193  HG1 PRO A  14      52.090  31.020  41.860  0.00  0.00           H  
ATOM    194  HG2 PRO A  14      51.010  31.030  43.280  0.00  0.00           H  
ATOM    195  CB  PRO A  14      51.360  28.990  42.470  0.00  0.00           C  
ATOM    196  HB1 PRO A  14      52.180  28.580  41.880  0.00  0.00           H  
ATOM    197  HB2 PRO A  14      50.420  28.880  41.940  0.00  0.00           H  
ATOM    198  CA  PRO A  14      51.450  28.350  43.880  0.00  0.00           C  
ATOM    199  HA  PRO A  14      50.530  28.360  44.460  0.00  0.00           H  
ATOM    200  C   PRO A  14      51.830  26.850  43.840  0.00  0.00           C  
ATOM    201  O   PRO A  14      53.000  26.510  43.710  0.00  0.00           O  
ATOM    202  N   GLU A  15      50.850  25.950  43.980  0.00  0.00           N  
ATOM    203  H   GLU A  15      49.980  26.420  43.780  0.00  0.00           H  
ATOM    204  CA  GLU A  15      51.130  24.500  44.120  0.00  0.00           C  
ATOM    205  HA  GLU A  15      50.180  24.090  44.440  0.00  0.00           H  
ATOM    206  CB  GLU A  15      51.490  23.780  42.810  0.00  0.00           C  
ATOM    207  HB1 GLU A  15      51.480  22.700  42.930  0.00  0.00           H  
ATOM    208  HB2 GLU A  15      52.480  24.160  42.580  0.00  0.00           H  
ATOM    209  CG  GLU A  15      50.730  24.090  41.510  0.00  0.00           C  
ATOM    210  HG1 GLU A  15      51.130  23.570  40.640  0.00  0.00           H  
ATOM    211  HG2 GLU A  15      50.790  25.150  41.300  0.00  0.00           H  
ATOM    212  CD  GLU A  15      49.240  23.650  41.650  0.00  0.00           C  
ATOM    213  OE1 GLU A  15      48.940  22.460  41.760  0.00  0.00           O  
ATOM    214  OE2 GLU A  15      48.300  24.510  41.740  0.00  0.00           O  
ATOM    215  C   GLU A  15      52.050  24.110  45.310  0.00  0.00           C  
ATOM    216  O   GLU A  15      52.470  22.950  45.360  0.00  0.00           O  
ATOM    217  N   SER A  16      52.490  25.040  46.180  0.00  0.00           N  
ATOM    218  H   SER A  16      52.150  25.970  45.960  0.00  0.00           H  
ATOM    219  CA  SER A  16      53.560  24.890  47.220  0.00  0.00           C  
ATOM    220  HA  SER A  16      53.800  23.820  47.240  0.00  0.00           H  
ATOM    221  CB  SER A  16      54.860  25.560  46.710  0.00  0.00           C  
ATOM    222  HB1 SER A  16      55.640  25.290  47.410  0.00  0.00           H  
ATOM    223  HB2 SER A  16      54.680  26.630  46.670  0.00  0.00           H  
ATOM    224  OG  SER A  16      55.080  25.010  45.400  0.00  0.00           O  
ATOM    225  HG  SER A  16      54.400  25.460  44.900  0.00  0.00           H  
ATOM    226  C   SER A  16      53.240  25.490  48.570  0.00  0.00           C  
ATOM    227  O   SER A  16      53.130  26.660  48.790  0.00  0.00           O  
ATOM    228  N   GLU A  17      53.140  24.640  49.630  0.00  0.00           N  
ATOM    229  H   GLU A  17      53.160  23.670  49.350  0.00  0.00           H  
ATOM    230  CA  GLU A  17      52.650  25.060  50.990  0.00  0.00           C  
ATOM    231  HA  GLU A  17      52.320  26.110  51.000  0.00  0.00           H  
ATOM    232  CB  GLU A  17      51.290  24.400  51.450  0.00  0.00           C  
ATOM    233  HB1 GLU A  17      50.570  24.510  50.630  0.00  0.00           H  
ATOM    234  HB2 GLU A  17      50.880  24.860  52.350  0.00  0.00           H  
ATOM    235  CG  GLU A  17      51.450  22.900  51.800  0.00  0.00           C  
ATOM    236  HG1 GLU A  17      52.300  22.750  52.480  0.00  0.00           H  
ATOM    237  HG2 GLU A  17      51.610  22.360  50.870  0.00  0.00           H  
ATOM    238  CD  GLU A  17      50.150  22.250  52.310  0.00  0.00           C  
ATOM    239  OE1 GLU A  17      49.630  22.710  53.330  0.00  0.00           O  
ATOM    240  OE2 GLU A  17      49.620  21.350  51.600  0.00  0.00           O  
ATOM    241  C   GLU A  17      53.740  25.030  52.080  0.00  0.00           C  
ATOM    242  O   GLU A  17      53.550  25.250  53.280  0.00  0.00           O  
ATOM    243  N   ASN A  18      54.860  24.640  51.630  0.00  0.00           N  
ATOM    244  H   ASN A  18      54.920  24.310  50.680  0.00  0.00           H  
ATOM    245  CA  ASN A  18      56.150  24.630  52.390  0.00  0.00           C  
ATOM    246  HA  ASN A  18      56.250  25.490  53.060  0.00  0.00           H  
ATOM    247  CB  ASN A  18      56.140  23.370  53.320  0.00  0.00           C  
ATOM    248  HB1 ASN A  18      56.140  22.570  52.590  0.00  0.00           H  
ATOM    249  HB2 ASN A  18      55.330  23.380  54.030  0.00  0.00           H  
ATOM    250  CG  ASN A  18      57.510  23.230  54.040  0.00  0.00           C  
ATOM    251  OD1 ASN A  18      58.460  22.670  53.530  0.00  0.00           O  
ATOM    252  ND2 ASN A  18      57.590  23.760  55.200  0.00  0.00           N  
ATOM    253 1HD2 ASN A  18      56.860  24.400  55.450  0.00  0.00           H  
ATOM    254 2HD2 ASN A  18      58.470  23.700  55.690  0.00  0.00           H  
ATOM    255  C   ASN A  18      57.300  24.690  51.310  0.00  0.00           C  
ATOM    256  O   ASN A  18      57.140  24.310  50.200  0.00  0.00           O  
ATOM    257  N   LEU A  19      58.470  25.250  51.690  0.00  0.00           N  
ATOM    258  H   LEU A  19      58.550  25.620  52.620  0.00  0.00           H  
ATOM    259  CA  LEU A  19      59.570  25.560  50.800  0.00  0.00           C  
ATOM    260  HA  LEU A  19      59.070  26.030  49.950  0.00  0.00           H  
ATOM    261  CB  LEU A  19      60.640  26.560  51.410  0.00  0.00           C  
ATOM    262  HB1 LEU A  19      61.280  26.840  50.570  0.00  0.00           H  
ATOM    263  HB2 LEU A  19      61.190  26.110  52.240  0.00  0.00           H  
ATOM    264  CG  LEU A  19      60.290  27.980  51.890  0.00  0.00           C  
ATOM    265  HG  LEU A  19      59.860  27.930  52.900  0.00  0.00           H  
ATOM    266  CD1 LEU A  19      61.550  28.790  52.050  0.00  0.00           C  
ATOM    267 1HD1 LEU A  19      62.140  28.350  52.850  0.00  0.00           H  
ATOM    268 2HD1 LEU A  19      62.090  28.970  51.110  0.00  0.00           H  
ATOM    269 3HD1 LEU A  19      61.340  29.830  52.320  0.00  0.00           H  
ATOM    270  CD2 LEU A  19      59.370  28.720  51.030  0.00  0.00           C  
ATOM    271 1HD2 LEU A  19      59.830  28.770  50.040  0.00  0.00           H  
ATOM    272 2HD2 LEU A  19      58.450  28.140  50.850  0.00  0.00           H  
ATOM    273 3HD2 LEU A  19      59.180  29.740  51.350  0.00  0.00           H  
ATOM    274  C   LEU A  19      60.170  24.240  50.270  0.00  0.00           C  
ATOM    275  O   LEU A  19      60.660  24.130  49.140  0.00  0.00           O  
ATOM    276  N   GLN A  20      59.860  23.140  50.890  0.00  0.00           N  
ATOM    277  H   GLN A  20      59.520  23.160  51.840  0.00  0.00           H  
ATOM    278  CA  GLN A  20      60.240  21.810  50.450  0.00  0.00           C  
ATOM    279  HA  GLN A  20      61.270  21.730  50.080  0.00  0.00           H  
ATOM    280  CB  GLN A  20      60.210  20.730  51.600  0.00  0.00           C  
ATOM    281  HB1 GLN A  20      60.560  19.840  51.050  0.00  0.00           H  
ATOM    282  HB2 GLN A  20      59.190  20.560  51.970  0.00  0.00           H  
ATOM    283  CG  GLN A  20      61.320  20.980  52.730  0.00  0.00           C  
ATOM    284  HG1 GLN A  20      61.090  20.150  53.380  0.00  0.00           H  
ATOM    285  HG2 GLN A  20      61.070  21.830  53.360  0.00  0.00           H  
ATOM    286  CD  GLN A  20      62.760  20.870  52.270  0.00  0.00           C  
ATOM    287  OE1 GLN A  20      63.200  19.970  51.540  0.00  0.00           O  
ATOM    288  NE2 GLN A  20      63.530  21.880  52.610  0.00  0.00           N  
ATOM    289 1HE2 GLN A  20      63.180  22.660  53.140  0.00  0.00           H  
ATOM    290 2HE2 GLN A  20      64.500  21.930  52.360  0.00  0.00           H  
ATOM    291  C   GLN A  20      59.410  21.370  49.260  0.00  0.00           C  
ATOM    292  O   GLN A  20      59.860  20.590  48.430  0.00  0.00           O  
ATOM    293  N   GLU A  21      58.240  21.930  49.030  0.00  0.00           N  
ATOM    294  H   GLU A  21      57.920  22.590  49.740  0.00  0.00           H  
ATOM    295  CA  GLU A  21      57.420  21.620  47.780  0.00  0.00           C  
ATOM    296  HA  GLU A  21      57.580  20.660  47.310  0.00  0.00           H  
ATOM    297  CB  GLU A  21      55.870  21.720  48.200  0.00  0.00           C  
ATOM    298  HB1 GLU A  21      55.350  21.950  47.260  0.00  0.00           H  
ATOM    299  HB2 GLU A  21      55.580  22.580  48.790  0.00  0.00           H  
ATOM    300  CG  GLU A  21      55.220  20.500  48.900  0.00  0.00           C  
ATOM    301  HG1 GLU A  21      55.450  20.470  49.950  0.00  0.00           H  
ATOM    302  HG2 GLU A  21      55.480  19.600  48.350  0.00  0.00           H  
ATOM    303  CD  GLU A  21      53.740  20.630  48.860  0.00  0.00           C  
ATOM    304  OE1 GLU A  21      52.980  19.710  48.440  0.00  0.00           O  
ATOM    305  OE2 GLU A  21      53.240  21.730  49.240  0.00  0.00           O  
ATOM    306  C   GLU A  21      57.730  22.730  46.780  0.00  0.00           C  
ATOM    307  O   GLU A  21      57.740  22.430  45.620  0.00  0.00           O  
ATOM    308  N   PHE A  22      58.150  23.910  47.140  0.00  0.00           N  
ATOM    309  H   PHE A  22      58.300  24.050  48.120  0.00  0.00           H  
ATOM    310  CA  PHE A  22      58.540  24.980  46.290  0.00  0.00           C  
ATOM    311  HA  PHE A  22      57.870  24.920  45.440  0.00  0.00           H  
ATOM    312  CB  PHE A  22      58.390  26.300  47.030  0.00  0.00           C  
ATOM    313  HB1 PHE A  22      59.070  26.450  47.880  0.00  0.00           H  
ATOM    314  HB2 PHE A  22      57.400  26.420  47.470  0.00  0.00           H  
ATOM    315  CG  PHE A  22      58.660  27.450  46.130  0.00  0.00           C  
ATOM    316  CD1 PHE A  22      57.660  27.780  45.210  0.00  0.00           C  
ATOM    317  HD1 PHE A  22      56.670  27.360  45.380  0.00  0.00           H  
ATOM    318  CE1 PHE A  22      57.740  28.780  44.370  0.00  0.00           C  
ATOM    319  HE1 PHE A  22      56.890  29.180  43.820  0.00  0.00           H  
ATOM    320  CZ  PHE A  22      58.960  29.500  44.290  0.00  0.00           C  
ATOM    321  HZ  PHE A  22      59.020  30.410  43.710  0.00  0.00           H  
ATOM    322  CE2 PHE A  22      60.030  29.150  45.160  0.00  0.00           C  
ATOM    323  HE2 PHE A  22      60.940  29.720  45.160  0.00  0.00           H  
ATOM    324  CD2 PHE A  22      59.880  28.100  46.110  0.00  0.00           C  
ATOM    325  HD2 PHE A  22      60.610  27.890  46.880  0.00  0.00           H  
ATOM    326  C   PHE A  22      59.940  24.830  45.620  0.00  0.00           C  
ATOM    327  O   PHE A  22      60.100  25.060  44.360  0.00  0.00           O  
ATOM    328  N   TRP A  23      60.900  24.270  46.310  0.00  0.00           N  
ATOM    329  H   TRP A  23      60.790  24.070  47.290  0.00  0.00           H  
ATOM    330  CA  TRP A  23      62.270  24.040  45.780  0.00  0.00           C  
ATOM    331  HA  TRP A  23      62.630  24.880  45.180  0.00  0.00           H  
ATOM    332  CB  TRP A  23      63.280  23.850  46.950  0.00  0.00           C  
ATOM    333  HB1 TRP A  23      62.930  22.980  47.520  0.00  0.00           H  
ATOM    334  HB2 TRP A  23      63.300  24.740  47.570  0.00  0.00           H  
ATOM    335  CG  TRP A  23      64.700  23.510  46.360  0.00  0.00           C  
ATOM    336  CD1 TRP A  23      65.320  22.290  46.300  0.00  0.00           C  
ATOM    337  HD1 TRP A  23      64.910  21.350  46.640  0.00  0.00           H  
ATOM    338  NE1 TRP A  23      66.590  22.440  45.830  0.00  0.00           N  
ATOM    339  HE1 TRP A  23      67.320  21.730  45.760  0.00  0.00           H  
ATOM    340  CE2 TRP A  23      66.790  23.690  45.370  0.00  0.00           C  
ATOM    341  CZ2 TRP A  23      67.970  24.250  44.850  0.00  0.00           C  
ATOM    342  HZ2 TRP A  23      68.780  23.610  44.570  0.00  0.00           H  
ATOM    343  CH2 TRP A  23      67.960  25.630  44.690  0.00  0.00           C  
ATOM    344  HH2 TRP A  23      68.810  26.090  44.220  0.00  0.00           H  
ATOM    345  CZ3 TRP A  23      66.870  26.410  44.970  0.00  0.00           C  
ATOM    346  HZ3 TRP A  23      67.060  27.430  44.680  0.00  0.00           H  
ATOM    347  CE3 TRP A  23      65.670  25.850  45.430  0.00  0.00           C  
ATOM    348  HE3 TRP A  23      64.850  26.520  45.600  0.00  0.00           H  
ATOM    349  CD2 TRP A  23      65.690  24.450  45.840  0.00  0.00           C  
ATOM    350  C   TRP A  23      62.200  22.910  44.780  0.00  0.00           C  
ATOM    351  O   TRP A  23      62.720  23.070  43.670  0.00  0.00           O  
ATOM    352  N   ALA A  24      61.620  21.790  45.130  0.00  0.00           N  
ATOM    353  H   ALA A  24      61.250  21.670  46.060  0.00  0.00           H  
ATOM    354  CA  ALA A  24      61.250  20.730  44.270  0.00  0.00           C  
ATOM    355  HA  ALA A  24      62.190  20.230  44.090  0.00  0.00           H  
ATOM    356  CB  ALA A  24      60.280  19.730  45.020  0.00  0.00           C  
ATOM    357  HB1 ALA A  24      59.650  20.410  45.580  0.00  0.00           H  
ATOM    358  HB2 ALA A  24      59.650  19.080  44.400  0.00  0.00           H  
ATOM    359  HB3 ALA A  24      60.850  19.210  45.790  0.00  0.00           H  
ATOM    360  C   ALA A  24      60.660  21.220  42.920  0.00  0.00           C  
ATOM    361  O   ALA A  24      61.100  20.790  41.880  0.00  0.00           O  
ATOM    362  N   ASN A  25      59.700  22.200  42.860  0.00  0.00           N  
ATOM    363  H   ASN A  25      59.320  22.450  43.760  0.00  0.00           H  
ATOM    364  CA  ASN A  25      59.160  22.760  41.530  0.00  0.00           C  
ATOM    365  HA  ASN A  25      58.970  21.940  40.840  0.00  0.00           H  
ATOM    366  CB  ASN A  25      57.830  23.530  41.770  0.00  0.00           C  
ATOM    367  HB1 ASN A  25      57.490  23.950  40.820  0.00  0.00           H  
ATOM    368  HB2 ASN A  25      57.930  24.280  42.570  0.00  0.00           H  
ATOM    369  CG  ASN A  25      56.590  22.760  42.190  0.00  0.00           C  
ATOM    370  OD1 ASN A  25      55.940  22.140  41.400  0.00  0.00           O  
ATOM    371  ND2 ASN A  25      56.080  22.760  43.410  0.00  0.00           N  
ATOM    372 1HD2 ASN A  25      56.600  23.150  44.180  0.00  0.00           H  
ATOM    373 2HD2 ASN A  25      55.210  22.260  43.530  0.00  0.00           H  
ATOM    374  C   ASN A  25      60.190  23.660  40.810  0.00  0.00           C  
ATOM    375  O   ASN A  25      60.300  23.470  39.630  0.00  0.00           O  
ATOM    376  N   LEU A  26      61.020  24.410  41.540  0.00  0.00           N  
ATOM    377  H   LEU A  26      60.800  24.620  42.500  0.00  0.00           H  
ATOM    378  CA  LEU A  26      62.260  25.050  40.910  0.00  0.00           C  
ATOM    379  HA  LEU A  26      61.910  25.710  40.110  0.00  0.00           H  
ATOM    380  CB  LEU A  26      62.990  25.810  42.030  0.00  0.00           C  
ATOM    381  HB1 LEU A  26      63.960  26.010  41.570  0.00  0.00           H  
ATOM    382  HB2 LEU A  26      63.090  25.250  42.970  0.00  0.00           H  
ATOM    383  CG  LEU A  26      62.280  27.170  42.420  0.00  0.00           C  
ATOM    384  HG  LEU A  26      61.230  26.920  42.530  0.00  0.00           H  
ATOM    385  CD1 LEU A  26      62.880  27.620  43.800  0.00  0.00           C  
ATOM    386 1HD1 LEU A  26      62.450  26.890  44.490  0.00  0.00           H  
ATOM    387 2HD1 LEU A  26      63.960  27.590  43.810  0.00  0.00           H  
ATOM    388 3HD1 LEU A  26      62.510  28.590  44.110  0.00  0.00           H  
ATOM    389  CD2 LEU A  26      62.330  28.280  41.420  0.00  0.00           C  
ATOM    390 1HD2 LEU A  26      61.750  29.150  41.740  0.00  0.00           H  
ATOM    391 2HD2 LEU A  26      63.390  28.520  41.410  0.00  0.00           H  
ATOM    392 3HD2 LEU A  26      61.900  27.980  40.470  0.00  0.00           H  
ATOM    393  C   LEU A  26      63.190  24.010  40.230  0.00  0.00           C  
ATOM    394  O   LEU A  26      63.470  24.060  39.060  0.00  0.00           O  
ATOM    395  N   ILE A  27      63.790  23.200  41.040  0.00  0.00           N  
ATOM    396  H   ILE A  27      63.420  23.100  41.980  0.00  0.00           H  
ATOM    397  CA  ILE A  27      64.990  22.470  40.740  0.00  0.00           C  
ATOM    398  HA  ILE A  27      65.670  23.260  40.410  0.00  0.00           H  
ATOM    399  CB  ILE A  27      65.720  21.960  42.010  0.00  0.00           C  
ATOM    400  HB  ILE A  27      65.660  22.820  42.700  0.00  0.00           H  
ATOM    401  CG2 ILE A  27      65.020  20.820  42.730  0.00  0.00           C  
ATOM    402 1HG2 ILE A  27      63.950  20.960  42.870  0.00  0.00           H  
ATOM    403 2HG2 ILE A  27      65.160  19.900  42.160  0.00  0.00           H  
ATOM    404 3HG2 ILE A  27      65.430  20.620  43.720  0.00  0.00           H  
ATOM    405  CG1 ILE A  27      67.170  21.720  41.770  0.00  0.00           C  
ATOM    406 1HG1 ILE A  27      67.350  20.850  41.150  0.00  0.00           H  
ATOM    407 2HG1 ILE A  27      67.690  21.540  42.710  0.00  0.00           H  
ATOM    408  CD  ILE A  27      67.950  22.930  41.130  0.00  0.00           C  
ATOM    409  HD1 ILE A  27      68.990  22.610  41.150  0.00  0.00           H  
ATOM    410  HD2 ILE A  27      67.790  23.060  40.060  0.00  0.00           H  
ATOM    411  HD3 ILE A  27      67.780  23.860  41.670  0.00  0.00           H  
ATOM    412  C   ILE A  27      64.780  21.420  39.700  0.00  0.00           C  
ATOM    413  O   ILE A  27      65.650  21.030  38.910  0.00  0.00           O  
ATOM    414  N   GLY A  28      63.560  20.980  39.630  0.00  0.00           N  
ATOM    415  H   GLY A  28      62.860  21.400  40.230  0.00  0.00           H  
ATOM    416  CA  GLY A  28      63.070  20.050  38.650  0.00  0.00           C  
ATOM    417  HA1 GLY A  28      62.430  19.310  39.130  0.00  0.00           H  
ATOM    418  HA2 GLY A  28      63.870  19.380  38.330  0.00  0.00           H  
ATOM    419  C   GLY A  28      62.370  20.620  37.380  0.00  0.00           C  
ATOM    420  O   GLY A  28      62.020  19.790  36.550  0.00  0.00           O  
ATOM    421  N   GLY A  29      62.260  21.930  37.290  0.00  0.00           N  
ATOM    422  H   GLY A  29      62.800  22.540  37.880  0.00  0.00           H  
ATOM    423  CA  GLY A  29      61.800  22.580  36.030  0.00  0.00           C  
ATOM    424  HA1 GLY A  29      62.130  22.110  35.110  0.00  0.00           H  
ATOM    425  HA2 GLY A  29      62.180  23.600  36.130  0.00  0.00           H  
ATOM    426  C   GLY A  29      60.260  22.600  35.890  0.00  0.00           C  
ATOM    427  O   GLY A  29      59.850  22.470  34.760  0.00  0.00           O  
ATOM    428  N   VAL A  30      59.480  22.530  37.000  0.00  0.00           N  
ATOM    429  H   VAL A  30      59.900  22.350  37.910  0.00  0.00           H  
ATOM    430  CA  VAL A  30      57.980  22.420  36.950  0.00  0.00           C  
ATOM    431  HA  VAL A  30      57.650  21.910  36.040  0.00  0.00           H  
ATOM    432  CB  VAL A  30      57.500  21.590  38.120  0.00  0.00           C  
ATOM    433  HB  VAL A  30      57.870  21.910  39.100  0.00  0.00           H  
ATOM    434  CG1 VAL A  30      55.970  21.540  38.060  0.00  0.00           C  
ATOM    435 1HG1 VAL A  30      55.610  20.840  38.810  0.00  0.00           H  
ATOM    436 2HG1 VAL A  30      55.490  22.470  38.360  0.00  0.00           H  
ATOM    437 3HG1 VAL A  30      55.650  21.170  37.080  0.00  0.00           H  
ATOM    438  CG2 VAL A  30      58.010  20.110  38.090  0.00  0.00           C  
ATOM    439 1HG2 VAL A  30      57.560  19.670  37.200  0.00  0.00           H  
ATOM    440 2HG2 VAL A  30      59.080  19.990  38.000  0.00  0.00           H  
ATOM    441 3HG2 VAL A  30      57.490  19.610  38.910  0.00  0.00           H  
ATOM    442  C   VAL A  30      57.360  23.840  36.950  0.00  0.00           C  
ATOM    443  O   VAL A  30      57.550  24.660  37.840  0.00  0.00           O  
ATOM    444  N   ASP A  31      56.650  24.210  35.870  0.00  0.00           N  
ATOM    445  H   ASP A  31      56.450  23.500  35.170  0.00  0.00           H  
ATOM    446  CA  ASP A  31      55.790  25.430  35.800  0.00  0.00           C  
ATOM    447  HA  ASP A  31      56.290  26.370  36.010  0.00  0.00           H  
ATOM    448  CB  ASP A  31      55.340  25.630  34.380  0.00  0.00           C  
ATOM    449  HB1 ASP A  31      54.740  24.800  34.020  0.00  0.00           H  
ATOM    450  HB2 ASP A  31      56.230  25.820  33.770  0.00  0.00           H  
ATOM    451  CG  ASP A  31      54.540  26.880  34.070  0.00  0.00           C  
ATOM    452  OD1 ASP A  31      54.290  27.720  34.980  0.00  0.00           O  
ATOM    453  OD2 ASP A  31      54.220  27.020  32.860  0.00  0.00           O  
ATOM    454  C   ASP A  31      54.580  25.460  36.690  0.00  0.00           C  
ATOM    455  O   ASP A  31      53.670  24.670  36.530  0.00  0.00           O  
ATOM    456  N   MET A  32      54.520  26.310  37.660  0.00  0.00           N  
ATOM    457  H   MET A  32      55.300  26.930  37.850  0.00  0.00           H  
ATOM    458  CA  MET A  32      53.540  26.260  38.800  0.00  0.00           C  
ATOM    459  HA  MET A  32      53.170  25.250  38.950  0.00  0.00           H  
ATOM    460  CB  MET A  32      54.290  26.670  40.050  0.00  0.00           C  
ATOM    461  HB1 MET A  32      53.550  26.600  40.860  0.00  0.00           H  
ATOM    462  HB2 MET A  32      54.540  27.720  39.960  0.00  0.00           H  
ATOM    463  CG  MET A  32      55.490  25.870  40.560  0.00  0.00           C  
ATOM    464  HG1 MET A  32      56.190  25.690  39.740  0.00  0.00           H  
ATOM    465  HG2 MET A  32      55.280  24.860  40.910  0.00  0.00           H  
ATOM    466  SD  MET A  32      56.280  26.690  42.010  0.00  0.00           S  
ATOM    467  CE  MET A  32      57.860  27.190  41.190  0.00  0.00           C  
ATOM    468  HE1 MET A  32      58.580  26.380  41.070  0.00  0.00           H  
ATOM    469  HE2 MET A  32      57.530  27.610  40.230  0.00  0.00           H  
ATOM    470  HE3 MET A  32      58.320  27.970  41.790  0.00  0.00           H  
ATOM    471  C   MET A  32      52.200  27.090  38.610  0.00  0.00           C  
ATOM    472  O   MET A  32      51.400  27.250  39.550  0.00  0.00           O  
ATOM    473  N   VAL A  33      51.880  27.650  37.480  0.00  0.00           N  
ATOM    474  H   VAL A  33      52.490  27.530  36.680  0.00  0.00           H  
ATOM    475  CA  VAL A  33      50.600  28.300  37.100  0.00  0.00           C  
ATOM    476  HA  VAL A  33      50.090  28.640  38.000  0.00  0.00           H  
ATOM    477  CB  VAL A  33      50.840  29.630  36.380  0.00  0.00           C  
ATOM    478  HB  VAL A  33      49.910  30.200  36.390  0.00  0.00           H  
ATOM    479  CG1 VAL A  33      52.000  30.380  37.040  0.00  0.00           C  
ATOM    480 1HG1 VAL A  33      52.970  29.940  36.850  0.00  0.00           H  
ATOM    481 2HG1 VAL A  33      51.900  31.410  36.680  0.00  0.00           H  
ATOM    482 3HG1 VAL A  33      51.890  30.380  38.120  0.00  0.00           H  
ATOM    483  CG2 VAL A  33      51.230  29.430  34.860  0.00  0.00           C  
ATOM    484 1HG2 VAL A  33      50.340  29.270  34.270  0.00  0.00           H  
ATOM    485 2HG2 VAL A  33      51.680  30.310  34.420  0.00  0.00           H  
ATOM    486 3HG2 VAL A  33      51.950  28.610  34.730  0.00  0.00           H  
ATOM    487  C   VAL A  33      49.600  27.340  36.400  0.00  0.00           C  
ATOM    488  O   VAL A  33      50.040  26.430  35.760  0.00  0.00           O  
ATOM    489  N   THR A  34      48.280  27.590  36.560  0.00  0.00           N  
ATOM    490  H   THR A  34      48.020  28.310  37.220  0.00  0.00           H  
ATOM    491  CA  THR A  34      47.220  26.540  36.300  0.00  0.00           C  
ATOM    492  HA  THR A  34      47.730  25.680  35.850  0.00  0.00           H  
ATOM    493  CB  THR A  34      46.650  25.980  37.640  0.00  0.00           C  
ATOM    494  HB  THR A  34      45.670  25.540  37.470  0.00  0.00           H  
ATOM    495  CG2 THR A  34      47.700  25.080  38.270  0.00  0.00           C  
ATOM    496 1HG2 THR A  34      48.730  25.450  38.120  0.00  0.00           H  
ATOM    497 2HG2 THR A  34      47.510  24.930  39.330  0.00  0.00           H  
ATOM    498 3HG2 THR A  34      47.660  24.150  37.710  0.00  0.00           H  
ATOM    499  OG1 THR A  34      46.480  27.030  38.470  0.00  0.00           O  
ATOM    500  HG1 THR A  34      47.140  27.010  39.170  0.00  0.00           H  
ATOM    501  C   THR A  34      46.100  27.090  35.480  0.00  0.00           C  
ATOM    502  O   THR A  34      45.780  28.280  35.610  0.00  0.00           O  
ATOM    503  N   ASP A  35      45.570  26.260  34.630  0.00  0.00           N  
ATOM    504  H   ASP A  35      45.880  25.300  34.620  0.00  0.00           H  
ATOM    505  CA  ASP A  35      44.350  26.660  33.960  0.00  0.00           C  
ATOM    506  HA  ASP A  35      44.340  27.750  33.860  0.00  0.00           H  
ATOM    507  CB  ASP A  35      44.390  26.090  32.520  0.00  0.00           C  
ATOM    508  HB1 ASP A  35      45.270  26.300  31.910  0.00  0.00           H  
ATOM    509  HB2 ASP A  35      43.520  26.440  31.980  0.00  0.00           H  
ATOM    510  CG  ASP A  35      44.390  24.610  32.450  0.00  0.00           C  
ATOM    511  OD1 ASP A  35      44.340  23.830  33.450  0.00  0.00           O  
ATOM    512  OD2 ASP A  35      44.510  24.090  31.320  0.00  0.00           O  
ATOM    513  C   ASP A  35      42.980  26.400  34.610  0.00  0.00           C  
ATOM    514  O   ASP A  35      41.900  26.680  34.010  0.00  0.00           O  
ATOM    515  N   ASP A  36      42.920  25.970  35.890  0.00  0.00           N  
ATOM    516  H   ASP A  36      43.800  26.000  36.400  0.00  0.00           H  
ATOM    517  CA  ASP A  36      41.680  25.500  36.530  0.00  0.00           C  
ATOM    518  HA  ASP A  36      41.010  25.060  35.780  0.00  0.00           H  
ATOM    519  CB  ASP A  36      41.980  24.450  37.650  0.00  0.00           C  
ATOM    520  HB1 ASP A  36      42.400  23.530  37.230  0.00  0.00           H  
ATOM    521  HB2 ASP A  36      41.000  24.130  38.020  0.00  0.00           H  
ATOM    522  CG  ASP A  36      42.830  24.860  38.800  0.00  0.00           C  
ATOM    523  OD1 ASP A  36      43.410  25.940  38.810  0.00  0.00           O  
ATOM    524  OD2 ASP A  36      43.020  24.010  39.670  0.00  0.00           O  
ATOM    525  C   ASP A  36      40.840  26.770  37.000  0.00  0.00           C  
ATOM    526  O   ASP A  36      41.340  27.890  37.060  0.00  0.00           O  
ATOM    527  N   ASP A  37      39.570  26.570  37.290  0.00  0.00           N  
ATOM    528  H   ASP A  37      39.210  25.630  37.280  0.00  0.00           H  
ATOM    529  CA  ASP A  37      38.620  27.670  37.740  0.00  0.00           C  
ATOM    530  HA  ASP A  37      38.820  28.660  37.360  0.00  0.00           H  
ATOM    531  CB  ASP A  37      37.240  27.290  37.210  0.00  0.00           C  
ATOM    532  HB1 ASP A  37      37.280  27.080  36.150  0.00  0.00           H  
ATOM    533  HB2 ASP A  37      36.640  28.190  37.370  0.00  0.00           H  
ATOM    534  CG  ASP A  37      36.590  26.070  37.900  0.00  0.00           C  
ATOM    535  OD1 ASP A  37      35.380  26.190  38.130  0.00  0.00           O  
ATOM    536  OD2 ASP A  37      37.180  24.980  38.220  0.00  0.00           O  
ATOM    537  C   ASP A  37      38.550  27.810  39.290  0.00  0.00           C  
ATOM    538  O   ASP A  37      37.510  28.160  39.820  0.00  0.00           O  
ATOM    539  N   ARG A  38      39.660  27.510  39.950  0.00  0.00           N  
ATOM    540  H   ARG A  38      40.390  27.160  39.340  0.00  0.00           H  
ATOM    541  CA  ARG A  38      39.890  27.480  41.400  0.00  0.00           C  
ATOM    542  HA  ARG A  38      39.280  26.690  41.850  0.00  0.00           H  
ATOM    543  CB  ARG A  38      41.390  27.060  41.550  0.00  0.00           C  
ATOM    544  HB1 ARG A  38      41.870  28.010  41.310  0.00  0.00           H  
ATOM    545  HB2 ARG A  38      41.750  26.300  40.850  0.00  0.00           H  
ATOM    546  CG  ARG A  38      41.700  26.450  42.910  0.00  0.00           C  
ATOM    547  HG1 ARG A  38      41.130  25.550  43.120  0.00  0.00           H  
ATOM    548  HG2 ARG A  38      41.370  27.150  43.690  0.00  0.00           H  
ATOM    549  CD  ARG A  38      43.200  26.250  43.210  0.00  0.00           C  
ATOM    550  HD1 ARG A  38      43.400  25.800  44.180  0.00  0.00           H  
ATOM    551  HD2 ARG A  38      43.730  27.200  43.230  0.00  0.00           H  
ATOM    552  NE  ARG A  38      43.870  25.430  42.190  0.00  0.00           N  
ATOM    553  HE  ARG A  38      43.320  25.140  41.400  0.00  0.00           H  
ATOM    554  CZ  ARG A  38      45.170  25.240  42.030  0.00  0.00           C  
ATOM    555  NH1 ARG A  38      46.060  25.510  42.910  0.00  0.00           N  
ATOM    556 1HH1 ARG A  38      45.720  25.840  43.820  0.00  0.00           H  
ATOM    557 2HH1 ARG A  38      47.040  25.420  42.660  0.00  0.00           H  
ATOM    558  NH2 ARG A  38      45.590  24.720  40.950  0.00  0.00           N  
ATOM    559 1HH2 ARG A  38      44.900  24.530  40.230  0.00  0.00           H  
ATOM    560 2HH2 ARG A  38      46.580  24.560  40.900  0.00  0.00           H  
ATOM    561  C   ARG A  38      39.680  28.810  42.090  0.00  0.00           C  
ATOM    562  O   ARG A  38      39.490  28.830  43.300  0.00  0.00           O  
ATOM    563  N   ARG A  39      39.540  29.890  41.270  0.00  0.00           N  
ATOM    564  H   ARG A  39      39.590  29.680  40.290  0.00  0.00           H  
ATOM    565  CA  ARG A  39      39.150  31.260  41.670  0.00  0.00           C  
ATOM    566  HA  ARG A  39      38.720  31.220  42.680  0.00  0.00           H  
ATOM    567  CB  ARG A  39      40.350  32.260  41.620  0.00  0.00           C  
ATOM    568  HB1 ARG A  39      39.960  33.280  41.730  0.00  0.00           H  
ATOM    569  HB2 ARG A  39      40.720  32.140  40.610  0.00  0.00           H  
ATOM    570  CG  ARG A  39      41.460  31.930  42.600  0.00  0.00           C  
ATOM    571  HG1 ARG A  39      42.330  32.600  42.480  0.00  0.00           H  
ATOM    572  HG2 ARG A  39      41.710  30.890  42.390  0.00  0.00           H  
ATOM    573  CD  ARG A  39      41.190  31.870  44.090  0.00  0.00           C  
ATOM    574  HD1 ARG A  39      40.260  31.320  44.320  0.00  0.00           H  
ATOM    575  HD2 ARG A  39      40.950  32.890  44.370  0.00  0.00           H  
ATOM    576  NE  ARG A  39      42.390  31.350  44.880  0.00  0.00           N  
ATOM    577  HE  ARG A  39      43.130  32.010  45.010  0.00  0.00           H  
ATOM    578  CZ  ARG A  39      42.620  30.120  45.340  0.00  0.00           C  
ATOM    579  NH1 ARG A  39      41.810  29.160  45.210  0.00  0.00           N  
ATOM    580 1HH1 ARG A  39      40.860  29.260  44.870  0.00  0.00           H  
ATOM    581 2HH1 ARG A  39      42.100  28.220  45.410  0.00  0.00           H  
ATOM    582  NH2 ARG A  39      43.690  29.800  46.010  0.00  0.00           N  
ATOM    583 1HH2 ARG A  39      44.500  30.390  45.900  0.00  0.00           H  
ATOM    584 2HH2 ARG A  39      43.740  28.830  46.270  0.00  0.00           H  
ATOM    585  C   ARG A  39      38.020  31.930  40.870  0.00  0.00           C  
ATOM    586  O   ARG A  39      37.150  32.450  41.490  0.00  0.00           O  
ATOM    587  N   TRP A  40      37.920  31.750  39.530  0.00  0.00           N  
ATOM    588  H   TRP A  40      38.720  31.290  39.130  0.00  0.00           H  
ATOM    589  CA  TRP A  40      36.770  32.110  38.730  0.00  0.00           C  
ATOM    590  HA  TRP A  40      35.890  31.990  39.360  0.00  0.00           H  
ATOM    591  CB  TRP A  40      36.970  33.630  38.340  0.00  0.00           C  
ATOM    592  HB1 TRP A  40      37.040  34.160  39.290  0.00  0.00           H  
ATOM    593  HB2 TRP A  40      36.060  34.080  37.960  0.00  0.00           H  
ATOM    594  CG  TRP A  40      38.030  34.000  37.480  0.00  0.00           C  
ATOM    595  CD1 TRP A  40      38.180  33.760  36.140  0.00  0.00           C  
ATOM    596  HD1 TRP A  40      37.540  33.200  35.490  0.00  0.00           H  
ATOM    597  NE1 TRP A  40      39.390  34.260  35.670  0.00  0.00           N  
ATOM    598  HE1 TRP A  40      39.700  34.290  34.710  0.00  0.00           H  
ATOM    599  CE2 TRP A  40      40.060  34.840  36.770  0.00  0.00           C  
ATOM    600  CZ2 TRP A  40      41.360  35.360  36.880  0.00  0.00           C  
ATOM    601  HZ2 TRP A  40      41.950  35.430  35.980  0.00  0.00           H  
ATOM    602  CH2 TRP A  40      41.880  35.660  38.150  0.00  0.00           C  
ATOM    603  HH2 TRP A  40      42.930  35.910  38.220  0.00  0.00           H  
ATOM    604  CZ3 TRP A  40      41.100  35.520  39.270  0.00  0.00           C  
ATOM    605  HZ3 TRP A  40      41.500  35.790  40.230  0.00  0.00           H  
ATOM    606  CE3 TRP A  40      39.750  35.080  39.200  0.00  0.00           C  
ATOM    607  HE3 TRP A  40      39.140  34.960  40.080  0.00  0.00           H  
ATOM    608  CD2 TRP A  40      39.240  34.680  37.930  0.00  0.00           C  
ATOM    609  C   TRP A  40      36.760  31.270  37.440  0.00  0.00           C  
ATOM    610  O   TRP A  40      37.820  30.790  37.020  0.00  0.00           O  
ATOM    611  N   LYS A  41      35.660  31.180  36.730  0.00  0.00           N  
ATOM    612  H   LYS A  41      34.930  31.870  36.850  0.00  0.00           H  
ATOM    613  CA  LYS A  41      35.530  30.320  35.570  0.00  0.00           C  
ATOM    614  HA  LYS A  41      35.730  29.280  35.850  0.00  0.00           H  
ATOM    615  CB  LYS A  41      33.990  30.340  35.230  0.00  0.00           C  
ATOM    616  HB1 LYS A  41      33.830  29.990  34.210  0.00  0.00           H  
ATOM    617  HB2 LYS A  41      33.660  31.380  35.220  0.00  0.00           H  
ATOM    618  CG  LYS A  41      33.190  29.490  36.240  0.00  0.00           C  
ATOM    619  HG1 LYS A  41      32.160  29.830  36.100  0.00  0.00           H  
ATOM    620  HG2 LYS A  41      33.600  29.750  37.220  0.00  0.00           H  
ATOM    621  CD  LYS A  41      33.300  28.000  36.040  0.00  0.00           C  
ATOM    622  HD1 LYS A  41      34.300  27.630  36.260  0.00  0.00           H  
ATOM    623  HD2 LYS A  41      33.060  27.840  34.990  0.00  0.00           H  
ATOM    624  CE  LYS A  41      32.270  27.240  36.950  0.00  0.00           C  
ATOM    625  HE1 LYS A  41      31.380  27.260  36.330  0.00  0.00           H  
ATOM    626  HE2 LYS A  41      32.080  27.820  37.860  0.00  0.00           H  
ATOM    627  NZ  LYS A  41      32.590  25.920  37.290  0.00  0.00           N1+
ATOM    628  HZ1 LYS A  41      31.770  25.400  37.550  0.00  0.00           H  
ATOM    629  HZ2 LYS A  41      33.070  25.440  36.530  0.00  0.00           H  
ATOM    630  HZ3 LYS A  41      33.210  25.900  38.090  0.00  0.00           H  
ATOM    631  C   LYS A  41      36.370  30.580  34.240  0.00  0.00           C  
ATOM    632  O   LYS A  41      36.760  31.700  34.040  0.00  0.00           O  
ATOM    633  N   ALA A  42      36.640  29.520  33.420  0.00  0.00           N  
ATOM    634  H   ALA A  42      36.420  28.560  33.610  0.00  0.00           H  
ATOM    635  CA  ALA A  42      37.250  29.730  32.080  0.00  0.00           C  
ATOM    636  HA  ALA A  42      38.170  30.300  32.110  0.00  0.00           H  
ATOM    637  CB  ALA A  42      37.700  28.380  31.570  0.00  0.00           C  
ATOM    638  HB1 ALA A  42      38.300  28.570  30.690  0.00  0.00           H  
ATOM    639  HB2 ALA A  42      38.350  27.870  32.280  0.00  0.00           H  
ATOM    640  HB3 ALA A  42      36.860  27.830  31.130  0.00  0.00           H  
ATOM    641  C   ALA A  42      36.150  30.330  31.180  0.00  0.00           C  
ATOM    642  O   ALA A  42      34.970  30.220  31.440  0.00  0.00           O  
ATOM    643  N   GLY A  43      36.530  30.970  30.060  0.00  0.00           N  
ATOM    644  H   GLY A  43      37.510  31.150  29.870  0.00  0.00           H  
ATOM    645  CA  GLY A  43      35.630  31.700  29.200  0.00  0.00           C  
ATOM    646  HA1 GLY A  43      34.780  31.060  29.000  0.00  0.00           H  
ATOM    647  HA2 GLY A  43      36.260  31.930  28.340  0.00  0.00           H  
ATOM    648  C   GLY A  43      35.120  33.000  29.740  0.00  0.00           C  
ATOM    649  O   GLY A  43      34.120  33.510  29.220  0.00  0.00           O  
ATOM    650  N   LEU A  44      35.690  33.560  30.870  0.00  0.00           N  
ATOM    651  H   LEU A  44      36.560  33.180  31.230  0.00  0.00           H  
ATOM    652  CA  LEU A  44      35.030  34.740  31.520  0.00  0.00           C  
ATOM    653  HA  LEU A  44      33.960  34.780  31.340  0.00  0.00           H  
ATOM    654  CB  LEU A  44      35.090  34.380  32.970  0.00  0.00           C  
ATOM    655  HB1 LEU A  44      36.140  34.360  33.260  0.00  0.00           H  
ATOM    656  HB2 LEU A  44      34.690  33.370  33.100  0.00  0.00           H  
ATOM    657  CG  LEU A  44      34.240  35.320  33.920  0.00  0.00           C  
ATOM    658  HG  LEU A  44      34.300  36.350  33.540  0.00  0.00           H  
ATOM    659  CD1 LEU A  44      32.790  34.820  34.050  0.00  0.00           C  
ATOM    660 1HD1 LEU A  44      32.730  33.890  34.600  0.00  0.00           H  
ATOM    661 2HD1 LEU A  44      32.190  35.540  34.600  0.00  0.00           H  
ATOM    662 3HD1 LEU A  44      32.330  34.770  33.070  0.00  0.00           H  
ATOM    663  CD2 LEU A  44      34.830  35.260  35.320  0.00  0.00           C  
ATOM    664 1HD2 LEU A  44      34.150  35.700  36.040  0.00  0.00           H  
ATOM    665 2HD2 LEU A  44      34.880  34.200  35.610  0.00  0.00           H  
ATOM    666 3HD2 LEU A  44      35.790  35.760  35.250  0.00  0.00           H  
ATOM    667  C   LEU A  44      35.650  36.160  31.220  0.00  0.00           C  
ATOM    668  O   LEU A  44      36.880  36.250  31.310  0.00  0.00           O  
ATOM    669  N   TYR A  45      34.910  37.130  30.750  0.00  0.00           N  
ATOM    670  H   TYR A  45      33.910  36.990  30.620  0.00  0.00           H  
ATOM    671  CA  TYR A  45      35.270  38.450  30.250  0.00  0.00           C  
ATOM    672  HA  TYR A  45      34.450  38.710  29.590  0.00  0.00           H  
ATOM    673  CB  TYR A  45      35.480  39.410  31.450  0.00  0.00           C  
ATOM    674  HB1 TYR A  45      35.350  40.450  31.120  0.00  0.00           H  
ATOM    675  HB2 TYR A  45      36.490  39.340  31.840  0.00  0.00           H  
ATOM    676  CG  TYR A  45      34.550  39.150  32.610  0.00  0.00           C  
ATOM    677  CD1 TYR A  45      35.070  38.960  33.880  0.00  0.00           C  
ATOM    678  HD1 TYR A  45      36.140  38.930  34.070  0.00  0.00           H  
ATOM    679  CE1 TYR A  45      34.240  38.890  34.980  0.00  0.00           C  
ATOM    680  HE1 TYR A  45      34.690  38.920  35.960  0.00  0.00           H  
ATOM    681  CZ  TYR A  45      32.810  38.870  34.780  0.00  0.00           C  
ATOM    682  OH  TYR A  45      32.000  38.790  35.870  0.00  0.00           O  
ATOM    683  HH  TYR A  45      32.480  38.670  36.690  0.00  0.00           H  
ATOM    684  CE2 TYR A  45      32.260  38.950  33.480  0.00  0.00           C  
ATOM    685  HE2 TYR A  45      31.180  38.930  33.410  0.00  0.00           H  
ATOM    686  CD2 TYR A  45      33.140  39.200  32.430  0.00  0.00           C  
ATOM    687  HD2 TYR A  45      32.810  39.360  31.420  0.00  0.00           H  
ATOM    688  C   TYR A  45      36.480  38.520  29.350  0.00  0.00           C  
ATOM    689  O   TYR A  45      37.150  39.550  29.380  0.00  0.00           O  
ATOM    690  N   GLY A  46      36.890  37.500  28.520  0.00  0.00           N  
ATOM    691  H   GLY A  46      36.180  36.780  28.400  0.00  0.00           H  
ATOM    692  CA  GLY A  46      38.060  37.530  27.720  0.00  0.00           C  
ATOM    693  HA1 GLY A  46      38.290  38.550  27.430  0.00  0.00           H  
ATOM    694  HA2 GLY A  46      37.760  36.960  26.840  0.00  0.00           H  
ATOM    695  C   GLY A  46      39.280  36.830  28.370  0.00  0.00           C  
ATOM    696  O   GLY A  46      40.370  36.800  27.760  0.00  0.00           O  
ATOM    697  N   LEU A  47      39.270  36.520  29.680  0.00  0.00           N  
ATOM    698  H   LEU A  47      38.330  36.530  30.070  0.00  0.00           H  
ATOM    699  CA  LEU A  47      40.390  36.520  30.580  0.00  0.00           C  
ATOM    700  HA  LEU A  47      40.910  37.470  30.500  0.00  0.00           H  
ATOM    701  CB  LEU A  47      39.940  36.310  32.020  0.00  0.00           C  
ATOM    702  HB1 LEU A  47      40.680  35.950  32.750  0.00  0.00           H  
ATOM    703  HB2 LEU A  47      39.200  35.510  32.090  0.00  0.00           H  
ATOM    704  CG  LEU A  47      39.370  37.640  32.600  0.00  0.00           C  
ATOM    705  HG  LEU A  47      38.510  37.860  31.970  0.00  0.00           H  
ATOM    706  CD1 LEU A  47      38.970  37.520  34.090  0.00  0.00           C  
ATOM    707 1HD1 LEU A  47      38.390  38.370  34.440  0.00  0.00           H  
ATOM    708 2HD1 LEU A  47      38.370  36.650  34.380  0.00  0.00           H  
ATOM    709 3HD1 LEU A  47      39.860  37.550  34.730  0.00  0.00           H  
ATOM    710  CD2 LEU A  47      40.300  38.850  32.510  0.00  0.00           C  
ATOM    711 1HD2 LEU A  47      41.280  38.620  32.940  0.00  0.00           H  
ATOM    712 2HD2 LEU A  47      40.470  39.130  31.480  0.00  0.00           H  
ATOM    713 3HD2 LEU A  47      39.770  39.630  33.050  0.00  0.00           H  
ATOM    714  C   LEU A  47      41.430  35.460  30.210  0.00  0.00           C  
ATOM    715  O   LEU A  47      41.090  34.430  29.600  0.00  0.00           O  
ATOM    716  N   PRO A  48      42.760  35.630  30.590  0.00  0.00           N  
ATOM    717  CD  PRO A  48      43.350  36.750  31.280  0.00  0.00           C  
ATOM    718  HD1 PRO A  48      42.700  36.950  32.130  0.00  0.00           H  
ATOM    719  HD2 PRO A  48      43.370  37.650  30.660  0.00  0.00           H  
ATOM    720  CG  PRO A  48      44.750  36.300  31.570  0.00  0.00           C  
ATOM    721  HG1 PRO A  48      45.000  35.640  32.400  0.00  0.00           H  
ATOM    722  HG2 PRO A  48      45.420  37.160  31.590  0.00  0.00           H  
ATOM    723  CB  PRO A  48      45.130  35.420  30.300  0.00  0.00           C  
ATOM    724  HB1 PRO A  48      45.950  34.770  30.610  0.00  0.00           H  
ATOM    725  HB2 PRO A  48      45.390  36.040  29.450  0.00  0.00           H  
ATOM    726  CA  PRO A  48      43.760  34.710  30.010  0.00  0.00           C  
ATOM    727  HA  PRO A  48      43.620  34.680  28.940  0.00  0.00           H  
ATOM    728  C   PRO A  48      43.610  33.330  30.620  0.00  0.00           C  
ATOM    729  O   PRO A  48      43.190  33.150  31.760  0.00  0.00           O  
ATOM    730  N   LYS A  49      44.060  32.300  29.870  0.00  0.00           N  
ATOM    731  H   LYS A  49      44.250  32.510  28.890  0.00  0.00           H  
ATOM    732  CA  LYS A  49      43.940  30.900  30.090  0.00  0.00           C  
ATOM    733  HA  LYS A  49      42.890  30.620  30.030  0.00  0.00           H  
ATOM    734  CB  LYS A  49      44.650  30.110  29.060  0.00  0.00           C  
ATOM    735  HB1 LYS A  49      45.640  30.580  29.050  0.00  0.00           H  
ATOM    736  HB2 LYS A  49      44.140  30.220  28.090  0.00  0.00           H  
ATOM    737  CG  LYS A  49      44.670  28.530  29.220  0.00  0.00           C  
ATOM    738  HG1 LYS A  49      43.650  28.150  29.120  0.00  0.00           H  
ATOM    739  HG2 LYS A  49      44.970  28.230  30.220  0.00  0.00           H  
ATOM    740  CD  LYS A  49      45.580  27.940  28.150  0.00  0.00           C  
ATOM    741  HD1 LYS A  49      46.590  28.360  28.210  0.00  0.00           H  
ATOM    742  HD2 LYS A  49      45.240  28.300  27.180  0.00  0.00           H  
ATOM    743  CE  LYS A  49      45.530  26.420  28.290  0.00  0.00           C  
ATOM    744  HE1 LYS A  49      44.580  26.000  27.950  0.00  0.00           H  
ATOM    745  HE2 LYS A  49      45.640  26.170  29.340  0.00  0.00           H  
ATOM    746  NZ  LYS A  49      46.750  25.810  27.550  0.00  0.00           N1+
ATOM    747  HZ1 LYS A  49      46.690  24.810  27.620  0.00  0.00           H  
ATOM    748  HZ2 LYS A  49      46.710  26.000  26.570  0.00  0.00           H  
ATOM    749  HZ3 LYS A  49      47.640  26.110  27.940  0.00  0.00           H  
ATOM    750  C   LYS A  49      44.480  30.470  31.470  0.00  0.00           C  
ATOM    751  O   LYS A  49      43.760  29.730  32.170  0.00  0.00           O  
ATOM    752  N   ARG A  50      45.650  30.900  31.870  0.00  0.00           N  
ATOM    753  H   ARG A  50      46.090  31.660  31.360  0.00  0.00           H  
ATOM    754  CA  ARG A  50      46.280  30.490  33.170  0.00  0.00           C  
ATOM    755  HA  ARG A  50      45.530  29.830  33.620  0.00  0.00           H  
ATOM    756  CB  ARG A  50      47.580  29.710  32.940  0.00  0.00           C  
ATOM    757  HB1 ARG A  50      47.740  29.350  33.970  0.00  0.00           H  
ATOM    758  HB2 ARG A  50      48.410  30.380  32.730  0.00  0.00           H  
ATOM    759  CG  ARG A  50      47.390  28.510  31.980  0.00  0.00           C  
ATOM    760  HG1 ARG A  50      47.240  28.800  30.930  0.00  0.00           H  
ATOM    761  HG2 ARG A  50      46.530  27.960  32.340  0.00  0.00           H  
ATOM    762  CD  ARG A  50      48.470  27.500  32.010  0.00  0.00           C  
ATOM    763  HD1 ARG A  50      48.400  26.690  31.290  0.00  0.00           H  
ATOM    764  HD2 ARG A  50      48.490  26.990  32.980  0.00  0.00           H  
ATOM    765  NE  ARG A  50      49.820  28.110  31.870  0.00  0.00           N  
ATOM    766  HE  ARG A  50      49.780  29.100  31.660  0.00  0.00           H  
ATOM    767  CZ  ARG A  50      51.050  27.650  32.050  0.00  0.00           C  
ATOM    768  NH1 ARG A  50      51.390  26.480  32.430  0.00  0.00           N  
ATOM    769 1HH1 ARG A  50      50.830  25.710  32.090  0.00  0.00           H  
ATOM    770 2HH1 ARG A  50      52.360  26.320  32.690  0.00  0.00           H  
ATOM    771  NH2 ARG A  50      51.990  28.550  32.040  0.00  0.00           N  
ATOM    772 1HH2 ARG A  50      51.740  29.520  32.090  0.00  0.00           H  
ATOM    773 2HH2 ARG A  50      52.850  28.330  32.520  0.00  0.00           H  
ATOM    774  C   ARG A  50      46.490  31.660  34.150  0.00  0.00           C  
ATOM    775  O   ARG A  50      46.850  32.800  33.800  0.00  0.00           O  
ATOM    776  N   SER A  51      46.370  31.200  35.460  0.00  0.00           N  
ATOM    777  H   SER A  51      46.190  30.210  35.570  0.00  0.00           H  
ATOM    778  CA  SER A  51      46.800  32.020  36.640  0.00  0.00           C  
ATOM    779  HA  SER A  51      47.660  32.650  36.380  0.00  0.00           H  
ATOM    780  CB  SER A  51      45.640  32.920  37.070  0.00  0.00           C  
ATOM    781  HB1 SER A  51      45.350  33.550  36.220  0.00  0.00           H  
ATOM    782  HB2 SER A  51      45.920  33.470  37.960  0.00  0.00           H  
ATOM    783  OG  SER A  51      44.450  32.140  37.280  0.00  0.00           O  
ATOM    784  HG  SER A  51      44.220  31.850  36.400  0.00  0.00           H  
ATOM    785  C   SER A  51      47.300  31.150  37.750  0.00  0.00           C  
ATOM    786  O   SER A  51      46.780  30.020  37.910  0.00  0.00           O  
ATOM    787  N   GLY A  52      48.350  31.520  38.500  0.00  0.00           N  
ATOM    788  H   GLY A  52      48.640  32.450  38.280  0.00  0.00           H  
ATOM    789  CA  GLY A  52      48.950  30.620  39.540  0.00  0.00           C  
ATOM    790  HA1 GLY A  52      50.030  30.730  39.650  0.00  0.00           H  
ATOM    791  HA2 GLY A  52      48.920  29.580  39.260  0.00  0.00           H  
ATOM    792  C   GLY A  52      48.270  30.790  40.970  0.00  0.00           C  
ATOM    793  O   GLY A  52      48.170  31.890  41.490  0.00  0.00           O  
ATOM    794  N   LYS A  53      47.730  29.720  41.590  0.00  0.00           N  
ATOM    795  H   LYS A  53      47.930  28.830  41.150  0.00  0.00           H  
ATOM    796  CA  LYS A  53      46.990  29.690  42.850  0.00  0.00           C  
ATOM    797  HA  LYS A  53      46.890  30.730  43.170  0.00  0.00           H  
ATOM    798  CB  LYS A  53      45.650  29.020  42.570  0.00  0.00           C  
ATOM    799  HB1 LYS A  53      45.130  28.900  43.520  0.00  0.00           H  
ATOM    800  HB2 LYS A  53      45.960  28.030  42.250  0.00  0.00           H  
ATOM    801  CG  LYS A  53      44.730  29.670  41.480  0.00  0.00           C  
ATOM    802  HG1 LYS A  53      45.180  30.640  41.260  0.00  0.00           H  
ATOM    803  HG2 LYS A  53      43.730  29.770  41.890  0.00  0.00           H  
ATOM    804  CD  LYS A  53      44.680  28.710  40.250  0.00  0.00           C  
ATOM    805  HD1 LYS A  53      44.380  27.710  40.570  0.00  0.00           H  
ATOM    806  HD2 LYS A  53      45.700  28.760  39.890  0.00  0.00           H  
ATOM    807  CE  LYS A  53      43.750  29.220  39.200  0.00  0.00           C  
ATOM    808  HE1 LYS A  53      44.100  30.230  39.010  0.00  0.00           H  
ATOM    809  HE2 LYS A  53      42.780  29.210  39.700  0.00  0.00           H  
ATOM    810  NZ  LYS A  53      43.950  28.420  37.960  0.00  0.00           N1+
ATOM    811  HZ1 LYS A  53      43.190  28.530  37.300  0.00  0.00           H  
ATOM    812  HZ2 LYS A  53      44.850  28.620  37.550  0.00  0.00           H  
ATOM    813  HZ3 LYS A  53      43.980  27.450  38.220  0.00  0.00           H  
ATOM    814  C   LYS A  53      47.680  28.900  43.940  0.00  0.00           C  
ATOM    815  O   LYS A  53      48.270  27.850  43.690  0.00  0.00           O  
ATOM    816  N   LEU A  54      47.520  29.310  45.160  0.00  0.00           N  
ATOM    817  H   LEU A  54      46.840  30.050  45.270  0.00  0.00           H  
ATOM    818  CA  LEU A  54      47.880  28.620  46.390  0.00  0.00           C  
ATOM    819  HA  LEU A  54      48.940  28.370  46.490  0.00  0.00           H  
ATOM    820  CB  LEU A  54      47.420  29.380  47.640  0.00  0.00           C  
ATOM    821  HB1 LEU A  54      47.640  28.750  48.500  0.00  0.00           H  
ATOM    822  HB2 LEU A  54      46.340  29.470  47.610  0.00  0.00           H  
ATOM    823  CG  LEU A  54      48.060  30.670  48.110  0.00  0.00           C  
ATOM    824  HG  LEU A  54      47.420  31.450  47.710  0.00  0.00           H  
ATOM    825  CD1 LEU A  54      48.070  30.790  49.590  0.00  0.00           C  
ATOM    826 1HD1 LEU A  54      48.600  31.710  49.830  0.00  0.00           H  
ATOM    827 2HD1 LEU A  54      47.020  30.670  49.880  0.00  0.00           H  
ATOM    828 3HD1 LEU A  54      48.560  29.940  50.050  0.00  0.00           H  
ATOM    829  CD2 LEU A  54      49.480  30.800  47.650  0.00  0.00           C  
ATOM    830 1HD2 LEU A  54      50.010  29.930  48.020  0.00  0.00           H  
ATOM    831 2HD2 LEU A  54      49.510  30.770  46.560  0.00  0.00           H  
ATOM    832 3HD2 LEU A  54      50.010  31.670  48.080  0.00  0.00           H  
ATOM    833  C   LEU A  54      47.120  27.250  46.380  0.00  0.00           C  
ATOM    834  O   LEU A  54      45.980  27.130  45.780  0.00  0.00           O  
ATOM    835  N   LYS A  55      47.620  26.280  47.210  0.00  0.00           N  
ATOM    836  H   LYS A  55      48.510  26.390  47.680  0.00  0.00           H  
ATOM    837  CA  LYS A  55      46.990  24.960  47.430  0.00  0.00           C  
ATOM    838  HA  LYS A  55      46.640  24.600  46.460  0.00  0.00           H  
ATOM    839  CB  LYS A  55      47.960  23.940  48.120  0.00  0.00           C  
ATOM    840  HB1 LYS A  55      47.430  23.030  48.410  0.00  0.00           H  
ATOM    841  HB2 LYS A  55      48.330  24.470  49.000  0.00  0.00           H  
ATOM    842  CG  LYS A  55      49.120  23.530  47.210  0.00  0.00           C  
ATOM    843  HG1 LYS A  55      49.700  24.440  47.100  0.00  0.00           H  
ATOM    844  HG2 LYS A  55      48.770  23.120  46.260  0.00  0.00           H  
ATOM    845  CD  LYS A  55      49.990  22.530  47.960  0.00  0.00           C  
ATOM    846  HD1 LYS A  55      50.590  23.030  48.730  0.00  0.00           H  
ATOM    847  HD2 LYS A  55      50.780  22.250  47.260  0.00  0.00           H  
ATOM    848  CE  LYS A  55      49.450  21.200  48.400  0.00  0.00           C  
ATOM    849  HE1 LYS A  55      49.020  20.690  47.550  0.00  0.00           H  
ATOM    850  HE2 LYS A  55      48.540  21.320  49.000  0.00  0.00           H  
ATOM    851  NZ  LYS A  55      50.360  20.420  49.190  0.00  0.00           N1+
ATOM    852  HZ1 LYS A  55      51.320  20.620  48.980  0.00  0.00           H  
ATOM    853  HZ2 LYS A  55      50.280  20.710  50.150  0.00  0.00           H  
ATOM    854  HZ3 LYS A  55      50.140  19.420  49.170  0.00  0.00           H  
ATOM    855  C   LYS A  55      45.640  25.060  48.170  0.00  0.00           C  
ATOM    856  O   LYS A  55      44.640  24.660  47.580  0.00  0.00           O  
ATOM    857  N   ASP A  56      45.670  25.760  49.260  0.00  0.00           N  
ATOM    858  H   ASP A  56      46.560  26.160  49.560  0.00  0.00           H  
ATOM    859  CA  ASP A  56      44.500  25.970  50.180  0.00  0.00           C  
ATOM    860  HA  ASP A  56      43.650  25.900  49.500  0.00  0.00           H  
ATOM    861  CB  ASP A  56      44.350  24.840  51.210  0.00  0.00           C  
ATOM    862  HB1 ASP A  56      43.960  23.970  50.690  0.00  0.00           H  
ATOM    863  HB2 ASP A  56      43.580  25.060  51.940  0.00  0.00           H  
ATOM    864  CG  ASP A  56      45.680  24.350  51.820  0.00  0.00           C  
ATOM    865  OD1 ASP A  56      45.600  23.730  52.900  0.00  0.00           O  
ATOM    866  OD2 ASP A  56      46.820  24.580  51.350  0.00  0.00           O  
ATOM    867  C   ASP A  56      44.450  27.290  50.920  0.00  0.00           C  
ATOM    868  O   ASP A  56      45.500  27.850  51.290  0.00  0.00           O  
ATOM    869  N   LEU A  57      43.230  27.900  51.280  0.00  0.00           N  
ATOM    870  H   LEU A  57      42.400  27.400  51.000  0.00  0.00           H  
ATOM    871  CA  LEU A  57      43.120  29.180  52.000  0.00  0.00           C  
ATOM    872  HA  LEU A  57      44.050  29.620  52.340  0.00  0.00           H  
ATOM    873  CB  LEU A  57      42.430  30.080  51.050  0.00  0.00           C  
ATOM    874  HB1 LEU A  57      41.990  30.920  51.590  0.00  0.00           H  
ATOM    875  HB2 LEU A  57      41.620  29.530  50.590  0.00  0.00           H  
ATOM    876  CG  LEU A  57      43.340  30.580  49.880  0.00  0.00           C  
ATOM    877  HG  LEU A  57      43.810  29.710  49.420  0.00  0.00           H  
ATOM    878  CD1 LEU A  57      42.420  31.130  48.830  0.00  0.00           C  
ATOM    879 1HD1 LEU A  57      41.770  31.900  49.240  0.00  0.00           H  
ATOM    880 2HD1 LEU A  57      42.900  31.590  47.970  0.00  0.00           H  
ATOM    881 3HD1 LEU A  57      41.810  30.300  48.460  0.00  0.00           H  
ATOM    882  CD2 LEU A  57      44.200  31.710  50.360  0.00  0.00           C  
ATOM    883 1HD2 LEU A  57      43.610  32.540  50.740  0.00  0.00           H  
ATOM    884 2HD2 LEU A  57      44.940  31.400  51.110  0.00  0.00           H  
ATOM    885 3HD2 LEU A  57      44.780  32.140  49.550  0.00  0.00           H  
ATOM    886  C   LEU A  57      42.300  29.170  53.300  0.00  0.00           C  
ATOM    887  O   LEU A  57      42.430  30.220  54.020  0.00  0.00           O  
ATOM    888  N   SER A  58      41.420  28.190  53.600  0.00  0.00           N  
ATOM    889  H   SER A  58      41.170  27.450  52.960  0.00  0.00           H  
ATOM    890  CA  SER A  58      40.470  28.300  54.730  0.00  0.00           C  
ATOM    891  HA  SER A  58      40.180  29.350  54.830  0.00  0.00           H  
ATOM    892  CB  SER A  58      39.280  27.330  54.600  0.00  0.00           C  
ATOM    893  HB1 SER A  58      38.760  27.610  53.690  0.00  0.00           H  
ATOM    894  HB2 SER A  58      38.590  27.500  55.440  0.00  0.00           H  
ATOM    895  OG  SER A  58      39.750  25.980  54.470  0.00  0.00           O  
ATOM    896  HG  SER A  58      39.600  25.380  55.200  0.00  0.00           H  
ATOM    897  C   SER A  58      41.150  28.040  56.100  0.00  0.00           C  
ATOM    898  O   SER A  58      40.760  28.690  57.070  0.00  0.00           O  
ATOM    899  N   LYS A  59      42.070  27.090  56.260  0.00  0.00           N  
ATOM    900  H   LYS A  59      42.260  26.590  55.400  0.00  0.00           H  
ATOM    901  CA  LYS A  59      42.720  26.660  57.530  0.00  0.00           C  
ATOM    902  HA  LYS A  59      41.990  26.150  58.160  0.00  0.00           H  
ATOM    903  CB  LYS A  59      43.760  25.520  57.250  0.00  0.00           C  
ATOM    904  HB1 LYS A  59      44.630  25.920  56.710  0.00  0.00           H  
ATOM    905  HB2 LYS A  59      43.300  24.840  56.520  0.00  0.00           H  
ATOM    906  CG  LYS A  59      44.090  24.750  58.470  0.00  0.00           C  
ATOM    907  HG1 LYS A  59      43.150  24.270  58.760  0.00  0.00           H  
ATOM    908  HG2 LYS A  59      44.290  25.440  59.280  0.00  0.00           H  
ATOM    909  CD  LYS A  59      45.210  23.710  58.270  0.00  0.00           C  
ATOM    910  HD1 LYS A  59      44.780  22.810  57.830  0.00  0.00           H  
ATOM    911  HD2 LYS A  59      45.570  23.390  59.250  0.00  0.00           H  
ATOM    912  CE  LYS A  59      46.520  24.000  57.550  0.00  0.00           C  
ATOM    913  HE1 LYS A  59      47.000  24.900  57.950  0.00  0.00           H  
ATOM    914  HE2 LYS A  59      46.270  24.230  56.510  0.00  0.00           H  
ATOM    915  NZ  LYS A  59      47.380  22.830  57.650  0.00  0.00           N1+
ATOM    916  HZ1 LYS A  59      48.220  22.970  57.110  0.00  0.00           H  
ATOM    917  HZ2 LYS A  59      47.460  22.610  58.630  0.00  0.00           H  
ATOM    918  HZ3 LYS A  59      46.970  21.980  57.270  0.00  0.00           H  
ATOM    919  C   LYS A  59      43.410  27.740  58.390  0.00  0.00           C  
ATOM    920  O   LYS A  59      44.360  28.430  57.840  0.00  0.00           O  
ATOM    921  N   PHE A  60      42.970  27.820  59.650  0.00  0.00           N  
ATOM    922  H   PHE A  60      42.120  27.370  59.980  0.00  0.00           H  
ATOM    923  CA  PHE A  60      43.510  28.770  60.630  0.00  0.00           C  
ATOM    924  HA  PHE A  60      44.550  29.020  60.410  0.00  0.00           H  
ATOM    925  CB  PHE A  60      42.740  30.130  60.390  0.00  0.00           C  
ATOM    926  HB1 PHE A  60      41.750  30.030  60.830  0.00  0.00           H  
ATOM    927  HB2 PHE A  60      42.710  30.460  59.360  0.00  0.00           H  
ATOM    928  CG  PHE A  60      43.470  31.320  61.130  0.00  0.00           C  
ATOM    929  CD1 PHE A  60      44.770  31.800  60.840  0.00  0.00           C  
ATOM    930  HD1 PHE A  60      45.270  31.360  59.990  0.00  0.00           H  
ATOM    931  CE1 PHE A  60      45.220  32.940  61.580  0.00  0.00           C  
ATOM    932  HE1 PHE A  60      46.130  33.430  61.250  0.00  0.00           H  
ATOM    933  CZ  PHE A  60      44.530  33.430  62.660  0.00  0.00           C  
ATOM    934  HZ  PHE A  60      45.020  34.220  63.220  0.00  0.00           H  
ATOM    935  CE2 PHE A  60      43.230  33.040  62.940  0.00  0.00           C  
ATOM    936  HE2 PHE A  60      42.710  33.540  63.750  0.00  0.00           H  
ATOM    937  CD2 PHE A  60      42.730  32.010  62.160  0.00  0.00           C  
ATOM    938  HD2 PHE A  60      41.780  31.590  62.440  0.00  0.00           H  
ATOM    939  C   PHE A  60      43.350  28.330  62.140  0.00  0.00           C  
ATOM    940  O   PHE A  60      42.280  28.070  62.670  0.00  0.00           O  
ATOM    941  N   ASP A  61      44.460  28.200  62.920  0.00  0.00           N  
ATOM    942  H   ASP A  61      45.350  28.270  62.460  0.00  0.00           H  
ATOM    943  CA  ASP A  61      44.500  27.730  64.380  0.00  0.00           C  
ATOM    944  HA  ASP A  61      43.740  26.970  64.510  0.00  0.00           H  
ATOM    945  CB  ASP A  61      45.800  27.030  64.760  0.00  0.00           C  
ATOM    946  HB1 ASP A  61      46.620  27.750  64.830  0.00  0.00           H  
ATOM    947  HB2 ASP A  61      46.100  26.390  63.940  0.00  0.00           H  
ATOM    948  CG  ASP A  61      45.710  26.070  65.930  0.00  0.00           C  
ATOM    949  OD1 ASP A  61      44.630  26.020  66.660  0.00  0.00           O  
ATOM    950  OD2 ASP A  61      46.610  25.230  66.000  0.00  0.00           O  
ATOM    951  C   ASP A  61      44.160  28.910  65.410  0.00  0.00           C  
ATOM    952  O   ASP A  61      44.970  29.330  66.290  0.00  0.00           O  
ATOM    953  N   ALA A  62      43.000  29.560  65.240  0.00  0.00           N  
ATOM    954  H   ALA A  62      42.410  29.230  64.490  0.00  0.00           H  
ATOM    955  CA  ALA A  62      42.620  30.910  65.680  0.00  0.00           C  
ATOM    956  HA  ALA A  62      43.140  31.600  65.030  0.00  0.00           H  
ATOM    957  CB  ALA A  62      41.070  30.860  65.450  0.00  0.00           C  
ATOM    958  HB1 ALA A  62      40.780  30.550  64.440  0.00  0.00           H  
ATOM    959  HB2 ALA A  62      40.640  30.250  66.240  0.00  0.00           H  
ATOM    960  HB3 ALA A  62      40.690  31.820  65.770  0.00  0.00           H  
ATOM    961  C   ALA A  62      42.960  31.210  67.130  0.00  0.00           C  
ATOM    962  O   ALA A  62      43.330  32.340  67.470  0.00  0.00           O  
ATOM    963  N   SER A  63      42.860  30.260  68.060  0.00  0.00           N  
ATOM    964  H   SER A  63      42.580  29.370  67.690  0.00  0.00           H  
ATOM    965  CA  SER A  63      43.140  30.390  69.440  0.00  0.00           C  
ATOM    966  HA  SER A  63      42.670  31.310  69.790  0.00  0.00           H  
ATOM    967  CB  SER A  63      42.640  29.260  70.290  0.00  0.00           C  
ATOM    968  HB1 SER A  63      43.160  29.260  71.240  0.00  0.00           H  
ATOM    969  HB2 SER A  63      42.940  28.360  69.760  0.00  0.00           H  
ATOM    970  OG  SER A  63      41.300  29.390  70.510  0.00  0.00           O  
ATOM    971  HG  SER A  63      41.060  28.670  71.100  0.00  0.00           H  
ATOM    972  C   SER A  63      44.670  30.570  69.760  0.00  0.00           C  
ATOM    973  O   SER A  63      45.020  31.150  70.770  0.00  0.00           O  
ATOM    974  N   PHE A  64      45.520  30.220  68.840  0.00  0.00           N  
ATOM    975  H   PHE A  64      45.180  29.950  67.920  0.00  0.00           H  
ATOM    976  CA  PHE A  64      46.970  30.520  68.920  0.00  0.00           C  
ATOM    977  HA  PHE A  64      47.260  30.440  69.970  0.00  0.00           H  
ATOM    978  CB  PHE A  64      47.830  29.560  68.160  0.00  0.00           C  
ATOM    979  HB1 PHE A  64      47.600  29.670  67.100  0.00  0.00           H  
ATOM    980  HB2 PHE A  64      47.440  28.570  68.440  0.00  0.00           H  
ATOM    981  CG  PHE A  64      49.290  29.810  68.330  0.00  0.00           C  
ATOM    982  CD1 PHE A  64      50.070  29.090  69.230  0.00  0.00           C  
ATOM    983  HD1 PHE A  64      49.520  28.500  69.960  0.00  0.00           H  
ATOM    984  CE1 PHE A  64      51.480  29.080  69.170  0.00  0.00           C  
ATOM    985  HE1 PHE A  64      52.140  28.610  69.890  0.00  0.00           H  
ATOM    986  CZ  PHE A  64      52.160  29.790  68.160  0.00  0.00           C  
ATOM    987  HZ  PHE A  64      53.240  29.890  68.100  0.00  0.00           H  
ATOM    988  CE2 PHE A  64      51.390  30.420  67.150  0.00  0.00           C  
ATOM    989  HE2 PHE A  64      51.880  30.850  66.280  0.00  0.00           H  
ATOM    990  CD2 PHE A  64      49.990  30.450  67.310  0.00  0.00           C  
ATOM    991  HD2 PHE A  64      49.450  31.040  66.590  0.00  0.00           H  
ATOM    992  C   PHE A  64      47.260  31.910  68.530  0.00  0.00           C  
ATOM    993  O   PHE A  64      47.990  32.470  69.230  0.00  0.00           O  
ATOM    994  N   PHE A  65      46.600  32.450  67.490  0.00  0.00           N  
ATOM    995  H   PHE A  65      46.070  31.830  66.890  0.00  0.00           H  
ATOM    996  CA  PHE A  65      46.580  33.840  67.060  0.00  0.00           C  
ATOM    997  HA  PHE A  65      47.590  34.240  67.080  0.00  0.00           H  
ATOM    998  CB  PHE A  65      46.180  33.900  65.570  0.00  0.00           C  
ATOM    999  HB1 PHE A  65      46.040  34.940  65.250  0.00  0.00           H  
ATOM   1000  HB2 PHE A  65      45.230  33.380  65.490  0.00  0.00           H  
ATOM   1001  CG  PHE A  65      47.250  33.150  64.790  0.00  0.00           C  
ATOM   1002  CD1 PHE A  65      48.580  33.520  64.890  0.00  0.00           C  
ATOM   1003  HD1 PHE A  65      48.850  34.430  65.390  0.00  0.00           H  
ATOM   1004  CE1 PHE A  65      49.550  32.700  64.410  0.00  0.00           C  
ATOM   1005  HE1 PHE A  65      50.590  32.930  64.520  0.00  0.00           H  
ATOM   1006  CZ  PHE A  65      49.190  31.540  63.740  0.00  0.00           C  
ATOM   1007  HZ  PHE A  65      49.960  30.860  63.430  0.00  0.00           H  
ATOM   1008  CE2 PHE A  65      47.820  31.170  63.620  0.00  0.00           C  
ATOM   1009  HE2 PHE A  65      47.590  30.290  63.030  0.00  0.00           H  
ATOM   1010  CD2 PHE A  65      46.880  31.960  64.170  0.00  0.00           C  
ATOM   1011  HD2 PHE A  65      45.840  31.680  64.090  0.00  0.00           H  
ATOM   1012  C   PHE A  65      45.830  34.890  67.870  0.00  0.00           C  
ATOM   1013  O   PHE A  65      45.930  36.110  67.600  0.00  0.00           O  
ATOM   1014  N   GLY A  66      45.050  34.440  68.870  0.00  0.00           N  
ATOM   1015  H   GLY A  66      44.960  33.430  68.950  0.00  0.00           H  
ATOM   1016  CA  GLY A  66      44.230  35.280  69.740  0.00  0.00           C  
ATOM   1017  HA1 GLY A  66      44.740  36.190  70.050  0.00  0.00           H  
ATOM   1018  HA2 GLY A  66      44.020  34.590  70.560  0.00  0.00           H  
ATOM   1019  C   GLY A  66      42.910  35.780  69.170  0.00  0.00           C  
ATOM   1020  O   GLY A  66      42.340  36.790  69.600  0.00  0.00           O  
ATOM   1021  N   VAL A  67      42.310  35.030  68.200  0.00  0.00           N  
ATOM   1022  H   VAL A  67      42.790  34.180  67.940  0.00  0.00           H  
ATOM   1023  CA  VAL A  67      41.150  35.360  67.410  0.00  0.00           C  
ATOM   1024  HA  VAL A  67      40.800  36.380  67.560  0.00  0.00           H  
ATOM   1025  CB  VAL A  67      41.460  35.290  65.950  0.00  0.00           C  
ATOM   1026  HB  VAL A  67      41.560  34.230  65.700  0.00  0.00           H  
ATOM   1027  CG1 VAL A  67      40.330  35.830  65.090  0.00  0.00           C  
ATOM   1028 1HG1 VAL A  67      40.560  35.820  64.030  0.00  0.00           H  
ATOM   1029 2HG1 VAL A  67      39.480  35.170  65.260  0.00  0.00           H  
ATOM   1030 3HG1 VAL A  67      40.120  36.880  65.280  0.00  0.00           H  
ATOM   1031  CG2 VAL A  67      42.670  36.170  65.540  0.00  0.00           C  
ATOM   1032 1HG2 VAL A  67      42.320  37.160  65.840  0.00  0.00           H  
ATOM   1033 2HG2 VAL A  67      43.530  36.000  66.180  0.00  0.00           H  
ATOM   1034 3HG2 VAL A  67      42.860  36.190  64.460  0.00  0.00           H  
ATOM   1035  C   VAL A  67      40.070  34.490  67.880  0.00  0.00           C  
ATOM   1036  O   VAL A  67      40.200  33.230  67.830  0.00  0.00           O  
ATOM   1037  N   HIS A  68      38.830  34.990  68.150  0.00  0.00           N  
ATOM   1038  H   HIS A  68      38.580  35.960  67.990  0.00  0.00           H  
ATOM   1039  CA  HIS A  68      37.750  34.110  68.360  0.00  0.00           C  
ATOM   1040  HA  HIS A  68      38.100  33.330  69.030  0.00  0.00           H  
ATOM   1041  CB  HIS A  68      36.670  34.890  69.120  0.00  0.00           C  
ATOM   1042  HB1 HIS A  68      36.270  35.690  68.490  0.00  0.00           H  
ATOM   1043  HB2 HIS A  68      37.190  35.410  69.920  0.00  0.00           H  
ATOM   1044  CG  HIS A  68      35.630  33.990  69.680  0.00  0.00           C  
ATOM   1045  ND1 HIS A  68      34.700  33.310  68.910  0.00  0.00           N  
ATOM   1046  CE1 HIS A  68      33.880  32.600  69.810  0.00  0.00           C  
ATOM   1047  HE1 HIS A  68      33.080  31.920  69.570  0.00  0.00           H  
ATOM   1048  NE2 HIS A  68      34.290  32.940  71.060  0.00  0.00           N  
ATOM   1049  HE2 HIS A  68      33.950  32.540  71.920  0.00  0.00           H  
ATOM   1050  CD2 HIS A  68      35.380  33.800  70.970  0.00  0.00           C  
ATOM   1051  HD2 HIS A  68      35.850  34.290  71.810  0.00  0.00           H  
ATOM   1052  C   HIS A  68      37.370  33.540  67.010  0.00  0.00           C  
ATOM   1053  O   HIS A  68      37.220  34.300  66.050  0.00  0.00           O  
ATOM   1054  N   PRO A  69      37.070  32.210  66.970  0.00  0.00           N  
ATOM   1055  CD  PRO A  69      37.140  31.220  68.030  0.00  0.00           C  
ATOM   1056  HD1 PRO A  69      36.490  31.510  68.850  0.00  0.00           H  
ATOM   1057  HD2 PRO A  69      38.170  30.910  68.140  0.00  0.00           H  
ATOM   1058  CG  PRO A  69      36.360  30.030  67.430  0.00  0.00           C  
ATOM   1059  HG1 PRO A  69      35.310  30.290  67.580  0.00  0.00           H  
ATOM   1060  HG2 PRO A  69      36.700  29.080  67.860  0.00  0.00           H  
ATOM   1061  CB  PRO A  69      36.620  30.110  66.020  0.00  0.00           C  
ATOM   1062  HB1 PRO A  69      35.790  29.630  65.510  0.00  0.00           H  
ATOM   1063  HB2 PRO A  69      37.590  29.630  65.830  0.00  0.00           H  
ATOM   1064  CA  PRO A  69      36.700  31.610  65.680  0.00  0.00           C  
ATOM   1065  HA  PRO A  69      37.550  31.690  65.010  0.00  0.00           H  
ATOM   1066  C   PRO A  69      35.350  32.140  65.110  0.00  0.00           C  
ATOM   1067  O   PRO A  69      35.160  31.960  63.890  0.00  0.00           O  
ATOM   1068  N   LYS A  70      34.490  32.820  65.910  0.00  0.00           N  
ATOM   1069  H   LYS A  70      34.630  33.010  66.900  0.00  0.00           H  
ATOM   1070  CA  LYS A  70      33.260  33.420  65.300  0.00  0.00           C  
ATOM   1071  HA  LYS A  70      33.020  32.770  64.460  0.00  0.00           H  
ATOM   1072  CB  LYS A  70      31.910  33.410  66.210  0.00  0.00           C  
ATOM   1073  HB1 LYS A  70      31.070  33.790  65.620  0.00  0.00           H  
ATOM   1074  HB2 LYS A  70      31.950  34.080  67.060  0.00  0.00           H  
ATOM   1075  CG  LYS A  70      31.520  31.990  66.700  0.00  0.00           C  
ATOM   1076  HG1 LYS A  70      32.240  31.600  67.440  0.00  0.00           H  
ATOM   1077  HG2 LYS A  70      31.510  31.440  65.760  0.00  0.00           H  
ATOM   1078  CD  LYS A  70      30.150  31.730  67.180  0.00  0.00           C  
ATOM   1079  HD1 LYS A  70      30.070  30.650  67.350  0.00  0.00           H  
ATOM   1080  HD2 LYS A  70      29.450  32.040  66.400  0.00  0.00           H  
ATOM   1081  CE  LYS A  70      29.870  32.350  68.540  0.00  0.00           C  
ATOM   1082  HE1 LYS A  70      30.020  33.430  68.480  0.00  0.00           H  
ATOM   1083  HE2 LYS A  70      30.550  31.910  69.280  0.00  0.00           H  
ATOM   1084  NZ  LYS A  70      28.470  32.150  68.930  0.00  0.00           N1+
ATOM   1085  HZ1 LYS A  70      28.300  32.530  69.850  0.00  0.00           H  
ATOM   1086  HZ2 LYS A  70      27.860  32.680  68.340  0.00  0.00           H  
ATOM   1087  HZ3 LYS A  70      28.250  31.170  69.050  0.00  0.00           H  
ATOM   1088  C   LYS A  70      33.490  34.870  64.770  0.00  0.00           C  
ATOM   1089  O   LYS A  70      32.610  35.380  64.090  0.00  0.00           O  
ATOM   1090  N   GLN A  71      34.670  35.400  65.030  0.00  0.00           N  
ATOM   1091  H   GLN A  71      35.360  34.770  65.400  0.00  0.00           H  
ATOM   1092  CA  GLN A  71      35.190  36.690  64.460  0.00  0.00           C  
ATOM   1093  HA  GLN A  71      34.290  37.150  64.010  0.00  0.00           H  
ATOM   1094  CB  GLN A  71      35.700  37.540  65.660  0.00  0.00           C  
ATOM   1095  HB1 GLN A  71      36.110  38.440  65.180  0.00  0.00           H  
ATOM   1096  HB2 GLN A  71      36.440  36.940  66.190  0.00  0.00           H  
ATOM   1097  CG  GLN A  71      34.740  38.140  66.630  0.00  0.00           C  
ATOM   1098  HG1 GLN A  71      34.230  37.290  67.100  0.00  0.00           H  
ATOM   1099  HG2 GLN A  71      34.030  38.690  66.000  0.00  0.00           H  
ATOM   1100  CD  GLN A  71      35.240  39.040  67.730  0.00  0.00           C  
ATOM   1101  OE1 GLN A  71      36.380  39.390  67.800  0.00  0.00           O  
ATOM   1102  NE2 GLN A  71      34.340  39.730  68.370  0.00  0.00           N  
ATOM   1103 1HE2 GLN A  71      33.350  39.540  68.300  0.00  0.00           H  
ATOM   1104 2HE2 GLN A  71      34.660  40.420  69.040  0.00  0.00           H  
ATOM   1105  C   GLN A  71      36.160  36.590  63.290  0.00  0.00           C  
ATOM   1106  O   GLN A  71      36.660  37.650  62.950  0.00  0.00           O  
ATOM   1107  N   ALA A  72      36.520  35.470  62.770  0.00  0.00           N  
ATOM   1108  H   ALA A  72      36.050  34.650  63.160  0.00  0.00           H  
ATOM   1109  CA  ALA A  72      37.600  35.200  61.900  0.00  0.00           C  
ATOM   1110  HA  ALA A  72      38.460  35.460  62.520  0.00  0.00           H  
ATOM   1111  CB  ALA A  72      37.750  33.640  61.670  0.00  0.00           C  
ATOM   1112  HB1 ALA A  72      36.960  33.300  61.010  0.00  0.00           H  
ATOM   1113  HB2 ALA A  72      38.680  33.430  61.150  0.00  0.00           H  
ATOM   1114  HB3 ALA A  72      37.840  33.090  62.600  0.00  0.00           H  
ATOM   1115  C   ALA A  72      37.700  36.130  60.660  0.00  0.00           C  
ATOM   1116  O   ALA A  72      38.770  36.670  60.390  0.00  0.00           O  
ATOM   1117  N   HIS A  73      36.560  36.460  60.070  0.00  0.00           N  
ATOM   1118  H   HIS A  73      35.750  36.160  60.600  0.00  0.00           H  
ATOM   1119  CA  HIS A  73      36.290  37.410  59.030  0.00  0.00           C  
ATOM   1120  HA  HIS A  73      36.780  37.120  58.110  0.00  0.00           H  
ATOM   1121  CB  HIS A  73      34.830  37.240  58.670  0.00  0.00           C  
ATOM   1122  HB1 HIS A  73      34.750  36.180  58.430  0.00  0.00           H  
ATOM   1123  HB2 HIS A  73      34.600  37.850  57.790  0.00  0.00           H  
ATOM   1124  CG  HIS A  73      33.720  37.490  59.680  0.00  0.00           C  
ATOM   1125  ND1 HIS A  73      33.990  37.660  61.000  0.00  0.00           N  
ATOM   1126  CE1 HIS A  73      32.820  37.930  61.590  0.00  0.00           C  
ATOM   1127  HE1 HIS A  73      32.700  37.960  62.650  0.00  0.00           H  
ATOM   1128  NE2 HIS A  73      31.850  37.980  60.680  0.00  0.00           N  
ATOM   1129  HE2 HIS A  73      30.860  38.050  60.870  0.00  0.00           H  
ATOM   1130  CD2 HIS A  73      32.420  37.660  59.500  0.00  0.00           C  
ATOM   1131  HD2 HIS A  73      31.920  37.480  58.570  0.00  0.00           H  
ATOM   1132  C   HIS A  73      36.650  38.890  59.310  0.00  0.00           C  
ATOM   1133  O   HIS A  73      36.650  39.720  58.370  0.00  0.00           O  
ATOM   1134  N   THR A  74      36.930  39.220  60.570  0.00  0.00           N  
ATOM   1135  H   THR A  74      36.730  38.560  61.300  0.00  0.00           H  
ATOM   1136  CA  THR A  74      37.330  40.590  60.920  0.00  0.00           C  
ATOM   1137  HA  THR A  74      36.760  41.270  60.290  0.00  0.00           H  
ATOM   1138  CB  THR A  74      37.020  40.990  62.400  0.00  0.00           C  
ATOM   1139  HB  THR A  74      37.520  41.930  62.620  0.00  0.00           H  
ATOM   1140  CG2 THR A  74      35.440  41.110  62.560  0.00  0.00           C  
ATOM   1141 1HG2 THR A  74      34.960  40.150  62.750  0.00  0.00           H  
ATOM   1142 2HG2 THR A  74      35.200  41.690  63.460  0.00  0.00           H  
ATOM   1143 3HG2 THR A  74      34.960  41.580  61.700  0.00  0.00           H  
ATOM   1144  OG1 THR A  74      37.530  40.120  63.310  0.00  0.00           O  
ATOM   1145  HG1 THR A  74      37.260  39.210  63.230  0.00  0.00           H  
ATOM   1146  C   THR A  74      38.850  40.850  60.820  0.00  0.00           C  
ATOM   1147  O   THR A  74      39.340  41.920  60.970  0.00  0.00           O  
ATOM   1148  N   MET A  75      39.560  39.940  60.150  0.00  0.00           N  
ATOM   1149  H   MET A  75      39.060  39.100  59.900  0.00  0.00           H  
ATOM   1150  CA  MET A  75      40.880  40.040  59.460  0.00  0.00           C  
ATOM   1151  HA  MET A  75      41.190  41.070  59.610  0.00  0.00           H  
ATOM   1152  CB  MET A  75      41.910  38.990  60.080  0.00  0.00           C  
ATOM   1153  HB1 MET A  75      42.850  38.930  59.530  0.00  0.00           H  
ATOM   1154  HB2 MET A  75      41.550  37.970  59.900  0.00  0.00           H  
ATOM   1155  CG  MET A  75      42.290  39.100  61.580  0.00  0.00           C  
ATOM   1156  HG1 MET A  75      41.440  39.370  62.210  0.00  0.00           H  
ATOM   1157  HG2 MET A  75      43.080  39.830  61.730  0.00  0.00           H  
ATOM   1158  SD  MET A  75      43.010  37.600  62.150  0.00  0.00           S  
ATOM   1159  CE  MET A  75      43.990  38.220  63.550  0.00  0.00           C  
ATOM   1160  HE1 MET A  75      44.550  39.140  63.320  0.00  0.00           H  
ATOM   1161  HE2 MET A  75      43.370  38.420  64.430  0.00  0.00           H  
ATOM   1162  HE3 MET A  75      44.690  37.470  63.910  0.00  0.00           H  
ATOM   1163  C   MET A  75      40.780  39.690  57.960  0.00  0.00           C  
ATOM   1164  O   MET A  75      40.160  38.760  57.520  0.00  0.00           O  
ATOM   1165  N   ASP A  76      41.680  40.390  57.250  0.00  0.00           N  
ATOM   1166  H   ASP A  76      42.240  41.100  57.690  0.00  0.00           H  
ATOM   1167  CA  ASP A  76      41.880  40.240  55.800  0.00  0.00           C  
ATOM   1168  HA  ASP A  76      40.900  40.450  55.350  0.00  0.00           H  
ATOM   1169  CB  ASP A  76      42.740  41.340  55.200  0.00  0.00           C  
ATOM   1170  HB1 ASP A  76      43.660  41.410  55.770  0.00  0.00           H  
ATOM   1171  HB2 ASP A  76      42.190  42.270  55.250  0.00  0.00           H  
ATOM   1172  CG  ASP A  76      43.030  41.120  53.730  0.00  0.00           C  
ATOM   1173  OD1 ASP A  76      42.610  41.990  52.880  0.00  0.00           O  
ATOM   1174  OD2 ASP A  76      43.610  40.190  53.240  0.00  0.00           O  
ATOM   1175  C   ASP A  76      42.360  38.740  55.550  0.00  0.00           C  
ATOM   1176  O   ASP A  76      43.160  38.350  56.380  0.00  0.00           O  
ATOM   1177  N   PRO A  77      41.960  38.040  54.440  0.00  0.00           N  
ATOM   1178  CD  PRO A  77      40.890  38.480  53.580  0.00  0.00           C  
ATOM   1179  HD1 PRO A  77      41.160  39.260  52.870  0.00  0.00           H  
ATOM   1180  HD2 PRO A  77      40.020  38.820  54.120  0.00  0.00           H  
ATOM   1181  CG  PRO A  77      40.430  37.190  52.930  0.00  0.00           C  
ATOM   1182  HG1 PRO A  77      40.030  37.330  51.920  0.00  0.00           H  
ATOM   1183  HG2 PRO A  77      39.630  36.660  53.460  0.00  0.00           H  
ATOM   1184  CB  PRO A  77      41.670  36.200  53.060  0.00  0.00           C  
ATOM   1185  HB1 PRO A  77      42.380  36.410  52.260  0.00  0.00           H  
ATOM   1186  HB2 PRO A  77      41.480  35.130  53.080  0.00  0.00           H  
ATOM   1187  CA  PRO A  77      42.320  36.660  54.300  0.00  0.00           C  
ATOM   1188  HA  PRO A  77      41.900  36.020  55.070  0.00  0.00           H  
ATOM   1189  C   PRO A  77      43.850  36.490  54.260  0.00  0.00           C  
ATOM   1190  O   PRO A  77      44.460  35.580  54.840  0.00  0.00           O  
ATOM   1191  N   GLN A  78      44.490  37.490  53.700  0.00  0.00           N  
ATOM   1192  H   GLN A  78      44.050  38.210  53.150  0.00  0.00           H  
ATOM   1193  CA  GLN A  78      45.950  37.640  53.770  0.00  0.00           C  
ATOM   1194  HA  GLN A  78      46.400  36.840  53.180  0.00  0.00           H  
ATOM   1195  CB  GLN A  78      46.350  38.920  53.040  0.00  0.00           C  
ATOM   1196  HB1 GLN A  78      47.440  38.970  53.040  0.00  0.00           H  
ATOM   1197  HB2 GLN A  78      46.010  39.760  53.640  0.00  0.00           H  
ATOM   1198  CG  GLN A  78      45.810  39.000  51.650  0.00  0.00           C  
ATOM   1199  HG1 GLN A  78      44.750  38.750  51.530  0.00  0.00           H  
ATOM   1200  HG2 GLN A  78      46.340  38.290  51.020  0.00  0.00           H  
ATOM   1201  CD  GLN A  78      45.990  40.400  51.050  0.00  0.00           C  
ATOM   1202  OE1 GLN A  78      46.450  40.470  49.920  0.00  0.00           O  
ATOM   1203  NE2 GLN A  78      45.470  41.440  51.590  0.00  0.00           N  
ATOM   1204 1HE2 GLN A  78      44.820  41.290  52.340  0.00  0.00           H  
ATOM   1205 2HE2 GLN A  78      45.530  42.320  51.090  0.00  0.00           H  
ATOM   1206  C   GLN A  78      46.600  37.660  55.140  0.00  0.00           C  
ATOM   1207  O   GLN A  78      47.480  36.820  55.340  0.00  0.00           O  
ATOM   1208  N   LEU A  79      46.070  38.400  56.140  0.00  0.00           N  
ATOM   1209  H   LEU A  79      45.220  38.890  55.900  0.00  0.00           H  
ATOM   1210  CA  LEU A  79      46.690  38.320  57.470  0.00  0.00           C  
ATOM   1211  HA  LEU A  79      47.740  38.600  57.440  0.00  0.00           H  
ATOM   1212  CB  LEU A  79      45.950  39.390  58.440  0.00  0.00           C  
ATOM   1213  HB1 LEU A  79      44.900  39.090  58.520  0.00  0.00           H  
ATOM   1214  HB2 LEU A  79      46.130  40.370  57.990  0.00  0.00           H  
ATOM   1215  CG  LEU A  79      46.520  39.460  59.940  0.00  0.00           C  
ATOM   1216  HG  LEU A  79      46.350  38.600  60.600  0.00  0.00           H  
ATOM   1217  CD1 LEU A  79      48.020  39.790  59.970  0.00  0.00           C  
ATOM   1218 1HD1 LEU A  79      48.380  40.000  60.980  0.00  0.00           H  
ATOM   1219 2HD1 LEU A  79      48.640  38.980  59.580  0.00  0.00           H  
ATOM   1220 3HD1 LEU A  79      48.170  40.660  59.350  0.00  0.00           H  
ATOM   1221  CD2 LEU A  79      45.810  40.710  60.470  0.00  0.00           C  
ATOM   1222 1HD2 LEU A  79      44.740  40.540  60.400  0.00  0.00           H  
ATOM   1223 2HD2 LEU A  79      45.970  40.780  61.550  0.00  0.00           H  
ATOM   1224 3HD2 LEU A  79      45.950  41.600  59.860  0.00  0.00           H  
ATOM   1225  C   LEU A  79      46.550  36.970  58.170  0.00  0.00           C  
ATOM   1226  O   LEU A  79      47.460  36.580  58.900  0.00  0.00           O  
ATOM   1227  N   ARG A  80      45.390  36.250  58.020  0.00  0.00           N  
ATOM   1228  H   ARG A  80      44.730  36.690  57.380  0.00  0.00           H  
ATOM   1229  CA  ARG A  80      45.170  34.870  58.530  0.00  0.00           C  
ATOM   1230  HA  ARG A  80      45.040  34.950  59.610  0.00  0.00           H  
ATOM   1231  CB  ARG A  80      43.800  34.370  57.900  0.00  0.00           C  
ATOM   1232  HB1 ARG A  80      43.870  33.280  57.800  0.00  0.00           H  
ATOM   1233  HB2 ARG A  80      43.600  34.900  56.980  0.00  0.00           H  
ATOM   1234  CG  ARG A  80      42.670  34.780  58.790  0.00  0.00           C  
ATOM   1235  HG1 ARG A  80      42.500  35.830  58.570  0.00  0.00           H  
ATOM   1236  HG2 ARG A  80      43.030  34.590  59.790  0.00  0.00           H  
ATOM   1237  CD  ARG A  80      41.460  33.800  58.580  0.00  0.00           C  
ATOM   1238  HD1 ARG A  80      40.620  34.020  59.240  0.00  0.00           H  
ATOM   1239  HD2 ARG A  80      41.890  32.830  58.800  0.00  0.00           H  
ATOM   1240  NE  ARG A  80      40.930  33.990  57.190  0.00  0.00           N  
ATOM   1241  HE  ARG A  80      41.200  33.280  56.540  0.00  0.00           H  
ATOM   1242  CZ  ARG A  80      40.160  34.950  56.780  0.00  0.00           C  
ATOM   1243  NH1 ARG A  80      39.810  35.950  57.540  0.00  0.00           N  
ATOM   1244 1HH1 ARG A  80      40.110  35.820  58.500  0.00  0.00           H  
ATOM   1245 2HH1 ARG A  80      39.320  36.730  57.120  0.00  0.00           H  
ATOM   1246  NH2 ARG A  80      39.690  34.990  55.600  0.00  0.00           N  
ATOM   1247 1HH2 ARG A  80      39.860  34.310  54.870  0.00  0.00           H  
ATOM   1248 2HH2 ARG A  80      39.050  35.760  55.510  0.00  0.00           H  
ATOM   1249  C   ARG A  80      46.310  33.990  58.090  0.00  0.00           C  
ATOM   1250  O   ARG A  80      46.740  33.040  58.760  0.00  0.00           O  
ATOM   1251  N   LEU A  81      46.920  34.270  56.920  0.00  0.00           N  
ATOM   1252  H   LEU A  81      46.630  35.010  56.310  0.00  0.00           H  
ATOM   1253  CA  LEU A  81      48.070  33.500  56.490  0.00  0.00           C  
ATOM   1254  HA  LEU A  81      48.070  32.500  56.930  0.00  0.00           H  
ATOM   1255  CB  LEU A  81      48.090  33.250  54.950  0.00  0.00           C  
ATOM   1256  HB1 LEU A  81      49.130  32.960  54.770  0.00  0.00           H  
ATOM   1257  HB2 LEU A  81      47.860  34.220  54.510  0.00  0.00           H  
ATOM   1258  CG  LEU A  81      47.180  32.150  54.260  0.00  0.00           C  
ATOM   1259  HG  LEU A  81      47.270  31.280  54.910  0.00  0.00           H  
ATOM   1260  CD1 LEU A  81      45.790  32.750  54.210  0.00  0.00           C  
ATOM   1261 1HD1 LEU A  81      45.100  32.180  53.590  0.00  0.00           H  
ATOM   1262 2HD1 LEU A  81      45.400  32.870  55.220  0.00  0.00           H  
ATOM   1263 3HD1 LEU A  81      45.850  33.720  53.700  0.00  0.00           H  
ATOM   1264  CD2 LEU A  81      47.590  31.850  52.810  0.00  0.00           C  
ATOM   1265 1HD2 LEU A  81      47.050  31.030  52.340  0.00  0.00           H  
ATOM   1266 2HD2 LEU A  81      47.460  32.780  52.250  0.00  0.00           H  
ATOM   1267 3HD2 LEU A  81      48.650  31.640  52.810  0.00  0.00           H  
ATOM   1268  C   LEU A  81      49.380  34.170  56.960  0.00  0.00           C  
ATOM   1269  O   LEU A  81      50.240  33.530  57.610  0.00  0.00           O  
ATOM   1270  N   LEU A  82      49.490  35.490  56.880  0.00  0.00           N  
ATOM   1271  H   LEU A  82      48.940  35.940  56.160  0.00  0.00           H  
ATOM   1272  CA  LEU A  82      50.760  36.160  57.130  0.00  0.00           C  
ATOM   1273  HA  LEU A  82      51.490  35.640  56.510  0.00  0.00           H  
ATOM   1274  CB  LEU A  82      50.480  37.690  56.760  0.00  0.00           C  
ATOM   1275  HB1 LEU A  82      49.720  38.200  57.340  0.00  0.00           H  
ATOM   1276  HB2 LEU A  82      50.060  37.650  55.760  0.00  0.00           H  
ATOM   1277  CG  LEU A  82      51.720  38.530  56.590  0.00  0.00           C  
ATOM   1278  HG  LEU A  82      52.180  38.530  57.580  0.00  0.00           H  
ATOM   1279  CD1 LEU A  82      52.760  38.000  55.600  0.00  0.00           C  
ATOM   1280 1HD1 LEU A  82      53.520  38.780  55.510  0.00  0.00           H  
ATOM   1281 2HD1 LEU A  82      53.080  37.020  55.960  0.00  0.00           H  
ATOM   1282 3HD1 LEU A  82      52.320  37.830  54.620  0.00  0.00           H  
ATOM   1283  CD2 LEU A  82      51.470  39.910  56.090  0.00  0.00           C  
ATOM   1284 1HD2 LEU A  82      51.130  40.530  56.930  0.00  0.00           H  
ATOM   1285 2HD2 LEU A  82      52.310  40.490  55.700  0.00  0.00           H  
ATOM   1286 3HD2 LEU A  82      50.670  39.860  55.350  0.00  0.00           H  
ATOM   1287  C   LEU A  82      51.200  36.040  58.610  0.00  0.00           C  
ATOM   1288  O   LEU A  82      52.380  36.040  58.880  0.00  0.00           O  
ATOM   1289  N   LEU A  83      50.220  35.860  59.520  0.00  0.00           N  
ATOM   1290  H   LEU A  83      49.270  35.870  59.190  0.00  0.00           H  
ATOM   1291  CA  LEU A  83      50.480  35.480  60.930  0.00  0.00           C  
ATOM   1292  HA  LEU A  83      51.190  36.210  61.340  0.00  0.00           H  
ATOM   1293  CB  LEU A  83      49.140  35.540  61.740  0.00  0.00           C  
ATOM   1294  HB1 LEU A  83      49.260  34.760  62.490  0.00  0.00           H  
ATOM   1295  HB2 LEU A  83      48.340  35.240  61.070  0.00  0.00           H  
ATOM   1296  CG  LEU A  83      48.830  36.840  62.410  0.00  0.00           C  
ATOM   1297  HG  LEU A  83      48.990  37.610  61.660  0.00  0.00           H  
ATOM   1298  CD1 LEU A  83      47.320  36.920  62.750  0.00  0.00           C  
ATOM   1299 1HD1 LEU A  83      47.030  36.170  63.480  0.00  0.00           H  
ATOM   1300 2HD1 LEU A  83      47.120  37.940  63.070  0.00  0.00           H  
ATOM   1301 3HD1 LEU A  83      46.850  36.720  61.780  0.00  0.00           H  
ATOM   1302  CD2 LEU A  83      49.590  37.230  63.680  0.00  0.00           C  
ATOM   1303 1HD2 LEU A  83      50.640  36.990  63.510  0.00  0.00           H  
ATOM   1304 2HD2 LEU A  83      49.560  38.300  63.840  0.00  0.00           H  
ATOM   1305 3HD2 LEU A  83      49.290  36.640  64.560  0.00  0.00           H  
ATOM   1306  C   LEU A  83      51.250  34.160  61.010  0.00  0.00           C  
ATOM   1307  O   LEU A  83      52.320  34.090  61.630  0.00  0.00           O  
ATOM   1308  N   GLU A  84      50.820  33.060  60.330  0.00  0.00           N  
ATOM   1309  H   GLU A  84      50.040  33.170  59.710  0.00  0.00           H  
ATOM   1310  CA  GLU A  84      51.480  31.730  60.470  0.00  0.00           C  
ATOM   1311  HA  GLU A  84      51.750  31.690  61.510  0.00  0.00           H  
ATOM   1312  CB  GLU A  84      50.550  30.520  60.140  0.00  0.00           C  
ATOM   1313  HB1 GLU A  84      50.270  30.460  59.080  0.00  0.00           H  
ATOM   1314  HB2 GLU A  84      49.660  30.390  60.770  0.00  0.00           H  
ATOM   1315  CG  GLU A  84      51.290  29.200  60.430  0.00  0.00           C  
ATOM   1316  HG1 GLU A  84      51.610  29.280  61.470  0.00  0.00           H  
ATOM   1317  HG2 GLU A  84      52.210  28.940  59.890  0.00  0.00           H  
ATOM   1318  CD  GLU A  84      50.340  27.920  60.400  0.00  0.00           C  
ATOM   1319  OE1 GLU A  84      50.510  27.000  61.180  0.00  0.00           O  
ATOM   1320  OE2 GLU A  84      49.380  27.860  59.600  0.00  0.00           O  
ATOM   1321  C   GLU A  84      52.750  31.770  59.630  0.00  0.00           C  
ATOM   1322  O   GLU A  84      53.740  31.120  59.940  0.00  0.00           O  
ATOM   1323  N   VAL A  85      52.770  32.600  58.590  0.00  0.00           N  
ATOM   1324  H   VAL A  85      51.940  33.140  58.460  0.00  0.00           H  
ATOM   1325  CA  VAL A  85      53.930  32.630  57.630  0.00  0.00           C  
ATOM   1326  HA  VAL A  85      54.310  31.620  57.460  0.00  0.00           H  
ATOM   1327  CB  VAL A  85      53.550  33.040  56.120  0.00  0.00           C  
ATOM   1328  HB  VAL A  85      52.860  33.880  56.060  0.00  0.00           H  
ATOM   1329  CG1 VAL A  85      54.560  33.150  55.000  0.00  0.00           C  
ATOM   1330 1HG1 VAL A  85      55.250  32.320  54.950  0.00  0.00           H  
ATOM   1331 2HG1 VAL A  85      54.080  33.250  54.030  0.00  0.00           H  
ATOM   1332 3HG1 VAL A  85      55.150  34.020  55.280  0.00  0.00           H  
ATOM   1333  CG2 VAL A  85      52.590  31.940  55.660  0.00  0.00           C  
ATOM   1334 1HG2 VAL A  85      52.190  32.310  54.710  0.00  0.00           H  
ATOM   1335 2HG2 VAL A  85      53.070  30.970  55.510  0.00  0.00           H  
ATOM   1336 3HG2 VAL A  85      51.740  31.810  56.330  0.00  0.00           H  
ATOM   1337  C   VAL A  85      55.020  33.410  58.260  0.00  0.00           C  
ATOM   1338  O   VAL A  85      56.190  33.150  58.140  0.00  0.00           O  
ATOM   1339  N   SER A  86      54.680  34.460  59.050  0.00  0.00           N  
ATOM   1340  H   SER A  86      53.730  34.750  59.200  0.00  0.00           H  
ATOM   1341  CA  SER A  86      55.630  35.230  59.780  0.00  0.00           C  
ATOM   1342  HA  SER A  86      56.550  35.400  59.220  0.00  0.00           H  
ATOM   1343  CB  SER A  86      54.990  36.600  60.130  0.00  0.00           C  
ATOM   1344  HB1 SER A  86      55.770  37.210  60.590  0.00  0.00           H  
ATOM   1345  HB2 SER A  86      54.140  36.390  60.780  0.00  0.00           H  
ATOM   1346  OG  SER A  86      54.610  37.220  58.970  0.00  0.00           O  
ATOM   1347  HG  SER A  86      53.760  36.840  58.730  0.00  0.00           H  
ATOM   1348  C   SER A  86      56.070  34.540  61.050  0.00  0.00           C  
ATOM   1349  O   SER A  86      57.160  34.840  61.560  0.00  0.00           O  
ATOM   1350  N   TYR A  87      55.210  33.750  61.690  0.00  0.00           N  
ATOM   1351  H   TYR A  87      54.250  33.730  61.340  0.00  0.00           H  
ATOM   1352  CA  TYR A  87      55.540  32.920  62.770  0.00  0.00           C  
ATOM   1353  HA  TYR A  87      55.930  33.510  63.600  0.00  0.00           H  
ATOM   1354  CB  TYR A  87      54.330  32.190  63.410  0.00  0.00           C  
ATOM   1355  HB1 TYR A  87      53.870  31.560  62.650  0.00  0.00           H  
ATOM   1356  HB2 TYR A  87      53.660  32.920  63.880  0.00  0.00           H  
ATOM   1357  CG  TYR A  87      54.720  31.280  64.550  0.00  0.00           C  
ATOM   1358  CD1 TYR A  87      54.910  29.910  64.270  0.00  0.00           C  
ATOM   1359  HD1 TYR A  87      54.790  29.650  63.230  0.00  0.00           H  
ATOM   1360  CE1 TYR A  87      55.230  28.990  65.270  0.00  0.00           C  
ATOM   1361  HE1 TYR A  87      55.370  27.940  65.080  0.00  0.00           H  
ATOM   1362  CZ  TYR A  87      55.530  29.460  66.530  0.00  0.00           C  
ATOM   1363  OH  TYR A  87      55.740  28.590  67.550  0.00  0.00           O  
ATOM   1364  HH  TYR A  87      55.930  28.980  68.410  0.00  0.00           H  
ATOM   1365  CE2 TYR A  87      55.500  30.820  66.820  0.00  0.00           C  
ATOM   1366  HE2 TYR A  87      55.710  31.190  67.800  0.00  0.00           H  
ATOM   1367  CD2 TYR A  87      55.070  31.720  65.850  0.00  0.00           C  
ATOM   1368  HD2 TYR A  87      54.890  32.740  66.170  0.00  0.00           H  
ATOM   1369  C   TYR A  87      56.560  31.910  62.370  0.00  0.00           C  
ATOM   1370  O   TYR A  87      57.710  32.040  62.790  0.00  0.00           O  
ATOM   1371  N   GLU A  88      56.260  31.120  61.350  0.00  0.00           N  
ATOM   1372  H   GLU A  88      55.330  31.080  60.990  0.00  0.00           H  
ATOM   1373  CA  GLU A  88      57.350  30.260  60.830  0.00  0.00           C  
ATOM   1374  HA  GLU A  88      57.420  29.480  61.590  0.00  0.00           H  
ATOM   1375  CB  GLU A  88      56.750  29.580  59.610  0.00  0.00           C  
ATOM   1376  HB1 GLU A  88      56.570  30.250  58.760  0.00  0.00           H  
ATOM   1377  HB2 GLU A  88      55.770  29.220  59.900  0.00  0.00           H  
ATOM   1378  CG  GLU A  88      57.660  28.390  59.200  0.00  0.00           C  
ATOM   1379  HG1 GLU A  88      57.960  27.760  60.050  0.00  0.00           H  
ATOM   1380  HG2 GLU A  88      58.560  28.760  58.700  0.00  0.00           H  
ATOM   1381  CD  GLU A  88      56.960  27.460  58.280  0.00  0.00           C  
ATOM   1382  OE1 GLU A  88      56.680  28.000  57.140  0.00  0.00           O  
ATOM   1383  OE2 GLU A  88      56.540  26.350  58.710  0.00  0.00           O  
ATOM   1384  C   GLU A  88      58.710  30.940  60.470  0.00  0.00           C  
ATOM   1385  O   GLU A  88      59.780  30.420  60.650  0.00  0.00           O  
ATOM   1386  N   ALA A  89      58.700  32.140  59.820  0.00  0.00           N  
ATOM   1387  H   ALA A  89      57.810  32.420  59.410  0.00  0.00           H  
ATOM   1388  CA  ALA A  89      59.890  32.860  59.310  0.00  0.00           C  
ATOM   1389  HA  ALA A  89      60.420  32.150  58.680  0.00  0.00           H  
ATOM   1390  CB  ALA A  89      59.260  33.960  58.500  0.00  0.00           C  
ATOM   1391  HB1 ALA A  89      60.040  34.670  58.210  0.00  0.00           H  
ATOM   1392  HB2 ALA A  89      58.890  33.650  57.520  0.00  0.00           H  
ATOM   1393  HB3 ALA A  89      58.530  34.500  59.100  0.00  0.00           H  
ATOM   1394  C   ALA A  89      60.780  33.360  60.530  0.00  0.00           C  
ATOM   1395  O   ALA A  89      61.980  33.210  60.510  0.00  0.00           O  
ATOM   1396  N   ILE A  90      60.190  33.820  61.650  0.00  0.00           N  
ATOM   1397  H   ILE A  90      59.200  34.050  61.570  0.00  0.00           H  
ATOM   1398  CA  ILE A  90      60.820  33.950  62.990  0.00  0.00           C  
ATOM   1399  HA  ILE A  90      61.610  34.690  62.970  0.00  0.00           H  
ATOM   1400  CB  ILE A  90      59.810  34.460  64.040  0.00  0.00           C  
ATOM   1401  HB  ILE A  90      58.910  33.840  63.980  0.00  0.00           H  
ATOM   1402  CG2 ILE A  90      60.300  34.490  65.520  0.00  0.00           C  
ATOM   1403 1HG2 ILE A  90      60.970  33.680  65.790  0.00  0.00           H  
ATOM   1404 2HG2 ILE A  90      60.930  35.380  65.640  0.00  0.00           H  
ATOM   1405 3HG2 ILE A  90      59.450  34.550  66.200  0.00  0.00           H  
ATOM   1406  CG1 ILE A  90      59.390  35.950  63.560  0.00  0.00           C  
ATOM   1407 1HG1 ILE A  90      59.010  35.990  62.540  0.00  0.00           H  
ATOM   1408 2HG1 ILE A  90      60.310  36.520  63.670  0.00  0.00           H  
ATOM   1409  CD  ILE A  90      58.280  36.550  64.350  0.00  0.00           C  
ATOM   1410  HD1 ILE A  90      57.970  37.510  63.920  0.00  0.00           H  
ATOM   1411  HD2 ILE A  90      57.410  35.900  64.390  0.00  0.00           H  
ATOM   1412  HD3 ILE A  90      58.670  36.850  65.310  0.00  0.00           H  
ATOM   1413  C   ILE A  90      61.530  32.670  63.450  0.00  0.00           C  
ATOM   1414  O   ILE A  90      62.650  32.650  63.830  0.00  0.00           O  
ATOM   1415  N   VAL A  91      60.830  31.510  63.370  0.00  0.00           N  
ATOM   1416  H   VAL A  91      59.940  31.500  62.890  0.00  0.00           H  
ATOM   1417  CA  VAL A  91      61.380  30.270  63.840  0.00  0.00           C  
ATOM   1418  HA  VAL A  91      61.700  30.320  64.880  0.00  0.00           H  
ATOM   1419  CB  VAL A  91      60.280  29.200  63.730  0.00  0.00           C  
ATOM   1420  HB  VAL A  91      60.130  28.880  62.700  0.00  0.00           H  
ATOM   1421  CG1 VAL A  91      60.900  27.960  64.530  0.00  0.00           C  
ATOM   1422 1HG1 VAL A  91      60.310  27.060  64.380  0.00  0.00           H  
ATOM   1423 2HG1 VAL A  91      61.930  27.850  64.160  0.00  0.00           H  
ATOM   1424 3HG1 VAL A  91      60.950  28.210  65.580  0.00  0.00           H  
ATOM   1425  CG2 VAL A  91      59.020  29.440  64.580  0.00  0.00           C  
ATOM   1426 1HG2 VAL A  91      58.320  30.130  64.100  0.00  0.00           H  
ATOM   1427 2HG2 VAL A  91      58.420  28.570  64.850  0.00  0.00           H  
ATOM   1428 3HG2 VAL A  91      59.250  29.970  65.520  0.00  0.00           H  
ATOM   1429  C   VAL A  91      62.620  29.820  63.030  0.00  0.00           C  
ATOM   1430  O   VAL A  91      63.640  29.300  63.590  0.00  0.00           O  
ATOM   1431  N   ASP A  92      62.590  30.040  61.720  0.00  0.00           N  
ATOM   1432  H   ASP A  92      61.820  30.520  61.270  0.00  0.00           H  
ATOM   1433  CA  ASP A  92      63.790  29.880  60.860  0.00  0.00           C  
ATOM   1434  HA  ASP A  92      64.120  28.850  60.920  0.00  0.00           H  
ATOM   1435  CB  ASP A  92      63.310  30.070  59.350  0.00  0.00           C  
ATOM   1436  HB1 ASP A  92      63.130  31.120  59.140  0.00  0.00           H  
ATOM   1437  HB2 ASP A  92      62.360  29.560  59.190  0.00  0.00           H  
ATOM   1438  CG  ASP A  92      64.380  29.510  58.400  0.00  0.00           C  
ATOM   1439  OD1 ASP A  92      64.510  30.240  57.370  0.00  0.00           O  
ATOM   1440  OD2 ASP A  92      65.010  28.450  58.670  0.00  0.00           O  
ATOM   1441  C   ASP A  92      64.900  30.820  61.240  0.00  0.00           C  
ATOM   1442  O   ASP A  92      66.010  30.390  61.080  0.00  0.00           O  
ATOM   1443  N   GLY A  93      64.690  31.990  61.880  0.00  0.00           N  
ATOM   1444  H   GLY A  93      63.760  32.130  62.240  0.00  0.00           H  
ATOM   1445  CA  GLY A  93      65.770  32.960  62.290  0.00  0.00           C  
ATOM   1446  HA1 GLY A  93      65.250  33.850  62.620  0.00  0.00           H  
ATOM   1447  HA2 GLY A  93      66.370  33.280  61.430  0.00  0.00           H  
ATOM   1448  C   GLY A  93      66.530  32.360  63.480  0.00  0.00           C  
ATOM   1449  O   GLY A  93      67.420  33.030  64.010  0.00  0.00           O  
ATOM   1450  N   GLY A  94      66.230  31.130  63.880  0.00  0.00           N  
ATOM   1451  H   GLY A  94      65.320  30.760  63.660  0.00  0.00           H  
ATOM   1452  CA  GLY A  94      66.920  30.330  64.850  0.00  0.00           C  
ATOM   1453  HA1 GLY A  94      67.960  30.250  64.540  0.00  0.00           H  
ATOM   1454  HA2 GLY A  94      66.370  29.390  64.900  0.00  0.00           H  
ATOM   1455  C   GLY A  94      66.800  30.750  66.330  0.00  0.00           C  
ATOM   1456  O   GLY A  94      67.520  30.230  67.160  0.00  0.00           O  
ATOM   1457  N   ILE A  95      65.850  31.620  66.630  0.00  0.00           N  
ATOM   1458  H   ILE A  95      65.130  31.780  65.930  0.00  0.00           H  
ATOM   1459  CA  ILE A  95      65.400  32.030  67.940  0.00  0.00           C  
ATOM   1460  HA  ILE A  95      66.150  31.670  68.650  0.00  0.00           H  
ATOM   1461  CB  ILE A  95      65.510  33.590  68.110  0.00  0.00           C  
ATOM   1462  HB  ILE A  95      65.150  33.830  69.110  0.00  0.00           H  
ATOM   1463  CG2 ILE A  95      66.970  34.030  68.050  0.00  0.00           C  
ATOM   1464 1HG2 ILE A  95      67.390  33.810  67.060  0.00  0.00           H  
ATOM   1465 2HG2 ILE A  95      67.160  35.040  68.390  0.00  0.00           H  
ATOM   1466 3HG2 ILE A  95      67.640  33.460  68.710  0.00  0.00           H  
ATOM   1467  CG1 ILE A  95      64.470  34.310  67.150  0.00  0.00           C  
ATOM   1468 1HG1 ILE A  95      63.510  33.820  67.150  0.00  0.00           H  
ATOM   1469 2HG1 ILE A  95      64.930  34.310  66.160  0.00  0.00           H  
ATOM   1470  CD  ILE A  95      64.280  35.830  67.440  0.00  0.00           C  
ATOM   1471  HD1 ILE A  95      65.150  36.330  67.020  0.00  0.00           H  
ATOM   1472  HD2 ILE A  95      63.390  36.210  66.940  0.00  0.00           H  
ATOM   1473  HD3 ILE A  95      64.150  35.840  68.530  0.00  0.00           H  
ATOM   1474  C   ILE A  95      63.990  31.550  68.240  0.00  0.00           C  
ATOM   1475  O   ILE A  95      63.310  31.150  67.300  0.00  0.00           O  
ATOM   1476  N   ASN A  96      63.570  31.590  69.550  0.00  0.00           N  
ATOM   1477  H   ASN A  96      64.300  31.980  70.130  0.00  0.00           H  
ATOM   1478  CA  ASN A  96      62.180  31.670  69.970  0.00  0.00           C  
ATOM   1479  HA  ASN A  96      61.530  31.090  69.330  0.00  0.00           H  
ATOM   1480  CB  ASN A  96      62.130  31.140  71.400  0.00  0.00           C  
ATOM   1481  HB1 ASN A  96      62.380  32.050  71.940  0.00  0.00           H  
ATOM   1482  HB2 ASN A  96      62.930  30.440  71.630  0.00  0.00           H  
ATOM   1483  CG  ASN A  96      60.790  30.580  71.790  0.00  0.00           C  
ATOM   1484  OD1 ASN A  96      59.960  31.340  72.240  0.00  0.00           O  
ATOM   1485  ND2 ASN A  96      60.450  29.330  71.660  0.00  0.00           N  
ATOM   1486 1HD2 ASN A  96      61.080  28.630  71.290  0.00  0.00           H  
ATOM   1487 2HD2 ASN A  96      59.480  29.100  71.780  0.00  0.00           H  
ATOM   1488  C   ASN A  96      61.610  33.130  69.810  0.00  0.00           C  
ATOM   1489  O   ASN A  96      62.360  34.040  70.210  0.00  0.00           O  
ATOM   1490  N   PRO A  97      60.320  33.330  69.440  0.00  0.00           N  
ATOM   1491  CD  PRO A  97      59.300  32.380  68.950  0.00  0.00           C  
ATOM   1492  HD1 PRO A  97      59.170  31.660  69.760  0.00  0.00           H  
ATOM   1493  HD2 PRO A  97      59.630  31.820  68.080  0.00  0.00           H  
ATOM   1494  CG  PRO A  97      58.060  33.140  68.480  0.00  0.00           C  
ATOM   1495  HG1 PRO A  97      57.080  32.760  68.750  0.00  0.00           H  
ATOM   1496  HG2 PRO A  97      58.100  33.290  67.400  0.00  0.00           H  
ATOM   1497  CB  PRO A  97      58.240  34.630  68.960  0.00  0.00           C  
ATOM   1498  HB1 PRO A  97      57.550  34.780  69.790  0.00  0.00           H  
ATOM   1499  HB2 PRO A  97      58.070  35.410  68.220  0.00  0.00           H  
ATOM   1500  CA  PRO A  97      59.710  34.690  69.440  0.00  0.00           C  
ATOM   1501  HA  PRO A  97      60.270  35.380  68.800  0.00  0.00           H  
ATOM   1502  C   PRO A  97      59.840  35.300  70.870  0.00  0.00           C  
ATOM   1503  O   PRO A  97      59.940  36.540  70.950  0.00  0.00           O  
ATOM   1504  N   ALA A  98      59.760  34.440  71.900  0.00  0.00           N  
ATOM   1505  H   ALA A  98      59.720  33.460  71.660  0.00  0.00           H  
ATOM   1506  CA  ALA A  98      60.100  34.880  73.280  0.00  0.00           C  
ATOM   1507  HA  ALA A  98      59.200  35.380  73.630  0.00  0.00           H  
ATOM   1508  CB  ALA A  98      60.390  33.610  74.170  0.00  0.00           C  
ATOM   1509  HB1 ALA A  98      59.570  32.900  74.280  0.00  0.00           H  
ATOM   1510  HB2 ALA A  98      61.200  33.000  73.760  0.00  0.00           H  
ATOM   1511  HB3 ALA A  98      60.580  33.850  75.210  0.00  0.00           H  
ATOM   1512  C   ALA A  98      61.310  35.870  73.430  0.00  0.00           C  
ATOM   1513  O   ALA A  98      61.310  36.730  74.340  0.00  0.00           O  
ATOM   1514  N   SER A  99      62.290  35.700  72.620  0.00  0.00           N  
ATOM   1515  H   SER A  99      62.230  34.990  71.900  0.00  0.00           H  
ATOM   1516  CA  SER A  99      63.580  36.440  72.710  0.00  0.00           C  
ATOM   1517  HA  SER A  99      63.830  36.690  73.740  0.00  0.00           H  
ATOM   1518  CB  SER A  99      64.630  35.450  72.200  0.00  0.00           C  
ATOM   1519  HB1 SER A  99      65.640  35.830  72.360  0.00  0.00           H  
ATOM   1520  HB2 SER A  99      64.570  35.230  71.140  0.00  0.00           H  
ATOM   1521  OG  SER A  99      64.640  34.350  73.050  0.00  0.00           O  
ATOM   1522  HG  SER A  99      64.930  33.570  72.580  0.00  0.00           H  
ATOM   1523  C   SER A  99      63.520  37.700  71.840  0.00  0.00           C  
ATOM   1524  O   SER A  99      64.470  38.450  71.880  0.00  0.00           O  
ATOM   1525  N   LEU A 100      62.480  37.860  71.010  0.00  0.00           N  
ATOM   1526  H   LEU A 100      61.720  37.200  70.980  0.00  0.00           H  
ATOM   1527  CA  LEU A 100      62.240  39.090  70.210  0.00  0.00           C  
ATOM   1528  HA  LEU A 100      63.110  39.740  70.300  0.00  0.00           H  
ATOM   1529  CB  LEU A 100      62.080  38.590  68.750  0.00  0.00           C  
ATOM   1530  HB1 LEU A 100      61.020  38.340  68.690  0.00  0.00           H  
ATOM   1531  HB2 LEU A 100      62.610  37.650  68.560  0.00  0.00           H  
ATOM   1532  CG  LEU A 100      62.390  39.730  67.850  0.00  0.00           C  
ATOM   1533  HG  LEU A 100      61.760  40.610  68.020  0.00  0.00           H  
ATOM   1534  CD1 LEU A 100      63.880  40.260  67.910  0.00  0.00           C  
ATOM   1535 1HD1 LEU A 100      63.850  41.080  68.630  0.00  0.00           H  
ATOM   1536 2HD1 LEU A 100      64.650  39.600  68.330  0.00  0.00           H  
ATOM   1537 3HD1 LEU A 100      64.230  40.630  66.960  0.00  0.00           H  
ATOM   1538  CD2 LEU A 100      62.160  39.400  66.360  0.00  0.00           C  
ATOM   1539 1HD2 LEU A 100      63.030  38.780  66.150  0.00  0.00           H  
ATOM   1540 2HD2 LEU A 100      61.210  38.870  66.380  0.00  0.00           H  
ATOM   1541 3HD2 LEU A 100      62.200  40.260  65.700  0.00  0.00           H  
ATOM   1542  C   LEU A 100      61.030  39.880  70.760  0.00  0.00           C  
ATOM   1543  O   LEU A 100      60.690  40.970  70.290  0.00  0.00           O  
ATOM   1544  N   ARG A 101      60.270  39.230  71.710  0.00  0.00           N  
ATOM   1545  H   ARG A 101      60.550  38.290  71.930  0.00  0.00           H  
ATOM   1546  CA  ARG A 101      59.100  39.790  72.440  0.00  0.00           C  
ATOM   1547  HA  ARG A 101      58.300  40.000  71.740  0.00  0.00           H  
ATOM   1548  CB  ARG A 101      58.570  38.570  73.240  0.00  0.00           C  
ATOM   1549  HB1 ARG A 101      59.100  38.320  74.170  0.00  0.00           H  
ATOM   1550  HB2 ARG A 101      58.660  37.700  72.600  0.00  0.00           H  
ATOM   1551  CG  ARG A 101      57.080  38.820  73.660  0.00  0.00           C  
ATOM   1552  HG1 ARG A 101      56.660  39.320  72.770  0.00  0.00           H  
ATOM   1553  HG2 ARG A 101      56.900  39.430  74.540  0.00  0.00           H  
ATOM   1554  CD  ARG A 101      56.250  37.530  73.800  0.00  0.00           C  
ATOM   1555  HD1 ARG A 101      56.700  36.820  74.490  0.00  0.00           H  
ATOM   1556  HD2 ARG A 101      56.270  37.020  72.840  0.00  0.00           H  
ATOM   1557  NE  ARG A 101      54.840  37.820  74.200  0.00  0.00           N  
ATOM   1558  HE  ARG A 101      54.710  38.060  75.170  0.00  0.00           H  
ATOM   1559  CZ  ARG A 101      53.750  37.970  73.440  0.00  0.00           C  
ATOM   1560  NH1 ARG A 101      53.710  37.750  72.160  0.00  0.00           N  
ATOM   1561 1HH1 ARG A 101      54.560  37.460  71.680  0.00  0.00           H  
ATOM   1562 2HH1 ARG A 101      52.770  37.780  71.790  0.00  0.00           H  
ATOM   1563  NH2 ARG A 101      52.680  38.600  73.860  0.00  0.00           N  
ATOM   1564 1HH2 ARG A 101      52.800  39.010  74.770  0.00  0.00           H  
ATOM   1565 2HH2 ARG A 101      52.000  38.860  73.160  0.00  0.00           H  
ATOM   1566  C   ARG A 101      59.490  40.940  73.380  0.00  0.00           C  
ATOM   1567  O   ARG A 101      60.260  40.800  74.320  0.00  0.00           O  
ATOM   1568  N   GLY A 102      59.010  42.120  73.000  0.00  0.00           N  
ATOM   1569  H   GLY A 102      58.350  42.070  72.240  0.00  0.00           H  
ATOM   1570  CA  GLY A 102      59.100  43.310  73.820  0.00  0.00           C  
ATOM   1571  HA1 GLY A 102      59.190  43.060  74.870  0.00  0.00           H  
ATOM   1572  HA2 GLY A 102      58.190  43.900  73.710  0.00  0.00           H  
ATOM   1573  C   GLY A 102      60.190  44.280  73.430  0.00  0.00           C  
ATOM   1574  O   GLY A 102      60.400  45.310  74.170  0.00  0.00           O  
ATOM   1575  N   THR A 103      60.800  44.040  72.260  0.00  0.00           N  
ATOM   1576  H   THR A 103      60.450  43.360  71.590  0.00  0.00           H  
ATOM   1577  CA  THR A 103      61.830  44.890  71.760  0.00  0.00           C  
ATOM   1578  HA  THR A 103      62.370  45.390  72.560  0.00  0.00           H  
ATOM   1579  CB  THR A 103      62.900  44.150  70.900  0.00  0.00           C  
ATOM   1580  HB  THR A 103      63.650  44.860  70.510  0.00  0.00           H  
ATOM   1581  CG2 THR A 103      63.580  43.170  71.850  0.00  0.00           C  
ATOM   1582 1HG2 THR A 103      63.930  43.550  72.810  0.00  0.00           H  
ATOM   1583 2HG2 THR A 103      63.040  42.250  72.060  0.00  0.00           H  
ATOM   1584 3HG2 THR A 103      64.500  42.940  71.310  0.00  0.00           H  
ATOM   1585  OG1 THR A 103      62.360  43.340  69.840  0.00  0.00           O  
ATOM   1586  HG1 THR A 103      62.090  42.520  70.270  0.00  0.00           H  
ATOM   1587  C   THR A 103      61.250  45.940  70.840  0.00  0.00           C  
ATOM   1588  O   THR A 103      60.130  45.750  70.350  0.00  0.00           O  
ATOM   1589  N   ASN A 104      61.990  47.030  70.560  0.00  0.00           N  
ATOM   1590  H   ASN A 104      62.880  47.180  71.010  0.00  0.00           H  
ATOM   1591  CA  ASN A 104      61.650  48.090  69.600  0.00  0.00           C  
ATOM   1592  HA  ASN A 104      60.620  48.380  69.790  0.00  0.00           H  
ATOM   1593  CB  ASN A 104      62.560  49.220  69.970  0.00  0.00           C  
ATOM   1594  HB1 ASN A 104      63.580  49.140  69.590  0.00  0.00           H  
ATOM   1595  HB2 ASN A 104      62.600  49.390  71.040  0.00  0.00           H  
ATOM   1596  CG  ASN A 104      61.960  50.550  69.450  0.00  0.00           C  
ATOM   1597  OD1 ASN A 104      61.300  51.320  70.120  0.00  0.00           O  
ATOM   1598  ND2 ASN A 104      62.260  50.910  68.220  0.00  0.00           N  
ATOM   1599 1HD2 ASN A 104      62.830  50.270  67.690  0.00  0.00           H  
ATOM   1600 2HD2 ASN A 104      61.790  51.720  67.840  0.00  0.00           H  
ATOM   1601  C   ASN A 104      61.750  47.650  68.110  0.00  0.00           C  
ATOM   1602  O   ASN A 104      62.150  48.310  67.190  0.00  0.00           O  
ATOM   1603  N   THR A 105      61.520  46.390  67.800  0.00  0.00           N  
ATOM   1604  H   THR A 105      61.250  45.730  68.530  0.00  0.00           H  
ATOM   1605  CA  THR A 105      61.550  45.750  66.420  0.00  0.00           C  
ATOM   1606  HA  THR A 105      62.570  45.830  66.020  0.00  0.00           H  
ATOM   1607  CB  THR A 105      61.240  44.200  66.490  0.00  0.00           C  
ATOM   1608  HB  THR A 105      60.430  43.920  67.160  0.00  0.00           H  
ATOM   1609  CG2 THR A 105      60.730  43.580  65.180  0.00  0.00           C  
ATOM   1610 1HG2 THR A 105      60.610  42.500  65.110  0.00  0.00           H  
ATOM   1611 2HG2 THR A 105      59.810  44.090  64.900  0.00  0.00           H  
ATOM   1612 3HG2 THR A 105      61.390  43.800  64.330  0.00  0.00           H  
ATOM   1613  OG1 THR A 105      62.340  43.540  66.910  0.00  0.00           O  
ATOM   1614  HG1 THR A 105      62.330  43.480  67.860  0.00  0.00           H  
ATOM   1615  C   THR A 105      60.520  46.460  65.540  0.00  0.00           C  
ATOM   1616  O   THR A 105      59.450  46.930  66.080  0.00  0.00           O  
ATOM   1617  N   GLY A 106      60.710  46.750  64.200  0.00  0.00           N  
ATOM   1618  H   GLY A 106      61.570  46.440  63.760  0.00  0.00           H  
ATOM   1619  CA  GLY A 106      59.650  47.340  63.360  0.00  0.00           C  
ATOM   1620  HA1 GLY A 106      60.000  48.190  62.780  0.00  0.00           H  
ATOM   1621  HA2 GLY A 106      58.860  47.710  64.010  0.00  0.00           H  
ATOM   1622  C   GLY A 106      59.010  46.270  62.460  0.00  0.00           C  
ATOM   1623  O   GLY A 106      59.500  45.190  62.170  0.00  0.00           O  
ATOM   1624  N   VAL A 107      57.850  46.550  61.850  0.00  0.00           N  
ATOM   1625  H   VAL A 107      57.430  47.420  62.150  0.00  0.00           H  
ATOM   1626  CA  VAL A 107      57.170  45.770  60.790  0.00  0.00           C  
ATOM   1627  HA  VAL A 107      57.830  44.960  60.500  0.00  0.00           H  
ATOM   1628  CB  VAL A 107      55.870  45.090  61.270  0.00  0.00           C  
ATOM   1629  HB  VAL A 107      55.140  45.850  61.510  0.00  0.00           H  
ATOM   1630  CG1 VAL A 107      55.330  43.980  60.350  0.00  0.00           C  
ATOM   1631 1HG1 VAL A 107      56.160  43.480  59.840  0.00  0.00           H  
ATOM   1632 2HG1 VAL A 107      54.700  43.250  60.880  0.00  0.00           H  
ATOM   1633 3HG1 VAL A 107      54.750  44.430  59.540  0.00  0.00           H  
ATOM   1634  CG2 VAL A 107      56.200  44.280  62.550  0.00  0.00           C  
ATOM   1635 1HG2 VAL A 107      56.940  43.570  62.200  0.00  0.00           H  
ATOM   1636 2HG2 VAL A 107      56.570  44.820  63.410  0.00  0.00           H  
ATOM   1637 3HG2 VAL A 107      55.260  43.840  62.890  0.00  0.00           H  
ATOM   1638  C   VAL A 107      56.750  46.640  59.630  0.00  0.00           C  
ATOM   1639  O   VAL A 107      56.000  47.570  59.710  0.00  0.00           O  
ATOM   1640  N   TRP A 108      57.160  46.200  58.440  0.00  0.00           N  
ATOM   1641  H   TRP A 108      57.540  45.270  58.330  0.00  0.00           H  
ATOM   1642  CA  TRP A 108      56.790  46.910  57.180  0.00  0.00           C  
ATOM   1643  HA  TRP A 108      56.030  47.680  57.380  0.00  0.00           H  
ATOM   1644  CB  TRP A 108      58.010  47.580  56.510  0.00  0.00           C  
ATOM   1645  HB1 TRP A 108      57.900  47.920  55.470  0.00  0.00           H  
ATOM   1646  HB2 TRP A 108      58.690  46.740  56.380  0.00  0.00           H  
ATOM   1647  CG  TRP A 108      58.630  48.740  57.240  0.00  0.00           C  
ATOM   1648  CD1 TRP A 108      58.550  50.030  56.910  0.00  0.00           C  
ATOM   1649  HD1 TRP A 108      57.910  50.380  56.110  0.00  0.00           H  
ATOM   1650  NE1 TRP A 108      59.270  50.750  57.770  0.00  0.00           N  
ATOM   1651  HE1 TRP A 108      59.420  51.740  57.660  0.00  0.00           H  
ATOM   1652  CE2 TRP A 108      59.890  50.000  58.700  0.00  0.00           C  
ATOM   1653  CZ2 TRP A 108      60.690  50.320  59.800  0.00  0.00           C  
ATOM   1654  HZ2 TRP A 108      60.750  51.340  60.150  0.00  0.00           H  
ATOM   1655  CH2 TRP A 108      61.180  49.260  60.620  0.00  0.00           C  
ATOM   1656  HH2 TRP A 108      61.740  49.540  61.490  0.00  0.00           H  
ATOM   1657  CZ3 TRP A 108      60.880  47.950  60.330  0.00  0.00           C  
ATOM   1658  HZ3 TRP A 108      61.270  47.210  61.010  0.00  0.00           H  
ATOM   1659  CE3 TRP A 108      60.040  47.680  59.220  0.00  0.00           C  
ATOM   1660  HE3 TRP A 108      59.760  46.660  58.980  0.00  0.00           H  
ATOM   1661  CD2 TRP A 108      59.470  48.730  58.450  0.00  0.00           C  
ATOM   1662  C   TRP A 108      56.130  45.890  56.240  0.00  0.00           C  
ATOM   1663  O   TRP A 108      56.640  44.800  56.050  0.00  0.00           O  
ATOM   1664  N   VAL A 109      54.980  46.200  55.680  0.00  0.00           N  
ATOM   1665  H   VAL A 109      54.470  47.010  56.020  0.00  0.00           H  
ATOM   1666  CA  VAL A 109      54.340  45.400  54.550  0.00  0.00           C  
ATOM   1667  HA  VAL A 109      54.990  44.540  54.390  0.00  0.00           H  
ATOM   1668  CB  VAL A 109      52.970  44.820  55.080  0.00  0.00           C  
ATOM   1669  HB  VAL A 109      52.280  45.630  55.300  0.00  0.00           H  
ATOM   1670  CG1 VAL A 109      52.280  43.970  54.080  0.00  0.00           C  
ATOM   1671 1HG1 VAL A 109      52.940  43.130  53.830  0.00  0.00           H  
ATOM   1672 2HG1 VAL A 109      51.280  43.760  54.450  0.00  0.00           H  
ATOM   1673 3HG1 VAL A 109      52.100  44.530  53.160  0.00  0.00           H  
ATOM   1674  CG2 VAL A 109      53.080  44.180  56.480  0.00  0.00           C  
ATOM   1675 1HG2 VAL A 109      52.100  43.760  56.710  0.00  0.00           H  
ATOM   1676 2HG2 VAL A 109      53.800  43.370  56.320  0.00  0.00           H  
ATOM   1677 3HG2 VAL A 109      53.400  44.950  57.170  0.00  0.00           H  
ATOM   1678  C   VAL A 109      54.230  46.160  53.260  0.00  0.00           C  
ATOM   1679  O   VAL A 109      53.790  47.330  53.300  0.00  0.00           O  
ATOM   1680  N   GLY A 110      54.610  45.570  52.170  0.00  0.00           N  
ATOM   1681  H   GLY A 110      55.130  44.710  52.180  0.00  0.00           H  
ATOM   1682  CA  GLY A 110      54.150  46.070  50.880  0.00  0.00           C  
ATOM   1683  HA1 GLY A 110      54.930  45.860  50.150  0.00  0.00           H  
ATOM   1684  HA2 GLY A 110      54.080  47.160  50.990  0.00  0.00           H  
ATOM   1685  C   GLY A 110      52.850  45.490  50.460  0.00  0.00           C  
ATOM   1686  O   GLY A 110      52.770  44.280  50.290  0.00  0.00           O  
ATOM   1687  N   VAL A 111      51.860  46.330  50.120  0.00  0.00           N  
ATOM   1688  H   VAL A 111      52.010  47.330  50.160  0.00  0.00           H  
ATOM   1689  CA  VAL A 111      50.430  45.950  50.110  0.00  0.00           C  
ATOM   1690  HA  VAL A 111      50.300  44.970  49.640  0.00  0.00           H  
ATOM   1691  CB  VAL A 111      49.890  45.810  51.530  0.00  0.00           C  
ATOM   1692  HB  VAL A 111      50.460  44.980  51.960  0.00  0.00           H  
ATOM   1693  CG1 VAL A 111      49.970  47.030  52.420  0.00  0.00           C  
ATOM   1694 1HG1 VAL A 111      49.180  47.740  52.160  0.00  0.00           H  
ATOM   1695 2HG1 VAL A 111      49.810  46.610  53.410  0.00  0.00           H  
ATOM   1696 3HG1 VAL A 111      50.990  47.430  52.390  0.00  0.00           H  
ATOM   1697  CG2 VAL A 111      48.430  45.250  51.510  0.00  0.00           C  
ATOM   1698 1HG2 VAL A 111      47.920  45.350  52.470  0.00  0.00           H  
ATOM   1699 2HG2 VAL A 111      47.830  45.620  50.670  0.00  0.00           H  
ATOM   1700 3HG2 VAL A 111      48.510  44.180  51.330  0.00  0.00           H  
ATOM   1701  C   VAL A 111      49.610  46.930  49.250  0.00  0.00           C  
ATOM   1702  O   VAL A 111      49.690  48.110  49.460  0.00  0.00           O  
ATOM   1703  N   SER A 112      48.950  46.370  48.240  0.00  0.00           N  
ATOM   1704  H   SER A 112      49.010  45.360  48.120  0.00  0.00           H  
ATOM   1705  CA  SER A 112      48.350  47.190  47.140  0.00  0.00           C  
ATOM   1706  HA  SER A 112      48.270  48.230  47.440  0.00  0.00           H  
ATOM   1707  CB  SER A 112      49.440  47.200  46.020  0.00  0.00           C  
ATOM   1708  HB1 SER A 112      49.120  47.870  45.210  0.00  0.00           H  
ATOM   1709  HB2 SER A 112      49.530  46.210  45.570  0.00  0.00           H  
ATOM   1710  OG  SER A 112      50.750  47.670  46.420  0.00  0.00           O  
ATOM   1711  HG  SER A 112      50.830  48.570  46.120  0.00  0.00           H  
ATOM   1712  C   SER A 112      46.930  46.830  46.740  0.00  0.00           C  
ATOM   1713  O   SER A 112      46.150  47.620  46.370  0.00  0.00           O  
ATOM   1714  N   GLY A 113      46.640  45.530  46.800  0.00  0.00           N  
ATOM   1715  H   GLY A 113      47.340  44.900  47.150  0.00  0.00           H  
ATOM   1716  CA  GLY A 113      45.210  45.060  46.480  0.00  0.00           C  
ATOM   1717  HA1 GLY A 113      45.250  43.980  46.280  0.00  0.00           H  
ATOM   1718  HA2 GLY A 113      44.910  45.460  45.520  0.00  0.00           H  
ATOM   1719  C   GLY A 113      44.200  45.370  47.610  0.00  0.00           C  
ATOM   1720  O   GLY A 113      44.510  45.220  48.800  0.00  0.00           O  
ATOM   1721  N   SER A 114      42.930  45.620  47.260  0.00  0.00           N  
ATOM   1722  H   SER A 114      42.840  45.910  46.290  0.00  0.00           H  
ATOM   1723  CA  SER A 114      41.690  45.380  48.050  0.00  0.00           C  
ATOM   1724  HA  SER A 114      41.970  45.110  49.070  0.00  0.00           H  
ATOM   1725  CB  SER A 114      40.920  46.690  48.040  0.00  0.00           C  
ATOM   1726  HB1 SER A 114      39.930  46.510  48.480  0.00  0.00           H  
ATOM   1727  HB2 SER A 114      40.790  47.020  47.010  0.00  0.00           H  
ATOM   1728  OG  SER A 114      41.400  47.640  48.910  0.00  0.00           O  
ATOM   1729  HG  SER A 114      40.680  47.690  49.530  0.00  0.00           H  
ATOM   1730  C   SER A 114      40.870  44.230  47.500  0.00  0.00           C  
ATOM   1731  O   SER A 114      39.650  44.330  47.630  0.00  0.00           O  
ATOM   1732  N   GLU A 115      41.490  43.180  47.010  0.00  0.00           N  
ATOM   1733  H   GLU A 115      42.480  43.260  46.860  0.00  0.00           H  
ATOM   1734  CA  GLU A 115      40.680  42.100  46.320  0.00  0.00           C  
ATOM   1735  HA  GLU A 115      40.230  42.580  45.450  0.00  0.00           H  
ATOM   1736  CB  GLU A 115      41.550  40.980  45.670  0.00  0.00           C  
ATOM   1737  HB1 GLU A 115      41.590  40.180  46.410  0.00  0.00           H  
ATOM   1738  HB2 GLU A 115      42.570  41.250  45.410  0.00  0.00           H  
ATOM   1739  CG  GLU A 115      40.830  40.480  44.430  0.00  0.00           C  
ATOM   1740  HG1 GLU A 115      39.770  40.240  44.570  0.00  0.00           H  
ATOM   1741  HG2 GLU A 115      41.260  39.530  44.120  0.00  0.00           H  
ATOM   1742  CD  GLU A 115      41.050  41.540  43.360  0.00  0.00           C  
ATOM   1743  OE1 GLU A 115      40.220  42.470  43.160  0.00  0.00           O  
ATOM   1744  OE2 GLU A 115      42.100  41.400  42.690  0.00  0.00           O  
ATOM   1745  C   GLU A 115      39.600  41.510  47.100  0.00  0.00           C  
ATOM   1746  O   GLU A 115      38.610  40.900  46.580  0.00  0.00           O  
ATOM   1747  N   ALA A 116      39.720  41.430  48.410  0.00  0.00           N  
ATOM   1748  H   ALA A 116      40.520  41.920  48.760  0.00  0.00           H  
ATOM   1749  CA  ALA A 116      39.010  40.680  49.460  0.00  0.00           C  
ATOM   1750  HA  ALA A 116      38.420  39.890  49.000  0.00  0.00           H  
ATOM   1751  CB  ALA A 116      39.950  40.280  50.590  0.00  0.00           C  
ATOM   1752  HB1 ALA A 116      40.110  41.150  51.220  0.00  0.00           H  
ATOM   1753  HB2 ALA A 116      39.600  39.490  51.240  0.00  0.00           H  
ATOM   1754  HB3 ALA A 116      40.870  40.030  50.060  0.00  0.00           H  
ATOM   1755  C   ALA A 116      37.870  41.600  50.070  0.00  0.00           C  
ATOM   1756  O   ALA A 116      37.230  41.340  51.080  0.00  0.00           O  
ATOM   1757  N   SER A 117      37.670  42.820  49.490  0.00  0.00           N  
ATOM   1758  H   SER A 117      38.350  43.130  48.810  0.00  0.00           H  
ATOM   1759  CA  SER A 117      36.660  43.830  50.040  0.00  0.00           C  
ATOM   1760  HA  SER A 117      36.840  44.010  51.110  0.00  0.00           H  
ATOM   1761  CB  SER A 117      36.970  45.100  49.370  0.00  0.00           C  
ATOM   1762  HB1 SER A 117      37.850  45.660  49.700  0.00  0.00           H  
ATOM   1763  HB2 SER A 117      36.170  45.800  49.640  0.00  0.00           H  
ATOM   1764  OG  SER A 117      36.850  45.020  47.940  0.00  0.00           O  
ATOM   1765  HG  SER A 117      37.740  45.020  47.560  0.00  0.00           H  
ATOM   1766  C   SER A 117      35.160  43.380  50.100  0.00  0.00           C  
ATOM   1767  O   SER A 117      34.360  44.120  50.550  0.00  0.00           O  
ATOM   1768  N   GLU A 118      34.810  42.170  49.670  0.00  0.00           N  
ATOM   1769  H   GLU A 118      35.490  41.530  49.270  0.00  0.00           H  
ATOM   1770  CA  GLU A 118      33.480  41.560  49.950  0.00  0.00           C  
ATOM   1771  HA  GLU A 118      32.890  42.230  50.570  0.00  0.00           H  
ATOM   1772  CB  GLU A 118      32.770  41.440  48.590  0.00  0.00           C  
ATOM   1773  HB1 GLU A 118      31.790  41.020  48.780  0.00  0.00           H  
ATOM   1774  HB2 GLU A 118      33.410  40.840  47.940  0.00  0.00           H  
ATOM   1775  CG  GLU A 118      32.550  42.820  47.900  0.00  0.00           C  
ATOM   1776  HG1 GLU A 118      33.510  43.250  47.600  0.00  0.00           H  
ATOM   1777  HG2 GLU A 118      31.960  43.560  48.460  0.00  0.00           H  
ATOM   1778  CD  GLU A 118      31.790  42.650  46.600  0.00  0.00           C  
ATOM   1779  OE1 GLU A 118      32.320  43.020  45.520  0.00  0.00           O  
ATOM   1780  OE2 GLU A 118      30.760  41.900  46.510  0.00  0.00           O  
ATOM   1781  C   GLU A 118      33.610  40.250  50.670  0.00  0.00           C  
ATOM   1782  O   GLU A 118      32.650  39.420  50.650  0.00  0.00           O  
ATOM   1783  N   ALA A 119      34.720  39.940  51.330  0.00  0.00           N  
ATOM   1784  H   ALA A 119      35.400  40.690  51.280  0.00  0.00           H  
ATOM   1785  CA  ALA A 119      34.990  38.510  51.890  0.00  0.00           C  
ATOM   1786  HA  ALA A 119      34.350  37.740  51.440  0.00  0.00           H  
ATOM   1787  CB  ALA A 119      36.470  38.100  51.670  0.00  0.00           C  
ATOM   1788  HB1 ALA A 119      36.600  38.300  50.600  0.00  0.00           H  
ATOM   1789  HB2 ALA A 119      37.100  38.740  52.290  0.00  0.00           H  
ATOM   1790  HB3 ALA A 119      36.720  37.080  51.960  0.00  0.00           H  
ATOM   1791  C   ALA A 119      34.610  38.430  53.420  0.00  0.00           C  
ATOM   1792  O   ALA A 119      34.010  37.490  53.890  0.00  0.00           O  
ATOM   1793  N   LEU A 120      34.840  39.590  54.050  0.00  0.00           N  
ATOM   1794  H   LEU A 120      35.280  40.250  53.430  0.00  0.00           H  
ATOM   1795  CA  LEU A 120      34.200  39.960  55.320  0.00  0.00           C  
ATOM   1796  HA  LEU A 120      34.080  39.080  55.950  0.00  0.00           H  
ATOM   1797  CB  LEU A 120      34.970  41.190  55.980  0.00  0.00           C  
ATOM   1798  HB1 LEU A 120      36.050  41.090  55.940  0.00  0.00           H  
ATOM   1799  HB2 LEU A 120      34.700  41.150  57.040  0.00  0.00           H  
ATOM   1800  CG  LEU A 120      34.600  42.590  55.390  0.00  0.00           C  
ATOM   1801  HG  LEU A 120      33.530  42.800  55.500  0.00  0.00           H  
ATOM   1802  CD1 LEU A 120      35.590  43.560  56.050  0.00  0.00           C  
ATOM   1803 1HD1 LEU A 120      36.550  43.540  55.530  0.00  0.00           H  
ATOM   1804 2HD1 LEU A 120      35.210  44.580  56.050  0.00  0.00           H  
ATOM   1805 3HD1 LEU A 120      35.700  43.230  57.080  0.00  0.00           H  
ATOM   1806  CD2 LEU A 120      34.930  42.780  53.890  0.00  0.00           C  
ATOM   1807 1HD2 LEU A 120      35.980  42.650  53.610  0.00  0.00           H  
ATOM   1808 2HD2 LEU A 120      34.350  42.040  53.330  0.00  0.00           H  
ATOM   1809 3HD2 LEU A 120      34.530  43.740  53.560  0.00  0.00           H  
ATOM   1810  C   LEU A 120      32.690  40.290  55.000  0.00  0.00           C  
ATOM   1811  O   LEU A 120      32.290  40.390  53.810  0.00  0.00           O  
ATOM   1812  N   SER A 121      31.800  40.340  56.040  0.00  0.00           N  
ATOM   1813  H   SER A 121      32.250  40.240  56.940  0.00  0.00           H  
ATOM   1814  CA  SER A 121      30.480  40.910  55.990  0.00  0.00           C  
ATOM   1815  HA  SER A 121      29.900  40.550  55.140  0.00  0.00           H  
ATOM   1816  CB  SER A 121      29.690  40.500  57.250  0.00  0.00           C  
ATOM   1817  HB1 SER A 121      28.710  40.970  57.190  0.00  0.00           H  
ATOM   1818  HB2 SER A 121      30.190  40.800  58.170  0.00  0.00           H  
ATOM   1819  OG  SER A 121      29.590  39.040  57.260  0.00  0.00           O  
ATOM   1820  HG  SER A 121      28.730  38.740  57.540  0.00  0.00           H  
ATOM   1821  C   SER A 121      30.550  42.470  55.860  0.00  0.00           C  
ATOM   1822  O   SER A 121      31.350  43.130  56.600  0.00  0.00           O  
ATOM   1823  N   ARG A 122      29.850  42.930  54.900  0.00  0.00           N  
ATOM   1824  H   ARG A 122      29.200  42.280  54.480  0.00  0.00           H  
ATOM   1825  CA  ARG A 122      30.200  44.170  54.150  0.00  0.00           C  
ATOM   1826  HA  ARG A 122      30.900  44.740  54.760  0.00  0.00           H  
ATOM   1827  CB  ARG A 122      31.120  43.910  52.860  0.00  0.00           C  
ATOM   1828  HB1 ARG A 122      31.920  43.270  53.230  0.00  0.00           H  
ATOM   1829  HB2 ARG A 122      31.600  44.850  52.590  0.00  0.00           H  
ATOM   1830  CG  ARG A 122      30.420  43.570  51.570  0.00  0.00           C  
ATOM   1831  HG1 ARG A 122      31.290  43.420  50.950  0.00  0.00           H  
ATOM   1832  HG2 ARG A 122      29.840  44.460  51.310  0.00  0.00           H  
ATOM   1833  CD  ARG A 122      29.410  42.400  51.640  0.00  0.00           C  
ATOM   1834  HD1 ARG A 122      28.930  42.340  50.670  0.00  0.00           H  
ATOM   1835  HD2 ARG A 122      28.610  42.660  52.330  0.00  0.00           H  
ATOM   1836  NE  ARG A 122      30.070  41.170  51.980  0.00  0.00           N  
ATOM   1837  HE  ARG A 122      30.980  41.160  52.440  0.00  0.00           H  
ATOM   1838  CZ  ARG A 122      29.460  40.010  51.840  0.00  0.00           C  
ATOM   1839  NH1 ARG A 122      28.240  39.850  51.580  0.00  0.00           N  
ATOM   1840 1HH1 ARG A 122      27.680  40.670  51.440  0.00  0.00           H  
ATOM   1841 2HH1 ARG A 122      27.960  38.910  51.390  0.00  0.00           H  
ATOM   1842  NH2 ARG A 122      30.130  38.900  52.040  0.00  0.00           N  
ATOM   1843 1HH2 ARG A 122      31.130  39.000  52.020  0.00  0.00           H  
ATOM   1844 2HH2 ARG A 122      29.520  38.130  52.280  0.00  0.00           H  
ATOM   1845  C   ARG A 122      29.090  45.170  53.820  0.00  0.00           C  
ATOM   1846  O   ARG A 122      29.250  46.250  53.310  0.00  0.00           O  
ATOM   1847  N   ASP A 123      27.920  44.670  54.040  0.00  0.00           N  
ATOM   1848  H   ASP A 123      27.970  43.830  54.600  0.00  0.00           H  
ATOM   1849  CA  ASP A 123      26.680  45.460  54.180  0.00  0.00           C  
ATOM   1850  HA  ASP A 123      26.570  46.240  53.420  0.00  0.00           H  
ATOM   1851  CB  ASP A 123      25.490  44.560  53.740  0.00  0.00           C  
ATOM   1852  HB1 ASP A 123      25.500  43.610  54.280  0.00  0.00           H  
ATOM   1853  HB2 ASP A 123      25.550  44.200  52.710  0.00  0.00           H  
ATOM   1854  CG  ASP A 123      24.180  45.250  53.970  0.00  0.00           C  
ATOM   1855  OD1 ASP A 123      23.790  45.380  55.120  0.00  0.00           O  
ATOM   1856  OD2 ASP A 123      23.470  45.580  52.980  0.00  0.00           O  
ATOM   1857  C   ASP A 123      26.550  46.080  55.580  0.00  0.00           C  
ATOM   1858  O   ASP A 123      26.810  45.300  56.540  0.00  0.00           O  
ATOM   1859  N   PRO A 124      26.170  47.400  55.710  0.00  0.00           N  
ATOM   1860  CD  PRO A 124      25.850  48.380  54.680  0.00  0.00           C  
ATOM   1861  HD1 PRO A 124      25.180  48.010  53.920  0.00  0.00           H  
ATOM   1862  HD2 PRO A 124      26.670  48.870  54.160  0.00  0.00           H  
ATOM   1863  CG  PRO A 124      25.170  49.550  55.480  0.00  0.00           C  
ATOM   1864  HG1 PRO A 124      24.120  49.270  55.600  0.00  0.00           H  
ATOM   1865  HG2 PRO A 124      25.220  50.490  54.930  0.00  0.00           H  
ATOM   1866  CB  PRO A 124      25.930  49.630  56.790  0.00  0.00           C  
ATOM   1867  HB1 PRO A 124      25.430  50.160  57.600  0.00  0.00           H  
ATOM   1868  HB2 PRO A 124      26.880  50.140  56.600  0.00  0.00           H  
ATOM   1869  CA  PRO A 124      26.290  48.130  56.990  0.00  0.00           C  
ATOM   1870  HA  PRO A 124      27.340  48.070  57.290  0.00  0.00           H  
ATOM   1871  C   PRO A 124      25.480  47.510  58.160  0.00  0.00           C  
ATOM   1872  O   PRO A 124      25.750  47.820  59.340  0.00  0.00           O  
ATOM   1873  N   GLU A 125      24.540  46.610  58.000  0.00  0.00           N  
ATOM   1874  H   GLU A 125      24.280  46.360  57.060  0.00  0.00           H  
ATOM   1875  CA  GLU A 125      23.750  45.970  59.030  0.00  0.00           C  
ATOM   1876  HA  GLU A 125      23.760  46.670  59.860  0.00  0.00           H  
ATOM   1877  CB  GLU A 125      22.330  45.820  58.540  0.00  0.00           C  
ATOM   1878  HB1 GLU A 125      21.810  45.180  59.260  0.00  0.00           H  
ATOM   1879  HB2 GLU A 125      22.380  45.230  57.620  0.00  0.00           H  
ATOM   1880  CG  GLU A 125      21.560  47.140  58.350  0.00  0.00           C  
ATOM   1881  HG1 GLU A 125      20.660  46.740  57.890  0.00  0.00           H  
ATOM   1882  HG2 GLU A 125      22.130  47.750  57.650  0.00  0.00           H  
ATOM   1883  CD  GLU A 125      21.240  47.970  59.590  0.00  0.00           C  
ATOM   1884  OE1 GLU A 125      20.210  48.590  59.610  0.00  0.00           O  
ATOM   1885  OE2 GLU A 125      21.920  47.860  60.600  0.00  0.00           O  
ATOM   1886  C   GLU A 125      24.410  44.660  59.580  0.00  0.00           C  
ATOM   1887  O   GLU A 125      24.170  44.380  60.770  0.00  0.00           O  
ATOM   1888  N   THR A 126      25.330  44.010  58.870  0.00  0.00           N  
ATOM   1889  H   THR A 126      25.560  44.420  57.990  0.00  0.00           H  
ATOM   1890  CA  THR A 126      26.130  42.880  59.370  0.00  0.00           C  
ATOM   1891  HA  THR A 126      25.730  42.580  60.330  0.00  0.00           H  
ATOM   1892  CB  THR A 126      26.090  41.620  58.500  0.00  0.00           C  
ATOM   1893  HB  THR A 126      26.910  40.940  58.720  0.00  0.00           H  
ATOM   1894  CG2 THR A 126      24.840  40.860  58.770  0.00  0.00           C  
ATOM   1895 1HG2 THR A 126      24.990  39.830  58.440  0.00  0.00           H  
ATOM   1896 2HG2 THR A 126      24.640  40.900  59.840  0.00  0.00           H  
ATOM   1897 3HG2 THR A 126      24.000  41.380  58.310  0.00  0.00           H  
ATOM   1898  OG1 THR A 126      26.150  41.890  57.130  0.00  0.00           O  
ATOM   1899  HG1 THR A 126      25.340  42.360  56.910  0.00  0.00           H  
ATOM   1900  C   THR A 126      27.630  43.320  59.550  0.00  0.00           C  
ATOM   1901  O   THR A 126      28.280  42.610  60.180  0.00  0.00           O  
ATOM   1902  N   LEU A 127      28.120  44.460  59.010  0.00  0.00           N  
ATOM   1903  H   LEU A 127      27.520  44.990  58.400  0.00  0.00           H  
ATOM   1904  CA  LEU A 127      29.430  45.040  59.200  0.00  0.00           C  
ATOM   1905  HA  LEU A 127      30.130  44.350  58.720  0.00  0.00           H  
ATOM   1906  CB  LEU A 127      29.310  46.450  58.610  0.00  0.00           C  
ATOM   1907  HB1 LEU A 127      28.560  47.050  59.140  0.00  0.00           H  
ATOM   1908  HB2 LEU A 127      28.890  46.370  57.600  0.00  0.00           H  
ATOM   1909  CG  LEU A 127      30.640  47.190  58.460  0.00  0.00           C  
ATOM   1910  HG  LEU A 127      31.180  47.110  59.410  0.00  0.00           H  
ATOM   1911  CD1 LEU A 127      31.620  46.640  57.480  0.00  0.00           C  
ATOM   1912 1HD1 LEU A 127      32.600  47.100  57.630  0.00  0.00           H  
ATOM   1913 2HD1 LEU A 127      31.750  45.570  57.590  0.00  0.00           H  
ATOM   1914 3HD1 LEU A 127      31.330  46.770  56.430  0.00  0.00           H  
ATOM   1915  CD2 LEU A 127      30.330  48.660  58.180  0.00  0.00           C  
ATOM   1916 1HD2 LEU A 127      31.320  49.130  58.230  0.00  0.00           H  
ATOM   1917 2HD2 LEU A 127      29.900  48.930  57.210  0.00  0.00           H  
ATOM   1918 3HD2 LEU A 127      29.640  49.080  58.900  0.00  0.00           H  
ATOM   1919  C   LEU A 127      29.750  45.250  60.700  0.00  0.00           C  
ATOM   1920  O   LEU A 127      28.830  45.610  61.450  0.00  0.00           O  
ATOM   1921  N   LEU A 128      30.970  45.070  61.160  0.00  0.00           N  
ATOM   1922  H   LEU A 128      31.770  44.860  60.570  0.00  0.00           H  
ATOM   1923  CA  LEU A 128      31.370  45.130  62.550  0.00  0.00           C  
ATOM   1924  HA  LEU A 128      30.620  45.330  63.310  0.00  0.00           H  
ATOM   1925  CB  LEU A 128      31.900  43.750  63.010  0.00  0.00           C  
ATOM   1926  HB1 LEU A 128      32.360  43.990  63.970  0.00  0.00           H  
ATOM   1927  HB2 LEU A 128      32.760  43.540  62.370  0.00  0.00           H  
ATOM   1928  CG  LEU A 128      30.900  42.590  62.960  0.00  0.00           C  
ATOM   1929  HG  LEU A 128      30.770  42.460  61.890  0.00  0.00           H  
ATOM   1930  CD1 LEU A 128      31.560  41.360  63.680  0.00  0.00           C  
ATOM   1931 1HD1 LEU A 128      31.710  41.650  64.730  0.00  0.00           H  
ATOM   1932 2HD1 LEU A 128      30.880  40.510  63.640  0.00  0.00           H  
ATOM   1933 3HD1 LEU A 128      32.520  41.150  63.210  0.00  0.00           H  
ATOM   1934  CD2 LEU A 128      29.510  42.830  63.640  0.00  0.00           C  
ATOM   1935 1HD2 LEU A 128      29.560  43.750  64.220  0.00  0.00           H  
ATOM   1936 2HD2 LEU A 128      28.820  43.080  62.830  0.00  0.00           H  
ATOM   1937 3HD2 LEU A 128      29.060  41.950  64.120  0.00  0.00           H  
ATOM   1938  C   LEU A 128      32.390  46.250  62.810  0.00  0.00           C  
ATOM   1939  O   LEU A 128      33.210  46.500  61.930  0.00  0.00           O  
ATOM   1940  N   GLY A 129      32.400  46.920  63.940  0.00  0.00           N  
ATOM   1941  H   GLY A 129      31.710  46.760  64.650  0.00  0.00           H  
ATOM   1942  CA  GLY A 129      33.490  47.840  64.230  0.00  0.00           C  
ATOM   1943  HA1 GLY A 129      33.250  48.020  65.280  0.00  0.00           H  
ATOM   1944  HA2 GLY A 129      33.380  48.800  63.740  0.00  0.00           H  
ATOM   1945  C   GLY A 129      34.860  47.290  64.180  0.00  0.00           C  
ATOM   1946  O   GLY A 129      35.820  47.850  63.620  0.00  0.00           O  
ATOM   1947  N   TYR A 130      35.030  46.100  64.740  0.00  0.00           N  
ATOM   1948  H   TYR A 130      34.290  45.700  65.290  0.00  0.00           H  
ATOM   1949  CA  TYR A 130      36.310  45.400  64.910  0.00  0.00           C  
ATOM   1950  HA  TYR A 130      36.950  46.030  65.540  0.00  0.00           H  
ATOM   1951  CB  TYR A 130      35.940  44.090  65.670  0.00  0.00           C  
ATOM   1952  HB1 TYR A 130      36.870  43.550  65.820  0.00  0.00           H  
ATOM   1953  HB2 TYR A 130      35.310  43.370  65.130  0.00  0.00           H  
ATOM   1954  CG  TYR A 130      35.160  44.150  67.000  0.00  0.00           C  
ATOM   1955  CD1 TYR A 130      35.440  45.110  67.980  0.00  0.00           C  
ATOM   1956  HD1 TYR A 130      36.140  45.870  67.680  0.00  0.00           H  
ATOM   1957  CE1 TYR A 130      34.720  45.130  69.200  0.00  0.00           C  
ATOM   1958  HE1 TYR A 130      34.920  45.820  70.000  0.00  0.00           H  
ATOM   1959  CZ  TYR A 130      33.650  44.240  69.380  0.00  0.00           C  
ATOM   1960  OH  TYR A 130      32.970  44.130  70.550  0.00  0.00           O  
ATOM   1961  HH  TYR A 130      32.360  43.410  70.450  0.00  0.00           H  
ATOM   1962  CE2 TYR A 130      33.400  43.170  68.490  0.00  0.00           C  
ATOM   1963  HE2 TYR A 130      32.560  42.480  68.560  0.00  0.00           H  
ATOM   1964  CD2 TYR A 130      34.160  43.150  67.280  0.00  0.00           C  
ATOM   1965  HD2 TYR A 130      33.900  42.370  66.570  0.00  0.00           H  
ATOM   1966  C   TYR A 130      37.010  45.080  63.530  0.00  0.00           C  
ATOM   1967  O   TYR A 130      38.180  44.630  63.630  0.00  0.00           O  
ATOM   1968  N   SER A 131      36.350  45.240  62.400  0.00  0.00           N  
ATOM   1969  H   SER A 131      35.370  45.510  62.420  0.00  0.00           H  
ATOM   1970  CA  SER A 131      36.890  44.730  61.060  0.00  0.00           C  
ATOM   1971  HA  SER A 131      37.240  43.720  61.290  0.00  0.00           H  
ATOM   1972  CB  SER A 131      35.910  44.650  59.860  0.00  0.00           C  
ATOM   1973  HB1 SER A 131      36.310  44.120  58.990  0.00  0.00           H  
ATOM   1974  HB2 SER A 131      35.630  45.660  59.590  0.00  0.00           H  
ATOM   1975  OG  SER A 131      34.790  43.950  60.480  0.00  0.00           O  
ATOM   1976  HG  SER A 131      34.170  43.980  59.760  0.00  0.00           H  
ATOM   1977  C   SER A 131      38.120  45.500  60.530  0.00  0.00           C  
ATOM   1978  O   SER A 131      38.980  44.930  59.850  0.00  0.00           O  
ATOM   1979  N   MET A 132      38.210  46.800  60.770  0.00  0.00           N  
ATOM   1980  H   MET A 132      37.490  47.200  61.360  0.00  0.00           H  
ATOM   1981  CA  MET A 132      39.260  47.650  60.390  0.00  0.00           C  
ATOM   1982  HA  MET A 132      39.370  47.410  59.330  0.00  0.00           H  
ATOM   1983  CB  MET A 132      38.910  49.160  60.490  0.00  0.00           C  
ATOM   1984  HB1 MET A 132      37.950  49.330  60.010  0.00  0.00           H  
ATOM   1985  HB2 MET A 132      39.770  49.660  60.030  0.00  0.00           H  
ATOM   1986  CG  MET A 132      38.840  49.710  61.940  0.00  0.00           C  
ATOM   1987  HG1 MET A 132      39.620  49.350  62.620  0.00  0.00           H  
ATOM   1988  HG2 MET A 132      37.900  49.370  62.370  0.00  0.00           H  
ATOM   1989  SD  MET A 132      38.750  51.530  61.980  0.00  0.00           S  
ATOM   1990  CE  MET A 132      36.960  51.660  61.860  0.00  0.00           C  
ATOM   1991  HE1 MET A 132      36.620  51.200  60.930  0.00  0.00           H  
ATOM   1992  HE2 MET A 132      36.620  51.140  62.750  0.00  0.00           H  
ATOM   1993  HE3 MET A 132      36.620  52.700  61.900  0.00  0.00           H  
ATOM   1994  C   MET A 132      40.520  47.290  61.170  0.00  0.00           C  
ATOM   1995  O   MET A 132      41.550  47.470  60.560  0.00  0.00           O  
ATOM   1996  N   VAL A 133      40.420  46.770  62.410  0.00  0.00           N  
ATOM   1997  H   VAL A 133      39.510  46.420  62.670  0.00  0.00           H  
ATOM   1998  CA  VAL A 133      41.520  46.340  63.200  0.00  0.00           C  
ATOM   1999  HA  VAL A 133      42.290  47.110  63.260  0.00  0.00           H  
ATOM   2000  CB  VAL A 133      41.210  46.100  64.730  0.00  0.00           C  
ATOM   2001  HB  VAL A 133      40.720  45.160  64.940  0.00  0.00           H  
ATOM   2002  CG1 VAL A 133      42.470  46.080  65.550  0.00  0.00           C  
ATOM   2003 1HG1 VAL A 133      42.900  45.110  65.320  0.00  0.00           H  
ATOM   2004 2HG1 VAL A 133      43.100  46.900  65.220  0.00  0.00           H  
ATOM   2005 3HG1 VAL A 133      42.190  46.100  66.610  0.00  0.00           H  
ATOM   2006  CG2 VAL A 133      40.310  47.240  65.260  0.00  0.00           C  
ATOM   2007 1HG2 VAL A 133      40.870  48.180  65.270  0.00  0.00           H  
ATOM   2008 2HG2 VAL A 133      39.350  47.410  64.760  0.00  0.00           H  
ATOM   2009 3HG2 VAL A 133      40.130  47.120  66.320  0.00  0.00           H  
ATOM   2010  C   VAL A 133      42.350  45.160  62.560  0.00  0.00           C  
ATOM   2011  O   VAL A 133      43.420  44.750  63.030  0.00  0.00           O  
ATOM   2012  N   GLY A 134      41.930  44.630  61.410  0.00  0.00           N  
ATOM   2013  H   GLY A 134      41.170  45.060  60.910  0.00  0.00           H  
ATOM   2014  CA  GLY A 134      42.670  43.560  60.720  0.00  0.00           C  
ATOM   2015  HA1 GLY A 134      42.620  42.570  61.180  0.00  0.00           H  
ATOM   2016  HA2 GLY A 134      43.740  43.690  60.850  0.00  0.00           H  
ATOM   2017  C   GLY A 134      42.390  43.500  59.190  0.00  0.00           C  
ATOM   2018  O   GLY A 134      43.100  42.760  58.540  0.00  0.00           O  
ATOM   2019  N   CYS A 135      41.500  44.350  58.620  0.00  0.00           N  
ATOM   2020  H   CYS A 135      40.900  44.880  59.250  0.00  0.00           H  
ATOM   2021  CA  CYS A 135      41.220  44.490  57.160  0.00  0.00           C  
ATOM   2022  HA  CYS A 135      41.750  43.730  56.580  0.00  0.00           H  
ATOM   2023  CB  CYS A 135      39.710  44.410  56.950  0.00  0.00           C  
ATOM   2024  HB1 CYS A 135      39.470  44.550  55.900  0.00  0.00           H  
ATOM   2025  HB2 CYS A 135      39.230  45.280  57.400  0.00  0.00           H  
ATOM   2026  SG  CYS A 135      38.950  42.870  57.470  0.00  0.00           S  
ATOM   2027  HG  CYS A 135      39.060  43.130  58.780  0.00  0.00           H  
ATOM   2028  C   CYS A 135      41.810  45.770  56.570  0.00  0.00           C  
ATOM   2029  O   CYS A 135      41.810  46.000  55.370  0.00  0.00           O  
ATOM   2030  N   GLN A 136      42.250  46.690  57.430  0.00  0.00           N  
ATOM   2031  H   GLN A 136      42.250  46.500  58.430  0.00  0.00           H  
ATOM   2032  CA  GLN A 136      42.880  48.030  57.030  0.00  0.00           C  
ATOM   2033  HA  GLN A 136      42.530  48.260  56.030  0.00  0.00           H  
ATOM   2034  CB  GLN A 136      42.450  49.170  57.920  0.00  0.00           C  
ATOM   2035  HB1 GLN A 136      42.980  49.000  58.860  0.00  0.00           H  
ATOM   2036  HB2 GLN A 136      41.390  49.010  58.080  0.00  0.00           H  
ATOM   2037  CG  GLN A 136      42.740  50.630  57.480  0.00  0.00           C  
ATOM   2038  HG1 GLN A 136      42.180  51.380  58.040  0.00  0.00           H  
ATOM   2039  HG2 GLN A 136      42.420  50.850  56.470  0.00  0.00           H  
ATOM   2040  CD  GLN A 136      44.190  51.060  57.500  0.00  0.00           C  
ATOM   2041  OE1 GLN A 136      45.060  50.340  58.030  0.00  0.00           O  
ATOM   2042  NE2 GLN A 136      44.510  52.210  56.960  0.00  0.00           N  
ATOM   2043 1HE2 GLN A 136      43.780  52.780  56.560  0.00  0.00           H  
ATOM   2044 2HE2 GLN A 136      45.500  52.310  56.830  0.00  0.00           H  
ATOM   2045  C   GLN A 136      44.370  47.790  56.880  0.00  0.00           C  
ATOM   2046  O   GLN A 136      44.970  47.100  57.700  0.00  0.00           O  
ATOM   2047  N   ARG A 137      44.950  48.270  55.740  0.00  0.00           N  
ATOM   2048  H   ARG A 137      44.280  48.680  55.100  0.00  0.00           H  
ATOM   2049  CA  ARG A 137      46.350  47.960  55.370  0.00  0.00           C  
ATOM   2050  HA  ARG A 137      46.450  46.900  55.190  0.00  0.00           H  
ATOM   2051  CB  ARG A 137      46.730  48.720  54.070  0.00  0.00           C  
ATOM   2052  HB1 ARG A 137      47.690  48.420  53.640  0.00  0.00           H  
ATOM   2053  HB2 ARG A 137      46.750  49.810  54.190  0.00  0.00           H  
ATOM   2054  CG  ARG A 137      45.720  48.360  52.970  0.00  0.00           C  
ATOM   2055  HG1 ARG A 137      44.850  48.990  53.120  0.00  0.00           H  
ATOM   2056  HG2 ARG A 137      45.360  47.340  52.860  0.00  0.00           H  
ATOM   2057  CD  ARG A 137      46.340  48.610  51.580  0.00  0.00           C  
ATOM   2058  HD1 ARG A 137      47.060  47.820  51.390  0.00  0.00           H  
ATOM   2059  HD2 ARG A 137      46.660  49.650  51.590  0.00  0.00           H  
ATOM   2060  NE  ARG A 137      45.240  48.520  50.560  0.00  0.00           N  
ATOM   2061  HE  ARG A 137      44.560  47.820  50.810  0.00  0.00           H  
ATOM   2062  CZ  ARG A 137      45.290  49.020  49.350  0.00  0.00           C  
ATOM   2063  NH1 ARG A 137      46.330  49.590  48.860  0.00  0.00           N  
ATOM   2064 1HH1 ARG A 137      47.140  49.760  49.460  0.00  0.00           H  
ATOM   2065 2HH1 ARG A 137      46.230  49.910  47.910  0.00  0.00           H  
ATOM   2066  NH2 ARG A 137      44.310  48.810  48.480  0.00  0.00           N  
ATOM   2067 1HH2 ARG A 137      43.450  48.390  48.830  0.00  0.00           H  
ATOM   2068 2HH2 ARG A 137      44.430  48.710  47.480  0.00  0.00           H  
ATOM   2069  C   ARG A 137      47.440  48.150  56.410  0.00  0.00           C  
ATOM   2070  O   ARG A 137      48.250  47.240  56.570  0.00  0.00           O  
ATOM   2071  N   ALA A 138      47.430  49.270  57.160  0.00  0.00           N  
ATOM   2072  H   ALA A 138      46.720  49.970  57.050  0.00  0.00           H  
ATOM   2073  CA  ALA A 138      48.450  49.280  58.190  0.00  0.00           C  
ATOM   2074  HA  ALA A 138      49.340  48.830  57.760  0.00  0.00           H  
ATOM   2075  CB  ALA A 138      48.690  50.740  58.660  0.00  0.00           C  
ATOM   2076  HB1 ALA A 138      49.460  50.760  59.440  0.00  0.00           H  
ATOM   2077  HB2 ALA A 138      48.930  51.360  57.800  0.00  0.00           H  
ATOM   2078  HB3 ALA A 138      47.740  51.080  59.100  0.00  0.00           H  
ATOM   2079  C   ALA A 138      47.950  48.520  59.400  0.00  0.00           C  
ATOM   2080  O   ALA A 138      48.750  47.810  60.010  0.00  0.00           O  
ATOM   2081  N   MET A 139      46.660  48.530  59.780  0.00  0.00           N  
ATOM   2082  H   MET A 139      46.000  49.090  59.260  0.00  0.00           H  
ATOM   2083  CA  MET A 139      46.190  47.790  60.930  0.00  0.00           C  
ATOM   2084  HA  MET A 139      46.780  48.200  61.760  0.00  0.00           H  
ATOM   2085  CB  MET A 139      44.670  47.900  61.160  0.00  0.00           C  
ATOM   2086  HB1 MET A 139      44.380  47.210  61.950  0.00  0.00           H  
ATOM   2087  HB2 MET A 139      44.180  47.490  60.270  0.00  0.00           H  
ATOM   2088  CG  MET A 139      44.270  49.320  61.470  0.00  0.00           C  
ATOM   2089  HG1 MET A 139      44.540  49.920  60.580  0.00  0.00           H  
ATOM   2090  HG2 MET A 139      44.920  49.750  62.220  0.00  0.00           H  
ATOM   2091  SD  MET A 139      42.540  49.710  61.890  0.00  0.00           S  
ATOM   2092  CE  MET A 139      42.500  51.570  62.030  0.00  0.00           C  
ATOM   2093  HE1 MET A 139      43.260  52.040  61.400  0.00  0.00           H  
ATOM   2094  HE2 MET A 139      41.580  52.070  61.700  0.00  0.00           H  
ATOM   2095  HE3 MET A 139      42.650  51.620  63.110  0.00  0.00           H  
ATOM   2096  C   MET A 139      46.590  46.340  60.820  0.00  0.00           C  
ATOM   2097  O   MET A 139      46.930  45.630  61.770  0.00  0.00           O  
ATOM   2098  N   MET A 140      46.490  45.760  59.600  0.00  0.00           N  
ATOM   2099  H   MET A 140      46.320  46.350  58.800  0.00  0.00           H  
ATOM   2100  CA  MET A 140      46.830  44.440  59.230  0.00  0.00           C  
ATOM   2101  HA  MET A 140      46.270  43.810  59.920  0.00  0.00           H  
ATOM   2102  CB  MET A 140      46.390  44.190  57.760  0.00  0.00           C  
ATOM   2103  HB1 MET A 140      46.710  45.010  57.140  0.00  0.00           H  
ATOM   2104  HB2 MET A 140      45.290  44.200  57.680  0.00  0.00           H  
ATOM   2105  CG  MET A 140      47.090  43.100  56.980  0.00  0.00           C  
ATOM   2106  HG1 MET A 140      47.170  42.140  57.500  0.00  0.00           H  
ATOM   2107  HG2 MET A 140      48.110  43.430  56.760  0.00  0.00           H  
ATOM   2108  SD  MET A 140      46.310  42.580  55.410  0.00  0.00           S  
ATOM   2109  CE  MET A 140      46.300  44.160  54.520  0.00  0.00           C  
ATOM   2110  HE1 MET A 140      47.230  44.680  54.680  0.00  0.00           H  
ATOM   2111  HE2 MET A 140      46.120  43.920  53.470  0.00  0.00           H  
ATOM   2112  HE3 MET A 140      45.570  44.880  54.890  0.00  0.00           H  
ATOM   2113  C   MET A 140      48.300  44.090  59.600  0.00  0.00           C  
ATOM   2114  O   MET A 140      48.620  43.020  60.150  0.00  0.00           O  
ATOM   2115  N   ALA A 141      49.170  45.020  59.160  0.00  0.00           N  
ATOM   2116  H   ALA A 141      48.730  45.760  58.650  0.00  0.00           H  
ATOM   2117  CA  ALA A 141      50.580  45.060  59.490  0.00  0.00           C  
ATOM   2118  HA  ALA A 141      51.030  44.070  59.350  0.00  0.00           H  
ATOM   2119  CB  ALA A 141      51.240  46.150  58.710  0.00  0.00           C  
ATOM   2120  HB1 ALA A 141      50.870  46.170  57.680  0.00  0.00           H  
ATOM   2121  HB2 ALA A 141      50.810  47.080  59.080  0.00  0.00           H  
ATOM   2122  HB3 ALA A 141      52.330  46.190  58.810  0.00  0.00           H  
ATOM   2123  C   ALA A 141      50.780  45.260  61.030  0.00  0.00           C  
ATOM   2124  O   ALA A 141      51.660  44.580  61.600  0.00  0.00           O  
ATOM   2125  N   ASN A 142      49.970  46.140  61.660  0.00  0.00           N  
ATOM   2126  H   ASN A 142      49.320  46.600  61.060  0.00  0.00           H  
ATOM   2127  CA  ASN A 142      50.020  46.360  63.130  0.00  0.00           C  
ATOM   2128  HA  ASN A 142      51.030  46.620  63.470  0.00  0.00           H  
ATOM   2129  CB  ASN A 142      49.150  47.640  63.510  0.00  0.00           C  
ATOM   2130  HB1 ASN A 142      49.220  47.970  64.540  0.00  0.00           H  
ATOM   2131  HB2 ASN A 142      48.150  47.310  63.260  0.00  0.00           H  
ATOM   2132  CG  ASN A 142      49.280  48.990  62.640  0.00  0.00           C  
ATOM   2133  OD1 ASN A 142      48.350  49.840  62.680  0.00  0.00           O  
ATOM   2134  ND2 ASN A 142      50.440  49.300  62.170  0.00  0.00           N  
ATOM   2135 1HD2 ASN A 142      51.260  48.720  62.170  0.00  0.00           H  
ATOM   2136 2HD2 ASN A 142      50.560  50.200  61.700  0.00  0.00           H  
ATOM   2137  C   ASN A 142      49.510  45.210  63.980  0.00  0.00           C  
ATOM   2138  O   ASN A 142      49.850  45.080  65.100  0.00  0.00           O  
ATOM   2139  N   ARG A 143      48.690  44.270  63.440  0.00  0.00           N  
ATOM   2140  H   ARG A 143      48.450  44.290  62.460  0.00  0.00           H  
ATOM   2141  CA  ARG A 143      48.390  43.080  64.220  0.00  0.00           C  
ATOM   2142  HA  ARG A 143      48.040  43.420  65.200  0.00  0.00           H  
ATOM   2143  CB  ARG A 143      47.180  42.390  63.690  0.00  0.00           C  
ATOM   2144  HB1 ARG A 143      47.540  42.000  62.740  0.00  0.00           H  
ATOM   2145  HB2 ARG A 143      46.430  43.120  63.390  0.00  0.00           H  
ATOM   2146  CG  ARG A 143      46.590  41.200  64.610  0.00  0.00           C  
ATOM   2147  HG1 ARG A 143      47.400  40.510  64.880  0.00  0.00           H  
ATOM   2148  HG2 ARG A 143      46.040  40.430  64.080  0.00  0.00           H  
ATOM   2149  CD  ARG A 143      45.770  41.690  65.800  0.00  0.00           C  
ATOM   2150  HD1 ARG A 143      45.160  42.470  65.370  0.00  0.00           H  
ATOM   2151  HD2 ARG A 143      46.500  42.030  66.530  0.00  0.00           H  
ATOM   2152  NE  ARG A 143      45.120  40.590  66.600  0.00  0.00           N  
ATOM   2153  HE  ARG A 143      45.780  40.060  67.130  0.00  0.00           H  
ATOM   2154  CZ  ARG A 143      43.880  40.230  66.780  0.00  0.00           C  
ATOM   2155  NH1 ARG A 143      42.900  40.770  66.190  0.00  0.00           N  
ATOM   2156 1HH1 ARG A 143      42.990  41.420  65.420  0.00  0.00           H  
ATOM   2157 2HH1 ARG A 143      41.960  40.550  66.510  0.00  0.00           H  
ATOM   2158  NH2 ARG A 143      43.620  39.340  67.710  0.00  0.00           N  
ATOM   2159 1HH2 ARG A 143      44.440  39.080  68.240  0.00  0.00           H  
ATOM   2160 2HH2 ARG A 143      42.660  39.260  67.980  0.00  0.00           H  
ATOM   2161  C   ARG A 143      49.590  42.100  64.290  0.00  0.00           C  
ATOM   2162  O   ARG A 143      49.640  41.410  65.320  0.00  0.00           O  
ATOM   2163  N   LEU A 144      50.570  42.140  63.360  0.00  0.00           N  
ATOM   2164  H   LEU A 144      50.550  42.870  62.650  0.00  0.00           H  
ATOM   2165  CA  LEU A 144      51.770  41.440  63.560  0.00  0.00           C  
ATOM   2166  HA  LEU A 144      51.540  40.420  63.860  0.00  0.00           H  
ATOM   2167  CB  LEU A 144      52.670  41.350  62.330  0.00  0.00           C  
ATOM   2168  HB1 LEU A 144      53.550  40.800  62.660  0.00  0.00           H  
ATOM   2169  HB2 LEU A 144      53.000  42.340  62.020  0.00  0.00           H  
ATOM   2170  CG  LEU A 144      52.060  40.720  61.110  0.00  0.00           C  
ATOM   2171  HG  LEU A 144      51.160  41.270  60.830  0.00  0.00           H  
ATOM   2172  CD1 LEU A 144      53.010  40.800  59.940  0.00  0.00           C  
ATOM   2173 1HD1 LEU A 144      53.970  40.350  60.200  0.00  0.00           H  
ATOM   2174 2HD1 LEU A 144      52.610  40.170  59.140  0.00  0.00           H  
ATOM   2175 3HD1 LEU A 144      53.130  41.800  59.510  0.00  0.00           H  
ATOM   2176  CD2 LEU A 144      51.770  39.250  61.410  0.00  0.00           C  
ATOM   2177 1HD2 LEU A 144      51.330  39.040  62.380  0.00  0.00           H  
ATOM   2178 2HD2 LEU A 144      50.960  38.920  60.750  0.00  0.00           H  
ATOM   2179 3HD2 LEU A 144      52.650  38.610  61.350  0.00  0.00           H  
ATOM   2180  C   LEU A 144      52.650  42.050  64.770  0.00  0.00           C  
ATOM   2181  O   LEU A 144      53.050  41.380  65.690  0.00  0.00           O  
ATOM   2182  N   SER A 145      52.850  43.380  64.840  0.00  0.00           N  
ATOM   2183  H   SER A 145      52.680  43.890  63.990  0.00  0.00           H  
ATOM   2184  CA  SER A 145      53.450  44.050  66.020  0.00  0.00           C  
ATOM   2185  HA  SER A 145      54.490  43.740  66.150  0.00  0.00           H  
ATOM   2186  CB  SER A 145      53.560  45.560  65.790  0.00  0.00           C  
ATOM   2187  HB1 SER A 145      54.190  45.920  66.600  0.00  0.00           H  
ATOM   2188  HB2 SER A 145      52.650  46.070  66.060  0.00  0.00           H  
ATOM   2189  OG  SER A 145      54.180  45.970  64.560  0.00  0.00           O  
ATOM   2190  HG  SER A 145      55.120  45.960  64.740  0.00  0.00           H  
ATOM   2191  C   SER A 145      52.690  43.780  67.370  0.00  0.00           C  
ATOM   2192  O   SER A 145      53.300  43.550  68.400  0.00  0.00           O  
ATOM   2193  N   PHE A 146      51.310  43.730  67.290  0.00  0.00           N  
ATOM   2194  H   PHE A 146      50.800  44.040  66.470  0.00  0.00           H  
ATOM   2195  CA  PHE A 146      50.480  43.370  68.470  0.00  0.00           C  
ATOM   2196  HA  PHE A 146      50.720  44.070  69.270  0.00  0.00           H  
ATOM   2197  CB  PHE A 146      49.030  43.700  68.280  0.00  0.00           C  
ATOM   2198  HB1 PHE A 146      48.640  43.200  67.390  0.00  0.00           H  
ATOM   2199  HB2 PHE A 146      48.970  44.760  68.040  0.00  0.00           H  
ATOM   2200  CG  PHE A 146      47.960  43.660  69.390  0.00  0.00           C  
ATOM   2201  CD1 PHE A 146      47.080  44.710  69.470  0.00  0.00           C  
ATOM   2202  HD1 PHE A 146      47.090  45.460  68.680  0.00  0.00           H  
ATOM   2203  CE1 PHE A 146      46.040  44.640  70.390  0.00  0.00           C  
ATOM   2204  HE1 PHE A 146      45.200  45.320  70.380  0.00  0.00           H  
ATOM   2205  CZ  PHE A 146      45.880  43.530  71.170  0.00  0.00           C  
ATOM   2206  HZ  PHE A 146      45.000  43.460  71.790  0.00  0.00           H  
ATOM   2207  CE2 PHE A 146      46.670  42.430  71.080  0.00  0.00           C  
ATOM   2208  HE2 PHE A 146      46.560  41.500  71.630  0.00  0.00           H  
ATOM   2209  CD2 PHE A 146      47.740  42.480  70.160  0.00  0.00           C  
ATOM   2210  HD2 PHE A 146      48.380  41.620  70.000  0.00  0.00           H  
ATOM   2211  C   PHE A 146      50.720  41.900  68.880  0.00  0.00           C  
ATOM   2212  O   PHE A 146      50.780  41.610  70.110  0.00  0.00           O  
ATOM   2213  N   PHE A 147      50.880  40.980  67.860  0.00  0.00           N  
ATOM   2214  H   PHE A 147      50.750  41.210  66.890  0.00  0.00           H  
ATOM   2215  CA  PHE A 147      50.980  39.510  68.240  0.00  0.00           C  
ATOM   2216  HA  PHE A 147      50.260  39.240  69.010  0.00  0.00           H  
ATOM   2217  CB  PHE A 147      50.420  38.590  67.080  0.00  0.00           C  
ATOM   2218  HB1 PHE A 147      50.800  38.930  66.120  0.00  0.00           H  
ATOM   2219  HB2 PHE A 147      49.350  38.780  67.050  0.00  0.00           H  
ATOM   2220  CG  PHE A 147      50.670  37.140  67.270  0.00  0.00           C  
ATOM   2221  CD1 PHE A 147      49.890  36.450  68.190  0.00  0.00           C  
ATOM   2222  HD1 PHE A 147      49.240  37.000  68.850  0.00  0.00           H  
ATOM   2223  CE1 PHE A 147      50.060  35.070  68.500  0.00  0.00           C  
ATOM   2224  HE1 PHE A 147      49.540  34.640  69.340  0.00  0.00           H  
ATOM   2225  CZ  PHE A 147      50.960  34.430  67.780  0.00  0.00           C  
ATOM   2226  HZ  PHE A 147      51.140  33.430  68.130  0.00  0.00           H  
ATOM   2227  CE2 PHE A 147      51.710  34.990  66.740  0.00  0.00           C  
ATOM   2228  HE2 PHE A 147      52.420  34.360  66.220  0.00  0.00           H  
ATOM   2229  CD2 PHE A 147      51.580  36.350  66.460  0.00  0.00           C  
ATOM   2230  HD2 PHE A 147      52.190  36.780  65.680  0.00  0.00           H  
ATOM   2231  C   PHE A 147      52.330  39.120  68.720  0.00  0.00           C  
ATOM   2232  O   PHE A 147      52.480  38.340  69.640  0.00  0.00           O  
ATOM   2233  N   PHE A 148      53.410  39.610  68.120  0.00  0.00           N  
ATOM   2234  H   PHE A 148      53.320  39.960  67.170  0.00  0.00           H  
ATOM   2235  CA  PHE A 148      54.890  39.430  68.570  0.00  0.00           C  
ATOM   2236  HA  PHE A 148      55.020  38.460  69.040  0.00  0.00           H  
ATOM   2237  CB  PHE A 148      55.810  39.550  67.340  0.00  0.00           C  
ATOM   2238  HB1 PHE A 148      56.820  39.430  67.750  0.00  0.00           H  
ATOM   2239  HB2 PHE A 148      55.730  40.580  66.960  0.00  0.00           H  
ATOM   2240  CG  PHE A 148      55.350  38.560  66.280  0.00  0.00           C  
ATOM   2241  CD1 PHE A 148      55.110  37.210  66.540  0.00  0.00           C  
ATOM   2242  HD1 PHE A 148      55.440  36.810  67.490  0.00  0.00           H  
ATOM   2243  CE1 PHE A 148      54.680  36.350  65.530  0.00  0.00           C  
ATOM   2244  HE1 PHE A 148      54.640  35.290  65.670  0.00  0.00           H  
ATOM   2245  CZ  PHE A 148      54.520  36.830  64.210  0.00  0.00           C  
ATOM   2246  HZ  PHE A 148      54.310  36.160  63.400  0.00  0.00           H  
ATOM   2247  CE2 PHE A 148      54.680  38.220  63.970  0.00  0.00           C  
ATOM   2248  HE2 PHE A 148      54.680  38.560  62.950  0.00  0.00           H  
ATOM   2249  CD2 PHE A 148      55.180  39.050  64.960  0.00  0.00           C  
ATOM   2250  HD2 PHE A 148      55.410  40.060  64.700  0.00  0.00           H  
ATOM   2251  C   PHE A 148      55.260  40.410  69.650  0.00  0.00           C  
ATOM   2252  O   PHE A 148      56.450  40.470  70.030  0.00  0.00           O  
ATOM   2253  N   ASP A 149      54.400  41.250  70.170  0.00  0.00           N  
ATOM   2254  H   ASP A 149      53.510  41.280  69.710  0.00  0.00           H  
ATOM   2255  CA  ASP A 149      54.640  42.180  71.220  0.00  0.00           C  
ATOM   2256  HA  ASP A 149      53.680  42.720  71.210  0.00  0.00           H  
ATOM   2257  CB  ASP A 149      54.840  41.510  72.540  0.00  0.00           C  
ATOM   2258  HB1 ASP A 149      55.880  41.160  72.520  0.00  0.00           H  
ATOM   2259  HB2 ASP A 149      54.310  40.560  72.590  0.00  0.00           H  
ATOM   2260  CG  ASP A 149      54.340  42.280  73.760  0.00  0.00           C  
ATOM   2261  OD1 ASP A 149      53.810  43.400  73.570  0.00  0.00           O  
ATOM   2262  OD2 ASP A 149      54.570  41.780  74.920  0.00  0.00           O  
ATOM   2263  C   ASP A 149      55.790  43.230  70.780  0.00  0.00           C  
ATOM   2264  O   ASP A 149      56.510  43.710  71.610  0.00  0.00           O  
ATOM   2265  N   PHE A 150      55.970  43.500  69.500  0.00  0.00           N  
ATOM   2266  H   PHE A 150      55.440  42.950  68.830  0.00  0.00           H  
ATOM   2267  CA  PHE A 150      56.990  44.400  68.960  0.00  0.00           C  
ATOM   2268  HA  PHE A 150      57.930  44.220  69.480  0.00  0.00           H  
ATOM   2269  CB  PHE A 150      57.250  44.180  67.440  0.00  0.00           C  
ATOM   2270  HB1 PHE A 150      58.070  44.880  67.260  0.00  0.00           H  
ATOM   2271  HB2 PHE A 150      56.330  44.450  66.930  0.00  0.00           H  
ATOM   2272  CG  PHE A 150      57.710  42.860  66.890  0.00  0.00           C  
ATOM   2273  CD1 PHE A 150      58.430  41.930  67.700  0.00  0.00           C  
ATOM   2274  HD1 PHE A 150      58.650  42.040  68.760  0.00  0.00           H  
ATOM   2275  CE1 PHE A 150      58.920  40.780  67.130  0.00  0.00           C  
ATOM   2276  HE1 PHE A 150      59.430  40.050  67.740  0.00  0.00           H  
ATOM   2277  CZ  PHE A 150      58.840  40.550  65.780  0.00  0.00           C  
ATOM   2278  HZ  PHE A 150      59.170  39.600  65.400  0.00  0.00           H  
ATOM   2279  CE2 PHE A 150      58.110  41.450  64.950  0.00  0.00           C  
ATOM   2280  HE2 PHE A 150      57.920  41.300  63.900  0.00  0.00           H  
ATOM   2281  CD2 PHE A 150      57.500  42.570  65.540  0.00  0.00           C  
ATOM   2282  HD2 PHE A 150      56.990  43.210  64.850  0.00  0.00           H  
ATOM   2283  C   PHE A 150      56.610  45.880  69.240  0.00  0.00           C  
ATOM   2284  O   PHE A 150      55.460  46.320  69.050  0.00  0.00           O  
ATOM   2285  N   LYS A 151      57.560  46.680  69.650  0.00  0.00           N  
ATOM   2286  H   LYS A 151      58.410  46.220  69.970  0.00  0.00           H  
ATOM   2287  CA  LYS A 151      57.360  48.060  70.210  0.00  0.00           C  
ATOM   2288  HA  LYS A 151      56.280  48.130  70.360  0.00  0.00           H  
ATOM   2289  CB  LYS A 151      57.970  48.270  71.610  0.00  0.00           C  
ATOM   2290  HB1 LYS A 151      57.830  49.310  71.900  0.00  0.00           H  
ATOM   2291  HB2 LYS A 151      59.060  48.240  71.580  0.00  0.00           H  
ATOM   2292  CG  LYS A 151      57.580  47.320  72.720  0.00  0.00           C  
ATOM   2293  HG1 LYS A 151      58.020  47.720  73.630  0.00  0.00           H  
ATOM   2294  HG2 LYS A 151      57.890  46.290  72.510  0.00  0.00           H  
ATOM   2295  CD  LYS A 151      56.110  47.100  73.070  0.00  0.00           C  
ATOM   2296  HD1 LYS A 151      55.590  46.530  72.300  0.00  0.00           H  
ATOM   2297  HD2 LYS A 151      55.620  48.050  73.230  0.00  0.00           H  
ATOM   2298  CE  LYS A 151      55.990  46.220  74.280  0.00  0.00           C  
ATOM   2299  HE1 LYS A 151      56.320  46.830  75.120  0.00  0.00           H  
ATOM   2300  HE2 LYS A 151      56.570  45.310  74.110  0.00  0.00           H  
ATOM   2301  NZ  LYS A 151      54.640  45.730  74.600  0.00  0.00           N1+
ATOM   2302  HZ1 LYS A 151      53.930  46.310  74.170  0.00  0.00           H  
ATOM   2303  HZ2 LYS A 151      54.540  44.810  74.180  0.00  0.00           H  
ATOM   2304  HZ3 LYS A 151      54.580  45.770  75.610  0.00  0.00           H  
ATOM   2305  C   LYS A 151      57.730  49.260  69.290  0.00  0.00           C  
ATOM   2306  O   LYS A 151      57.320  50.420  69.490  0.00  0.00           O  
ATOM   2307  N   GLY A 152      58.450  48.960  68.220  0.00  0.00           N  
ATOM   2308  H   GLY A 152      58.900  48.060  68.140  0.00  0.00           H  
ATOM   2309  CA  GLY A 152      58.880  49.980  67.260  0.00  0.00           C  
ATOM   2310  HA1 GLY A 152      59.840  49.730  66.820  0.00  0.00           H  
ATOM   2311  HA2 GLY A 152      59.070  50.940  67.740  0.00  0.00           H  
ATOM   2312  C   GLY A 152      57.910  50.310  66.110  0.00  0.00           C  
ATOM   2313  O   GLY A 152      56.700  50.250  66.260  0.00  0.00           O  
ATOM   2314  N   PRO A 153      58.360  50.740  64.960  0.00  0.00           N  
ATOM   2315  CD  PRO A 153      59.700  50.920  64.660  0.00  0.00           C  
ATOM   2316  HD1 PRO A 153      60.160  49.940  64.610  0.00  0.00           H  
ATOM   2317  HD2 PRO A 153      60.090  51.490  65.510  0.00  0.00           H  
ATOM   2318  CG  PRO A 153      59.780  51.650  63.280  0.00  0.00           C  
ATOM   2319  HG1 PRO A 153      60.610  51.240  62.690  0.00  0.00           H  
ATOM   2320  HG2 PRO A 153      59.990  52.710  63.380  0.00  0.00           H  
ATOM   2321  CB  PRO A 153      58.480  51.480  62.660  0.00  0.00           C  
ATOM   2322  HB1 PRO A 153      58.590  50.610  62.010  0.00  0.00           H  
ATOM   2323  HB2 PRO A 153      58.210  52.390  62.120  0.00  0.00           H  
ATOM   2324  CA  PRO A 153      57.530  51.020  63.750  0.00  0.00           C  
ATOM   2325  HA  PRO A 153      56.930  51.930  63.890  0.00  0.00           H  
ATOM   2326  C   PRO A 153      56.570  49.910  63.330  0.00  0.00           C  
ATOM   2327  O   PRO A 153      56.790  48.730  63.590  0.00  0.00           O  
ATOM   2328  N   SER A 154      55.480  50.330  62.680  0.00  0.00           N  
ATOM   2329  H   SER A 154      55.450  51.320  62.450  0.00  0.00           H  
ATOM   2330  CA  SER A 154      54.450  49.480  62.090  0.00  0.00           C  
ATOM   2331  HA  SER A 154      54.910  48.560  61.720  0.00  0.00           H  
ATOM   2332  CB  SER A 154      53.490  49.100  63.230  0.00  0.00           C  
ATOM   2333  HB1 SER A 154      52.650  49.790  63.250  0.00  0.00           H  
ATOM   2334  HB2 SER A 154      53.940  49.020  64.220  0.00  0.00           H  
ATOM   2335  OG  SER A 154      52.920  47.820  62.840  0.00  0.00           O  
ATOM   2336  HG  SER A 154      53.440  47.170  63.310  0.00  0.00           H  
ATOM   2337  C   SER A 154      53.760  50.190  60.900  0.00  0.00           C  
ATOM   2338  O   SER A 154      52.710  50.780  61.040  0.00  0.00           O  
ATOM   2339  N   ILE A 155      54.310  49.910  59.730  0.00  0.00           N  
ATOM   2340  H   ILE A 155      55.050  49.230  59.730  0.00  0.00           H  
ATOM   2341  CA  ILE A 155      53.960  50.660  58.500  0.00  0.00           C  
ATOM   2342  HA  ILE A 155      53.290  51.500  58.700  0.00  0.00           H  
ATOM   2343  CB  ILE A 155      55.330  51.250  57.980  0.00  0.00           C  
ATOM   2344  HB  ILE A 155      55.970  50.410  57.720  0.00  0.00           H  
ATOM   2345  CG2 ILE A 155      55.160  52.090  56.740  0.00  0.00           C  
ATOM   2346 1HG2 ILE A 155      54.200  52.580  56.580  0.00  0.00           H  
ATOM   2347 2HG2 ILE A 155      55.920  52.880  56.800  0.00  0.00           H  
ATOM   2348 3HG2 ILE A 155      55.290  51.320  55.970  0.00  0.00           H  
ATOM   2349  CG1 ILE A 155      56.180  51.910  59.070  0.00  0.00           C  
ATOM   2350 1HG1 ILE A 155      57.120  52.290  58.660  0.00  0.00           H  
ATOM   2351 2HG1 ILE A 155      56.440  51.220  59.880  0.00  0.00           H  
ATOM   2352  CD  ILE A 155      55.520  53.020  59.840  0.00  0.00           C  
ATOM   2353  HD1 ILE A 155      54.660  52.610  60.370  0.00  0.00           H  
ATOM   2354  HD2 ILE A 155      56.260  53.430  60.530  0.00  0.00           H  
ATOM   2355  HD3 ILE A 155      55.200  53.830  59.180  0.00  0.00           H  
ATOM   2356  C   ILE A 155      53.420  49.700  57.400  0.00  0.00           C  
ATOM   2357  O   ILE A 155      53.870  48.600  57.170  0.00  0.00           O  
ATOM   2358  N   ALA A 156      52.570  50.260  56.530  0.00  0.00           N  
ATOM   2359  H   ALA A 156      51.960  50.990  56.860  0.00  0.00           H  
ATOM   2360  CA  ALA A 156      52.270  49.710  55.170  0.00  0.00           C  
ATOM   2361  HA  ALA A 156      52.900  48.840  54.990  0.00  0.00           H  
ATOM   2362  CB  ALA A 156      50.840  49.160  55.210  0.00  0.00           C  
ATOM   2363  HB1 ALA A 156      50.180  49.980  55.470  0.00  0.00           H  
ATOM   2364  HB2 ALA A 156      50.500  48.770  54.260  0.00  0.00           H  
ATOM   2365  HB3 ALA A 156      50.660  48.400  55.970  0.00  0.00           H  
ATOM   2366  C   ALA A 156      52.560  50.780  54.120  0.00  0.00           C  
ATOM   2367  O   ALA A 156      52.570  51.950  54.340  0.00  0.00           O  
ATOM   2368  N   LEU A 157      52.930  50.260  52.880  0.00  0.00           N  
ATOM   2369  H   LEU A 157      53.140  49.270  52.740  0.00  0.00           H  
ATOM   2370  CA  LEU A 157      53.220  51.090  51.730  0.00  0.00           C  
ATOM   2371  HA  LEU A 157      52.580  51.980  51.760  0.00  0.00           H  
ATOM   2372  CB  LEU A 157      54.610  51.700  51.730  0.00  0.00           C  
ATOM   2373  HB1 LEU A 157      54.740  52.340  52.590  0.00  0.00           H  
ATOM   2374  HB2 LEU A 157      54.710  52.460  50.960  0.00  0.00           H  
ATOM   2375  CG  LEU A 157      55.750  50.640  51.820  0.00  0.00           C  
ATOM   2376  HG  LEU A 157      55.480  49.930  52.600  0.00  0.00           H  
ATOM   2377  CD1 LEU A 157      56.010  49.870  50.520  0.00  0.00           C  
ATOM   2378 1HD1 LEU A 157      56.980  49.410  50.690  0.00  0.00           H  
ATOM   2379 2HD1 LEU A 157      55.270  49.080  50.380  0.00  0.00           H  
ATOM   2380 3HD1 LEU A 157      56.000  50.550  49.670  0.00  0.00           H  
ATOM   2381  CD2 LEU A 157      57.070  51.360  52.140  0.00  0.00           C  
ATOM   2382 1HD2 LEU A 157      57.900  50.650  52.050  0.00  0.00           H  
ATOM   2383 2HD2 LEU A 157      57.130  52.140  51.390  0.00  0.00           H  
ATOM   2384 3HD2 LEU A 157      57.090  51.780  53.140  0.00  0.00           H  
ATOM   2385  C   LEU A 157      52.850  50.500  50.310  0.00  0.00           C  
ATOM   2386  O   LEU A 157      52.550  49.320  50.190  0.00  0.00           O  
ATOM   2387  N   ASP A 158      52.710  51.410  49.360  0.00  0.00           N  
ATOM   2388  H   ASP A 158      53.080  52.330  49.570  0.00  0.00           H  
ATOM   2389  CA  ASP A 158      52.320  51.050  47.980  0.00  0.00           C  
ATOM   2390  HA  ASP A 158      52.530  49.970  47.920  0.00  0.00           H  
ATOM   2391  CB  ASP A 158      50.860  51.260  47.660  0.00  0.00           C  
ATOM   2392  HB1 ASP A 158      50.600  52.290  47.880  0.00  0.00           H  
ATOM   2393  HB2 ASP A 158      50.320  50.510  48.260  0.00  0.00           H  
ATOM   2394  CG  ASP A 158      50.470  50.890  46.220  0.00  0.00           C  
ATOM   2395  OD1 ASP A 158      51.150  50.040  45.570  0.00  0.00           O  
ATOM   2396  OD2 ASP A 158      49.550  51.490  45.700  0.00  0.00           O  
ATOM   2397  C   ASP A 158      53.200  51.870  46.940  0.00  0.00           C  
ATOM   2398  O   ASP A 158      53.390  53.110  46.980  0.00  0.00           O  
ATOM   2399  N   THR A 159      53.730  51.150  45.960  0.00  0.00           N  
ATOM   2400  H   THR A 159      53.530  50.160  46.020  0.00  0.00           H  
ATOM   2401  CA  THR A 159      54.660  51.370  44.830  0.00  0.00           C  
ATOM   2402  HA  THR A 159      54.340  52.300  44.360  0.00  0.00           H  
ATOM   2403  CB  THR A 159      56.150  51.610  45.130  0.00  0.00           C  
ATOM   2404  HB  THR A 159      56.600  51.940  44.200  0.00  0.00           H  
ATOM   2405  CG2 THR A 159      56.270  52.830  46.010  0.00  0.00           C  
ATOM   2406 1HG2 THR A 159      56.030  52.540  47.030  0.00  0.00           H  
ATOM   2407 2HG2 THR A 159      57.320  53.110  46.030  0.00  0.00           H  
ATOM   2408 3HG2 THR A 159      55.680  53.690  45.680  0.00  0.00           H  
ATOM   2409  OG1 THR A 159      56.740  50.400  45.720  0.00  0.00           O  
ATOM   2410  HG1 THR A 159      57.460  50.180  45.120  0.00  0.00           H  
ATOM   2411  C   THR A 159      54.470  50.470  43.670  0.00  0.00           C  
ATOM   2412  O   THR A 159      55.390  50.160  42.930  0.00  0.00           O  
ATOM   2413  N   ALA A 160      53.220  49.920  43.580  0.00  0.00           N  
ATOM   2414  H   ALA A 160      52.590  50.200  44.320  0.00  0.00           H  
ATOM   2415  CA  ALA A 160      52.680  48.790  42.790  0.00  0.00           C  
ATOM   2416  HA  ALA A 160      51.820  48.350  43.290  0.00  0.00           H  
ATOM   2417  CB  ALA A 160      52.330  49.370  41.430  0.00  0.00           C  
ATOM   2418  HB1 ALA A 160      51.450  50.000  41.420  0.00  0.00           H  
ATOM   2419  HB2 ALA A 160      53.240  49.860  41.100  0.00  0.00           H  
ATOM   2420  HB3 ALA A 160      52.110  48.540  40.760  0.00  0.00           H  
ATOM   2421  C   ALA A 160      53.730  47.610  42.890  0.00  0.00           C  
ATOM   2422  O   ALA A 160      54.230  47.280  43.960  0.00  0.00           O  
HETATM 2423  N   CYO A 161      54.060  47.040  41.740  0.00  0.00           N  
HETATM 2424  H   CYO A 161      53.690  47.450  40.900  0.00  0.00           H  
HETATM 2425  CA  CYO A 161      54.870  45.790  41.700  0.00  0.00           C  
HETATM 2426  HA  CYO A 161      54.410  45.040  42.350  0.00  0.00           H  
HETATM 2427  CB  CYO A 161      54.850  45.240  40.230  0.00  0.00           C  
HETATM 2428  HB1 CYO A 161      55.180  46.010  39.520  0.00  0.00           H  
HETATM 2429  HB2 CYO A 161      55.410  44.310  40.260  0.00  0.00           H  
HETATM 2430  SG  CYO A 161      53.160  44.750  39.690  0.00  0.00           S  
HETATM 2431  C   CYO A 161      56.300  45.860  42.260  0.00  0.00           C  
HETATM 2432  O   CYO A 161      57.130  45.040  41.920  0.00  0.00           O  
HETATM 2433  C1  CYO A 161      52.660  46.140  38.800  0.00  0.00           C  
HETATM 2434  O1  CYO A 161      53.320  47.180  38.810  0.00  0.00           O  
HETATM 2435  C2  CYO A 161      51.240  46.010  38.230  0.00  0.00           C  
HETATM 2436  C3  CYO A 161      50.250  46.860  38.880  0.00  0.00           C  
HETATM 2437  C4  CYO A 161      49.900  46.500  40.350  0.00  0.00           C  
HETATM 2438  C5  CYO A 161      48.960  47.580  40.930  0.00  0.00           C  
HETATM 2439  C6  CYO A 161      48.270  47.180  42.230  0.00  0.00           C  
HETATM 2440  C7  CYO A 161      47.030  46.380  41.870  0.00  0.00           C  
HETATM 2441  C8  CYO A 161      46.470  46.010  43.250  0.00  0.00           C  
HETATM 2442  H9  CYO A 161      51.400  46.210  37.180  0.00  0.00           H  
HETATM 2443  H10 CYO A 161      50.990  44.950  38.370  0.00  0.00           H  
HETATM 2444  H11 CYO A 161      50.600  47.900  38.870  0.00  0.00           H  
HETATM 2445  H12 CYO A 161      49.370  46.780  38.250  0.00  0.00           H  
HETATM 2446  H13 CYO A 161      49.360  45.550  40.380  0.00  0.00           H  
HETATM 2447  H14 CYO A 161      50.820  46.340  40.920  0.00  0.00           H  
HETATM 2448  H15 CYO A 161      49.530  48.500  41.070  0.00  0.00           H  
HETATM 2449  H16 CYO A 161      48.170  47.840  40.230  0.00  0.00           H  
HETATM 2450  H17 CYO A 161      48.950  46.600  42.850  0.00  0.00           H  
HETATM 2451  H18 CYO A 161      47.920  48.080  42.730  0.00  0.00           H  
HETATM 2452  H19 CYO A 161      46.290  46.990  41.370  0.00  0.00           H  
HETATM 2453  H20 CYO A 161      47.240  45.400  41.420  0.00  0.00           H  
HETATM 2454  H21 CYO A 161      47.190  45.360  43.740  0.00  0.00           H  
HETATM 2455  H22 CYO A 161      45.530  45.480  43.120  0.00  0.00           H  
HETATM 2456  H23 CYO A 161      46.250  46.930  43.800  0.00  0.00           H  
ATOM   2457  N   SER A 162      56.650  46.840  43.050  0.00  0.00           N  
ATOM   2458  H   SER A 162      55.940  47.470  43.370  0.00  0.00           H  
ATOM   2459  CA  SER A 162      57.880  46.930  43.730  0.00  0.00           C  
ATOM   2460  HA  SER A 162      58.570  46.100  43.590  0.00  0.00           H  
ATOM   2461  CB  SER A 162      58.600  48.110  43.200  0.00  0.00           C  
ATOM   2462  HB1 SER A 162      58.720  48.080  42.130  0.00  0.00           H  
ATOM   2463  HB2 SER A 162      59.580  48.050  43.690  0.00  0.00           H  
ATOM   2464  OG  SER A 162      57.970  49.380  43.520  0.00  0.00           O  
ATOM   2465  HG  SER A 162      57.280  49.680  42.930  0.00  0.00           H  
ATOM   2466  C   SER A 162      57.720  46.950  45.330  0.00  0.00           C  
ATOM   2467  O   SER A 162      58.750  46.980  46.090  0.00  0.00           O  
ATOM   2468  N   SER A 163      56.510  47.110  45.870  0.00  0.00           N  
ATOM   2469  H   SER A 163      55.750  47.310  45.230  0.00  0.00           H  
ATOM   2470  CA  SER A 163      56.240  47.530  47.250  0.00  0.00           C  
ATOM   2471  HA  SER A 163      56.770  48.470  47.380  0.00  0.00           H  
ATOM   2472  CB  SER A 163      54.760  47.760  47.500  0.00  0.00           C  
ATOM   2473  HB1 SER A 163      54.450  48.620  46.890  0.00  0.00           H  
ATOM   2474  HB2 SER A 163      54.490  48.090  48.500  0.00  0.00           H  
ATOM   2475  OG  SER A 163      53.930  46.610  47.050  0.00  0.00           O  
ATOM   2476  HG  SER A 163      53.010  46.820  46.880  0.00  0.00           H  
ATOM   2477  C   SER A 163      56.810  46.570  48.240  0.00  0.00           C  
ATOM   2478  O   SER A 163      57.350  47.060  49.280  0.00  0.00           O  
ATOM   2479  N   SER A 164      56.850  45.220  48.010  0.00  0.00           N  
ATOM   2480  H   SER A 164      56.520  44.830  47.130  0.00  0.00           H  
ATOM   2481  CA  SER A 164      57.410  44.290  49.020  0.00  0.00           C  
ATOM   2482  HA  SER A 164      56.990  44.600  49.980  0.00  0.00           H  
ATOM   2483  CB  SER A 164      56.890  42.920  48.860  0.00  0.00           C  
ATOM   2484  HB1 SER A 164      55.810  43.030  48.940  0.00  0.00           H  
ATOM   2485  HB2 SER A 164      57.300  42.230  49.600  0.00  0.00           H  
ATOM   2486  OG  SER A 164      57.090  42.360  47.610  0.00  0.00           O  
ATOM   2487  HG  SER A 164      56.380  42.670  47.040  0.00  0.00           H  
ATOM   2488  C   SER A 164      58.930  44.400  49.100  0.00  0.00           C  
ATOM   2489  O   SER A 164      59.460  44.540  50.220  0.00  0.00           O  
ATOM   2490  N   LEU A 165      59.700  44.640  48.020  0.00  0.00           N  
ATOM   2491  H   LEU A 165      59.200  44.740  47.160  0.00  0.00           H  
ATOM   2492  CA  LEU A 165      61.130  44.950  48.100  0.00  0.00           C  
ATOM   2493  HA  LEU A 165      61.420  44.120  48.750  0.00  0.00           H  
ATOM   2494  CB  LEU A 165      61.660  44.780  46.700  0.00  0.00           C  
ATOM   2495  HB1 LEU A 165      61.290  45.600  46.090  0.00  0.00           H  
ATOM   2496  HB2 LEU A 165      61.330  43.850  46.230  0.00  0.00           H  
ATOM   2497  CG  LEU A 165      63.200  44.810  46.690  0.00  0.00           C  
ATOM   2498  HG  LEU A 165      63.520  45.730  47.180  0.00  0.00           H  
ATOM   2499  CD1 LEU A 165      63.760  43.590  47.300  0.00  0.00           C  
ATOM   2500 1HD1 LEU A 165      63.640  43.610  48.380  0.00  0.00           H  
ATOM   2501 2HD1 LEU A 165      63.220  42.780  46.820  0.00  0.00           H  
ATOM   2502 3HD1 LEU A 165      64.830  43.550  47.050  0.00  0.00           H  
ATOM   2503  CD2 LEU A 165      63.720  44.880  45.260  0.00  0.00           C  
ATOM   2504 1HD2 LEU A 165      64.790  45.100  45.250  0.00  0.00           H  
ATOM   2505 2HD2 LEU A 165      63.340  44.040  44.680  0.00  0.00           H  
ATOM   2506 3HD2 LEU A 165      63.290  45.810  44.870  0.00  0.00           H  
ATOM   2507  C   LEU A 165      61.450  46.290  48.750  0.00  0.00           C  
ATOM   2508  O   LEU A 165      62.480  46.410  49.430  0.00  0.00           O  
ATOM   2509  N   LEU A 166      60.580  47.270  48.600  0.00  0.00           N  
ATOM   2510  H   LEU A 166      59.750  47.020  48.090  0.00  0.00           H  
ATOM   2511  CA  LEU A 166      60.700  48.620  49.170  0.00  0.00           C  
ATOM   2512  HA  LEU A 166      61.700  49.000  48.990  0.00  0.00           H  
ATOM   2513  CB  LEU A 166      59.700  49.500  48.380  0.00  0.00           C  
ATOM   2514  HB1 LEU A 166      58.760  49.610  48.940  0.00  0.00           H  
ATOM   2515  HB2 LEU A 166      59.430  49.240  47.360  0.00  0.00           H  
ATOM   2516  CG  LEU A 166      60.330  50.880  48.260  0.00  0.00           C  
ATOM   2517  HG  LEU A 166      61.230  50.760  47.650  0.00  0.00           H  
ATOM   2518  CD1 LEU A 166      59.420  51.820  47.480  0.00  0.00           C  
ATOM   2519 1HD1 LEU A 166      59.160  51.340  46.550  0.00  0.00           H  
ATOM   2520 2HD1 LEU A 166      58.510  52.010  48.060  0.00  0.00           H  
ATOM   2521 3HD1 LEU A 166      59.930  52.750  47.230  0.00  0.00           H  
ATOM   2522  CD2 LEU A 166      60.700  51.530  49.570  0.00  0.00           C  
ATOM   2523 1HD2 LEU A 166      61.540  51.060  50.060  0.00  0.00           H  
ATOM   2524 2HD2 LEU A 166      61.050  52.540  49.340  0.00  0.00           H  
ATOM   2525 3HD2 LEU A 166      59.890  51.690  50.270  0.00  0.00           H  
ATOM   2526  C   LEU A 166      60.410  48.560  50.700  0.00  0.00           C  
ATOM   2527  O   LEU A 166      61.100  49.160  51.510  0.00  0.00           O  
ATOM   2528  N   ALA A 167      59.490  47.660  51.110  0.00  0.00           N  
ATOM   2529  H   ALA A 167      58.910  47.090  50.500  0.00  0.00           H  
ATOM   2530  CA  ALA A 167      59.200  47.460  52.540  0.00  0.00           C  
ATOM   2531  HA  ALA A 167      58.930  48.430  52.950  0.00  0.00           H  
ATOM   2532  CB  ALA A 167      57.880  46.660  52.490  0.00  0.00           C  
ATOM   2533  HB1 ALA A 167      57.540  46.450  53.500  0.00  0.00           H  
ATOM   2534  HB2 ALA A 167      57.040  47.210  52.060  0.00  0.00           H  
ATOM   2535  HB3 ALA A 167      58.010  45.690  52.000  0.00  0.00           H  
ATOM   2536  C   ALA A 167      60.400  46.890  53.230  0.00  0.00           C  
ATOM   2537  O   ALA A 167      60.690  47.180  54.420  0.00  0.00           O  
ATOM   2538  N   LEU A 168      61.120  46.060  52.470  0.00  0.00           N  
ATOM   2539  H   LEU A 168      60.830  45.880  51.520  0.00  0.00           H  
ATOM   2540  CA  LEU A 168      62.310  45.390  52.880  0.00  0.00           C  
ATOM   2541  HA  LEU A 168      62.270  44.920  53.850  0.00  0.00           H  
ATOM   2542  CB  LEU A 168      62.770  44.280  51.940  0.00  0.00           C  
ATOM   2543  HB1 LEU A 168      62.990  44.740  50.980  0.00  0.00           H  
ATOM   2544  HB2 LEU A 168      61.880  43.690  51.690  0.00  0.00           H  
ATOM   2545  CG  LEU A 168      63.840  43.270  52.440  0.00  0.00           C  
ATOM   2546  HG  LEU A 168      64.580  43.900  52.940  0.00  0.00           H  
ATOM   2547  CD1 LEU A 168      63.390  42.280  53.440  0.00  0.00           C  
ATOM   2548 1HD1 LEU A 168      64.130  41.600  53.860  0.00  0.00           H  
ATOM   2549 2HD1 LEU A 168      62.930  42.790  54.280  0.00  0.00           H  
ATOM   2550 3HD1 LEU A 168      62.580  41.700  52.980  0.00  0.00           H  
ATOM   2551  CD2 LEU A 168      64.680  42.650  51.330  0.00  0.00           C  
ATOM   2552 1HD2 LEU A 168      65.050  41.680  51.630  0.00  0.00           H  
ATOM   2553 2HD2 LEU A 168      64.200  42.590  50.360  0.00  0.00           H  
ATOM   2554 3HD2 LEU A 168      65.540  43.290  51.110  0.00  0.00           H  
ATOM   2555  C   LEU A 168      63.470  46.430  52.960  0.00  0.00           C  
ATOM   2556  O   LEU A 168      64.240  46.390  53.920  0.00  0.00           O  
ATOM   2557  N   GLN A 169      63.590  47.460  52.040  0.00  0.00           N  
ATOM   2558  H   GLN A 169      62.890  47.490  51.300  0.00  0.00           H  
ATOM   2559  CA  GLN A 169      64.610  48.490  52.140  0.00  0.00           C  
ATOM   2560  HA  GLN A 169      65.610  48.110  52.380  0.00  0.00           H  
ATOM   2561  CB  GLN A 169      64.640  49.170  50.750  0.00  0.00           C  
ATOM   2562  HB1 GLN A 169      63.680  49.620  50.470  0.00  0.00           H  
ATOM   2563  HB2 GLN A 169      64.850  48.360  50.040  0.00  0.00           H  
ATOM   2564  CG  GLN A 169      65.690  50.270  50.660  0.00  0.00           C  
ATOM   2565  HG1 GLN A 169      66.080  50.350  49.650  0.00  0.00           H  
ATOM   2566  HG2 GLN A 169      66.470  50.080  51.400  0.00  0.00           H  
ATOM   2567  CD  GLN A 169      65.230  51.700  50.870  0.00  0.00           C  
ATOM   2568  OE1 GLN A 169      64.250  51.860  51.570  0.00  0.00           O  
ATOM   2569  NE2 GLN A 169      65.900  52.700  50.380  0.00  0.00           N  
ATOM   2570 1HE2 GLN A 169      66.890  52.680  50.180  0.00  0.00           H  
ATOM   2571 2HE2 GLN A 169      65.440  53.600  50.330  0.00  0.00           H  
ATOM   2572  C   GLN A 169      64.310  49.500  53.250  0.00  0.00           C  
ATOM   2573  O   GLN A 169      65.310  49.890  53.880  0.00  0.00           O  
ATOM   2574  N   ASN A 170      63.080  49.830  53.560  0.00  0.00           N  
ATOM   2575  H   ASN A 170      62.420  49.350  52.960  0.00  0.00           H  
ATOM   2576  CA  ASN A 170      62.680  50.630  54.690  0.00  0.00           C  
ATOM   2577  HA  ASN A 170      63.200  51.580  54.680  0.00  0.00           H  
ATOM   2578  CB  ASN A 170      61.230  50.920  54.630  0.00  0.00           C  
ATOM   2579  HB1 ASN A 170      60.780  51.310  55.550  0.00  0.00           H  
ATOM   2580  HB2 ASN A 170      60.780  49.940  54.470  0.00  0.00           H  
ATOM   2581  CG  ASN A 170      60.820  51.930  53.590  0.00  0.00           C  
ATOM   2582  OD1 ASN A 170      59.730  52.360  53.750  0.00  0.00           O  
ATOM   2583  ND2 ASN A 170      61.660  52.320  52.670  0.00  0.00           N  
ATOM   2584 1HD2 ASN A 170      62.570  51.920  52.580  0.00  0.00           H  
ATOM   2585 2HD2 ASN A 170      61.270  53.020  52.050  0.00  0.00           H  
ATOM   2586  C   ASN A 170      62.960  49.960  56.030  0.00  0.00           C  
ATOM   2587  O   ASN A 170      63.230  50.660  57.010  0.00  0.00           O  
ATOM   2588  N   ALA A 171      62.790  48.670  56.150  0.00  0.00           N  
ATOM   2589  H   ALA A 171      62.520  48.170  55.310  0.00  0.00           H  
ATOM   2590  CA  ALA A 171      63.020  47.890  57.350  0.00  0.00           C  
ATOM   2591  HA  ALA A 171      62.490  48.470  58.100  0.00  0.00           H  
ATOM   2592  CB  ALA A 171      62.200  46.550  57.200  0.00  0.00           C  
ATOM   2593  HB1 ALA A 171      61.130  46.670  57.020  0.00  0.00           H  
ATOM   2594  HB2 ALA A 171      62.600  46.030  56.320  0.00  0.00           H  
ATOM   2595  HB3 ALA A 171      62.390  45.860  58.010  0.00  0.00           H  
ATOM   2596  C   ALA A 171      64.430  47.740  57.560  0.00  0.00           C  
ATOM   2597  O   ALA A 171      64.900  48.030  58.680  0.00  0.00           O  
ATOM   2598  N   TYR A 172      65.190  47.360  56.480  0.00  0.00           N  
ATOM   2599  H   TYR A 172      64.760  47.180  55.590  0.00  0.00           H  
ATOM   2600  CA  TYR A 172      66.670  47.370  56.530  0.00  0.00           C  
ATOM   2601  HA  TYR A 172      67.030  46.660  57.290  0.00  0.00           H  
ATOM   2602  CB  TYR A 172      67.230  46.950  55.210  0.00  0.00           C  
ATOM   2603  HB1 TYR A 172      66.600  47.240  54.360  0.00  0.00           H  
ATOM   2604  HB2 TYR A 172      67.360  45.870  55.230  0.00  0.00           H  
ATOM   2605  CG  TYR A 172      68.600  47.540  54.770  0.00  0.00           C  
ATOM   2606  CD1 TYR A 172      69.770  46.970  55.290  0.00  0.00           C  
ATOM   2607  HD1 TYR A 172      69.740  46.080  55.900  0.00  0.00           H  
ATOM   2608  CE1 TYR A 172      71.050  47.490  54.940  0.00  0.00           C  
ATOM   2609  HE1 TYR A 172      71.990  47.120  55.310  0.00  0.00           H  
ATOM   2610  CZ  TYR A 172      71.120  48.710  54.270  0.00  0.00           C  
ATOM   2611  OH  TYR A 172      72.320  49.250  53.940  0.00  0.00           O  
ATOM   2612  HH  TYR A 172      72.220  50.040  53.400  0.00  0.00           H  
ATOM   2613  CE2 TYR A 172      69.890  49.320  53.810  0.00  0.00           C  
ATOM   2614  HE2 TYR A 172      69.960  50.190  53.170  0.00  0.00           H  
ATOM   2615  CD2 TYR A 172      68.650  48.710  53.960  0.00  0.00           C  
ATOM   2616  HD2 TYR A 172      67.730  49.160  53.600  0.00  0.00           H  
ATOM   2617  C   TYR A 172      67.190  48.790  56.930  0.00  0.00           C  
ATOM   2618  O   TYR A 172      67.940  48.870  57.860  0.00  0.00           O  
ATOM   2619  N   GLN A 173      66.580  49.920  56.450  0.00  0.00           N  
ATOM   2620  H   GLN A 173      66.020  49.770  55.620  0.00  0.00           H  
ATOM   2621  CA  GLN A 173      67.030  51.230  56.820  0.00  0.00           C  
ATOM   2622  HA  GLN A 173      68.090  51.410  56.640  0.00  0.00           H  
ATOM   2623  CB  GLN A 173      66.380  52.310  55.890  0.00  0.00           C  
ATOM   2624  HB1 GLN A 173      66.370  53.270  56.420  0.00  0.00           H  
ATOM   2625  HB2 GLN A 173      65.300  52.210  55.750  0.00  0.00           H  
ATOM   2626  CG  GLN A 173      67.150  52.450  54.560  0.00  0.00           C  
ATOM   2627  HG1 GLN A 173      67.100  51.500  54.010  0.00  0.00           H  
ATOM   2628  HG2 GLN A 173      68.200  52.670  54.730  0.00  0.00           H  
ATOM   2629  CD  GLN A 173      66.560  53.600  53.660  0.00  0.00           C  
ATOM   2630  OE1 GLN A 173      65.570  54.330  53.850  0.00  0.00           O  
ATOM   2631  NE2 GLN A 173      67.320  54.080  52.720  0.00  0.00           N  
ATOM   2632 1HE2 GLN A 173      68.110  53.460  52.570  0.00  0.00           H  
ATOM   2633 2HE2 GLN A 173      66.980  54.710  52.030  0.00  0.00           H  
ATOM   2634  C   GLN A 173      66.780  51.590  58.280  0.00  0.00           C  
ATOM   2635  O   GLN A 173      67.500  52.400  58.830  0.00  0.00           O  
ATOM   2636  N   ALA A 174      65.790  50.970  58.890  0.00  0.00           N  
ATOM   2637  H   ALA A 174      65.120  50.520  58.280  0.00  0.00           H  
ATOM   2638  CA  ALA A 174      65.510  51.220  60.320  0.00  0.00           C  
ATOM   2639  HA  ALA A 174      65.580  52.300  60.430  0.00  0.00           H  
ATOM   2640  CB  ALA A 174      64.050  50.810  60.570  0.00  0.00           C  
ATOM   2641  HB1 ALA A 174      63.700  49.790  60.410  0.00  0.00           H  
ATOM   2642  HB2 ALA A 174      63.750  51.030  61.590  0.00  0.00           H  
ATOM   2643  HB3 ALA A 174      63.410  51.350  59.890  0.00  0.00           H  
ATOM   2644  C   ALA A 174      66.540  50.430  61.230  0.00  0.00           C  
ATOM   2645  O   ALA A 174      66.880  50.870  62.390  0.00  0.00           O  
ATOM   2646  N   ILE A 175      67.110  49.290  60.790  0.00  0.00           N  
ATOM   2647  H   ILE A 175      66.890  49.090  59.820  0.00  0.00           H  
ATOM   2648  CA  ILE A 175      68.260  48.530  61.380  0.00  0.00           C  
ATOM   2649  HA  ILE A 175      68.070  48.620  62.450  0.00  0.00           H  
ATOM   2650  CB  ILE A 175      68.230  46.950  61.080  0.00  0.00           C  
ATOM   2651  HB  ILE A 175      68.430  46.830  60.020  0.00  0.00           H  
ATOM   2652  CG2 ILE A 175      69.340  46.180  61.920  0.00  0.00           C  
ATOM   2653 1HG2 ILE A 175      69.420  45.230  61.410  0.00  0.00           H  
ATOM   2654 2HG2 ILE A 175      70.350  46.600  62.040  0.00  0.00           H  
ATOM   2655 3HG2 ILE A 175      69.030  45.930  62.930  0.00  0.00           H  
ATOM   2656  CG1 ILE A 175      66.820  46.470  61.380  0.00  0.00           C  
ATOM   2657 1HG1 ILE A 175      66.240  47.040  60.650  0.00  0.00           H  
ATOM   2658 2HG1 ILE A 175      66.540  46.760  62.390  0.00  0.00           H  
ATOM   2659  CD  ILE A 175      66.780  44.980  60.990  0.00  0.00           C  
ATOM   2660  HD1 ILE A 175      67.270  44.400  61.780  0.00  0.00           H  
ATOM   2661  HD2 ILE A 175      65.760  44.620  60.880  0.00  0.00           H  
ATOM   2662  HD3 ILE A 175      67.160  44.870  59.980  0.00  0.00           H  
ATOM   2663  C   ILE A 175      69.590  49.180  61.150  0.00  0.00           C  
ATOM   2664  O   ILE A 175      70.360  49.340  62.040  0.00  0.00           O  
ATOM   2665  N   ARG A 176      69.740  49.600  59.890  0.00  0.00           N  
ATOM   2666  H   ARG A 176      69.010  49.490  59.200  0.00  0.00           H  
ATOM   2667  CA  ARG A 176      71.010  50.300  59.510  0.00  0.00           C  
ATOM   2668  HA  ARG A 176      71.820  49.580  59.670  0.00  0.00           H  
ATOM   2669  CB  ARG A 176      70.850  50.680  58.050  0.00  0.00           C  
ATOM   2670  HB1 ARG A 176      69.940  51.290  58.050  0.00  0.00           H  
ATOM   2671  HB2 ARG A 176      70.520  49.860  57.410  0.00  0.00           H  
ATOM   2672  CG  ARG A 176      72.070  51.290  57.250  0.00  0.00           C  
ATOM   2673  HG1 ARG A 176      72.260  52.330  57.480  0.00  0.00           H  
ATOM   2674  HG2 ARG A 176      71.980  51.120  56.170  0.00  0.00           H  
ATOM   2675  CD  ARG A 176      73.240  50.490  57.580  0.00  0.00           C  
ATOM   2676  HD1 ARG A 176      73.110  49.410  57.560  0.00  0.00           H  
ATOM   2677  HD2 ARG A 176      73.590  50.680  58.600  0.00  0.00           H  
ATOM   2678  NE  ARG A 176      74.460  50.750  56.790  0.00  0.00           N  
ATOM   2679  HE  ARG A 176      74.410  51.040  55.820  0.00  0.00           H  
ATOM   2680  CZ  ARG A 176      75.760  50.660  57.260  0.00  0.00           C  
ATOM   2681  NH1 ARG A 176      76.090  50.040  58.310  0.00  0.00           N  
ATOM   2682 1HH1 ARG A 176      75.330  49.620  58.850  0.00  0.00           H  
ATOM   2683 2HH1 ARG A 176      77.030  50.240  58.630  0.00  0.00           H  
ATOM   2684  NH2 ARG A 176      76.750  51.120  56.520  0.00  0.00           N  
ATOM   2685 1HH2 ARG A 176      76.540  51.770  55.780  0.00  0.00           H  
ATOM   2686 2HH2 ARG A 176      77.720  51.010  56.810  0.00  0.00           H  
ATOM   2687  C   ARG A 176      71.340  51.570  60.340  0.00  0.00           C  
ATOM   2688  O   ARG A 176      72.540  51.750  60.620  0.00  0.00           O  
ATOM   2689  N   SER A 177      70.340  52.350  60.870  0.00  0.00           N  
ATOM   2690  H   SER A 177      69.400  51.990  60.790  0.00  0.00           H  
ATOM   2691  CA  SER A 177      70.500  53.580  61.700  0.00  0.00           C  
ATOM   2692  HA  SER A 177      71.420  54.100  61.470  0.00  0.00           H  
ATOM   2693  CB  SER A 177      69.310  54.560  61.480  0.00  0.00           C  
ATOM   2694  HB1 SER A 177      69.550  54.930  60.480  0.00  0.00           H  
ATOM   2695  HB2 SER A 177      69.210  55.340  62.230  0.00  0.00           H  
ATOM   2696  OG  SER A 177      68.100  53.830  61.290  0.00  0.00           O  
ATOM   2697  HG  SER A 177      67.780  53.800  60.380  0.00  0.00           H  
ATOM   2698  C   SER A 177      70.490  53.280  63.180  0.00  0.00           C  
ATOM   2699  O   SER A 177      70.630  54.190  64.010  0.00  0.00           O  
ATOM   2700  N   GLY A 178      70.410  51.980  63.550  0.00  0.00           N  
ATOM   2701  H   GLY A 178      70.170  51.310  62.830  0.00  0.00           H  
ATOM   2702  CA  GLY A 178      70.560  51.530  64.910  0.00  0.00           C  
ATOM   2703  HA1 GLY A 178      71.380  52.130  65.310  0.00  0.00           H  
ATOM   2704  HA2 GLY A 178      71.020  50.540  64.980  0.00  0.00           H  
ATOM   2705  C   GLY A 178      69.320  51.620  65.780  0.00  0.00           C  
ATOM   2706  O   GLY A 178      69.360  51.250  66.950  0.00  0.00           O  
ATOM   2707  N   GLU A 179      68.140  52.030  65.160  0.00  0.00           N  
ATOM   2708  H   GLU A 179      68.160  52.140  64.160  0.00  0.00           H  
ATOM   2709  CA  GLU A 179      66.980  52.320  65.960  0.00  0.00           C  
ATOM   2710  HA  GLU A 179      67.290  52.730  66.920  0.00  0.00           H  
ATOM   2711  CB  GLU A 179      66.160  53.350  65.210  0.00  0.00           C  
ATOM   2712  HB1 GLU A 179      65.780  52.920  64.300  0.00  0.00           H  
ATOM   2713  HB2 GLU A 179      66.840  54.200  65.120  0.00  0.00           H  
ATOM   2714  CG  GLU A 179      64.880  53.910  65.930  0.00  0.00           C  
ATOM   2715  HG1 GLU A 179      64.080  53.170  66.060  0.00  0.00           H  
ATOM   2716  HG2 GLU A 179      64.470  54.650  65.250  0.00  0.00           H  
ATOM   2717  CD  GLU A 179      65.140  54.540  67.250  0.00  0.00           C  
ATOM   2718  OE1 GLU A 179      64.960  54.030  68.370  0.00  0.00           O  
ATOM   2719  OE2 GLU A 179      65.510  55.750  67.220  0.00  0.00           O  
ATOM   2720  C   GLU A 179      66.170  51.060  66.250  0.00  0.00           C  
ATOM   2721  O   GLU A 179      65.620  50.860  67.310  0.00  0.00           O  
ATOM   2722  N   CYS A 180      65.970  50.210  65.210  0.00  0.00           N  
ATOM   2723  H   CYS A 180      66.360  50.340  64.280  0.00  0.00           H  
ATOM   2724  CA  CYS A 180      65.400  48.880  65.390  0.00  0.00           C  
ATOM   2725  HA  CYS A 180      64.760  48.870  66.280  0.00  0.00           H  
ATOM   2726  CB  CYS A 180      64.460  48.590  64.160  0.00  0.00           C  
ATOM   2727  HB1 CYS A 180      64.130  47.550  64.170  0.00  0.00           H  
ATOM   2728  HB2 CYS A 180      65.010  48.800  63.240  0.00  0.00           H  
ATOM   2729  SG  CYS A 180      62.950  49.620  64.220  0.00  0.00           S  
ATOM   2730  HG  CYS A 180      62.720  49.610  65.530  0.00  0.00           H  
ATOM   2731  C   CYS A 180      66.450  47.710  65.530  0.00  0.00           C  
ATOM   2732  O   CYS A 180      67.360  47.750  64.690  0.00  0.00           O  
ATOM   2733  N   PRO A 181      66.430  46.750  66.550  0.00  0.00           N  
ATOM   2734  CD  PRO A 181      65.550  46.820  67.690  0.00  0.00           C  
ATOM   2735  HD1 PRO A 181      64.500  47.050  67.460  0.00  0.00           H  
ATOM   2736  HD2 PRO A 181      65.860  47.670  68.310  0.00  0.00           H  
ATOM   2737  CG  PRO A 181      65.880  45.530  68.460  0.00  0.00           C  
ATOM   2738  HG1 PRO A 181      65.210  44.730  68.150  0.00  0.00           H  
ATOM   2739  HG2 PRO A 181      65.830  45.680  69.540  0.00  0.00           H  
ATOM   2740  CB  PRO A 181      67.310  45.180  68.050  0.00  0.00           C  
ATOM   2741  HB1 PRO A 181      67.540  44.110  68.060  0.00  0.00           H  
ATOM   2742  HB2 PRO A 181      68.010  45.640  68.740  0.00  0.00           H  
ATOM   2743  CA  PRO A 181      67.430  45.660  66.600  0.00  0.00           C  
ATOM   2744  HA  PRO A 181      68.450  46.000  66.430  0.00  0.00           H  
ATOM   2745  C   PRO A 181      67.040  44.640  65.530  0.00  0.00           C  
ATOM   2746  O   PRO A 181      68.020  44.030  65.050  0.00  0.00           O  
ATOM   2747  N   ALA A 182      65.770  44.510  65.130  0.00  0.00           N  
ATOM   2748  H   ALA A 182      64.980  45.020  65.500  0.00  0.00           H  
ATOM   2749  CA  ALA A 182      65.320  43.550  64.130  0.00  0.00           C  
ATOM   2750  HA  ALA A 182      66.130  43.460  63.410  0.00  0.00           H  
ATOM   2751  CB  ALA A 182      65.010  42.190  64.720  0.00  0.00           C  
ATOM   2752  HB1 ALA A 182      65.910  41.980  65.280  0.00  0.00           H  
ATOM   2753  HB2 ALA A 182      64.250  42.290  65.490  0.00  0.00           H  
ATOM   2754  HB3 ALA A 182      64.720  41.530  63.890  0.00  0.00           H  
ATOM   2755  C   ALA A 182      64.150  44.110  63.410  0.00  0.00           C  
ATOM   2756  O   ALA A 182      63.490  45.150  63.710  0.00  0.00           O  
ATOM   2757  N   ALA A 183      63.820  43.540  62.240  0.00  0.00           N  
ATOM   2758  H   ALA A 183      64.320  42.720  61.920  0.00  0.00           H  
ATOM   2759  CA  ALA A 183      62.630  43.850  61.520  0.00  0.00           C  
ATOM   2760  HA  ALA A 183      61.980  44.360  62.230  0.00  0.00           H  
ATOM   2761  CB  ALA A 183      62.980  44.850  60.430  0.00  0.00           C  
ATOM   2762  HB1 ALA A 183      63.550  45.710  60.800  0.00  0.00           H  
ATOM   2763  HB2 ALA A 183      63.580  44.210  59.770  0.00  0.00           H  
ATOM   2764  HB3 ALA A 183      62.070  45.140  59.910  0.00  0.00           H  
ATOM   2765  C   ALA A 183      61.980  42.620  60.880  0.00  0.00           C  
ATOM   2766  O   ALA A 183      62.650  41.610  60.670  0.00  0.00           O  
ATOM   2767  N   LEU A 184      60.670  42.700  60.520  0.00  0.00           N  
ATOM   2768  H   LEU A 184      60.230  43.580  60.700  0.00  0.00           H  
ATOM   2769  CA  LEU A 184      59.820  41.730  59.860  0.00  0.00           C  
ATOM   2770  HA  LEU A 184      60.460  40.890  59.570  0.00  0.00           H  
ATOM   2771  CB  LEU A 184      58.850  41.190  60.900  0.00  0.00           C  
ATOM   2772  HB1 LEU A 184      58.430  42.030  61.450  0.00  0.00           H  
ATOM   2773  HB2 LEU A 184      59.400  40.640  61.670  0.00  0.00           H  
ATOM   2774  CG  LEU A 184      57.780  40.230  60.380  0.00  0.00           C  
ATOM   2775  HG  LEU A 184      57.080  40.680  59.670  0.00  0.00           H  
ATOM   2776  CD1 LEU A 184      58.390  38.890  59.870  0.00  0.00           C  
ATOM   2777 1HD1 LEU A 184      58.950  38.400  60.670  0.00  0.00           H  
ATOM   2778 2HD1 LEU A 184      57.580  38.200  59.610  0.00  0.00           H  
ATOM   2779 3HD1 LEU A 184      59.100  39.110  59.080  0.00  0.00           H  
ATOM   2780  CD2 LEU A 184      56.970  39.850  61.630  0.00  0.00           C  
ATOM   2781 1HD2 LEU A 184      56.600  40.820  61.970  0.00  0.00           H  
ATOM   2782 2HD2 LEU A 184      56.070  39.250  61.440  0.00  0.00           H  
ATOM   2783 3HD2 LEU A 184      57.550  39.410  62.440  0.00  0.00           H  
ATOM   2784  C   LEU A 184      59.080  42.380  58.720  0.00  0.00           C  
ATOM   2785  O   LEU A 184      58.440  43.380  58.870  0.00  0.00           O  
ATOM   2786  N   VAL A 185      59.280  41.800  57.560  0.00  0.00           N  
ATOM   2787  H   VAL A 185      59.850  40.970  57.520  0.00  0.00           H  
ATOM   2788  CA  VAL A 185      58.760  42.340  56.300  0.00  0.00           C  
ATOM   2789  HA  VAL A 185      58.270  43.290  56.490  0.00  0.00           H  
ATOM   2790  CB  VAL A 185      59.900  42.770  55.370  0.00  0.00           C  
ATOM   2791  HB  VAL A 185      60.560  41.930  55.140  0.00  0.00           H  
ATOM   2792  CG1 VAL A 185      59.430  43.520  54.050  0.00  0.00           C  
ATOM   2793 1HG1 VAL A 185      58.740  42.890  53.490  0.00  0.00           H  
ATOM   2794 2HG1 VAL A 185      59.010  44.500  54.280  0.00  0.00           H  
ATOM   2795 3HG1 VAL A 185      60.330  43.470  53.430  0.00  0.00           H  
ATOM   2796  CG2 VAL A 185      60.760  43.760  56.140  0.00  0.00           C  
ATOM   2797 1HG2 VAL A 185      61.470  43.270  56.790  0.00  0.00           H  
ATOM   2798 2HG2 VAL A 185      61.230  44.440  55.420  0.00  0.00           H  
ATOM   2799 3HG2 VAL A 185      60.020  44.380  56.660  0.00  0.00           H  
ATOM   2800  C   VAL A 185      57.830  41.340  55.580  0.00  0.00           C  
ATOM   2801  O   VAL A 185      58.000  40.140  55.580  0.00  0.00           O  
ATOM   2802  N   GLY A 186      56.790  41.850  54.970  0.00  0.00           N  
ATOM   2803  H   GLY A 186      56.750  42.830  54.770  0.00  0.00           H  
ATOM   2804  CA  GLY A 186      55.680  41.030  54.350  0.00  0.00           C  
ATOM   2805  HA1 GLY A 186      54.770  41.170  54.920  0.00  0.00           H  
ATOM   2806  HA2 GLY A 186      56.060  40.010  54.400  0.00  0.00           H  
ATOM   2807  C   GLY A 186      55.320  41.440  52.920  0.00  0.00           C  
ATOM   2808  O   GLY A 186      55.350  42.680  52.560  0.00  0.00           O  
ATOM   2809  N   GLY A 187      54.880  40.410  52.180  0.00  0.00           N  
ATOM   2810  H   GLY A 187      54.800  39.500  52.600  0.00  0.00           H  
ATOM   2811  CA  GLY A 187      54.180  40.470  50.890  0.00  0.00           C  
ATOM   2812  HA1 GLY A 187      54.860  40.460  50.030  0.00  0.00           H  
ATOM   2813  HA2 GLY A 187      53.710  41.450  50.870  0.00  0.00           H  
ATOM   2814  C   GLY A 187      53.020  39.450  50.700  0.00  0.00           C  
ATOM   2815  O   GLY A 187      53.210  38.330  51.120  0.00  0.00           O  
ATOM   2816  N   ILE A 188      51.860  39.940  50.200  0.00  0.00           N  
ATOM   2817  H   ILE A 188      51.980  40.870  49.840  0.00  0.00           H  
ATOM   2818  CA  ILE A 188      50.510  39.280  49.990  0.00  0.00           C  
ATOM   2819  HA  ILE A 188      50.710  38.210  49.910  0.00  0.00           H  
ATOM   2820  CB  ILE A 188      49.580  39.550  51.210  0.00  0.00           C  
ATOM   2821  HB  ILE A 188      48.680  38.990  50.960  0.00  0.00           H  
ATOM   2822  CG2 ILE A 188      50.200  38.790  52.440  0.00  0.00           C  
ATOM   2823 1HG2 ILE A 188      50.290  37.750  52.160  0.00  0.00           H  
ATOM   2824 2HG2 ILE A 188      51.200  39.130  52.700  0.00  0.00           H  
ATOM   2825 3HG2 ILE A 188      49.690  39.040  53.380  0.00  0.00           H  
ATOM   2826  CG1 ILE A 188      49.120  41.070  51.560  0.00  0.00           C  
ATOM   2827 1HG1 ILE A 188      48.530  41.040  52.490  0.00  0.00           H  
ATOM   2828 2HG1 ILE A 188      48.580  41.540  50.750  0.00  0.00           H  
ATOM   2829  CD  ILE A 188      50.420  41.970  51.810  0.00  0.00           C  
ATOM   2830  HD1 ILE A 188      50.060  42.790  52.430  0.00  0.00           H  
ATOM   2831  HD2 ILE A 188      51.090  41.390  52.450  0.00  0.00           H  
ATOM   2832  HD3 ILE A 188      50.810  42.170  50.810  0.00  0.00           H  
ATOM   2833  C   ILE A 188      49.820  39.660  48.660  0.00  0.00           C  
ATOM   2834  O   ILE A 188      49.860  40.850  48.350  0.00  0.00           O  
ATOM   2835  N   ASN A 189      49.210  38.730  48.050  0.00  0.00           N  
ATOM   2836  H   ASN A 189      49.250  37.760  48.360  0.00  0.00           H  
ATOM   2837  CA  ASN A 189      48.450  38.880  46.820  0.00  0.00           C  
ATOM   2838  HA  ASN A 189      47.820  39.760  46.930  0.00  0.00           H  
ATOM   2839  CB  ASN A 189      49.380  38.800  45.640  0.00  0.00           C  
ATOM   2840  HB1 ASN A 189      49.660  37.840  45.210  0.00  0.00           H  
ATOM   2841  HB2 ASN A 189      50.350  39.250  45.900  0.00  0.00           H  
ATOM   2842  CG  ASN A 189      48.830  39.670  44.500  0.00  0.00           C  
ATOM   2843  OD1 ASN A 189      48.520  40.830  44.670  0.00  0.00           O  
ATOM   2844  ND2 ASN A 189      48.740  39.130  43.260  0.00  0.00           N  
ATOM   2845 1HD2 ASN A 189      49.030  38.180  43.060  0.00  0.00           H  
ATOM   2846 2HD2 ASN A 189      48.570  39.800  42.540  0.00  0.00           H  
ATOM   2847  C   ASN A 189      47.430  37.710  46.690  0.00  0.00           C  
ATOM   2848  O   ASN A 189      47.940  36.590  46.710  0.00  0.00           O  
ATOM   2849  N   LEU A 190      46.140  38.050  46.550  0.00  0.00           N  
ATOM   2850  H   LEU A 190      45.890  39.030  46.510  0.00  0.00           H  
ATOM   2851  CA  LEU A 190      45.100  37.020  46.330  0.00  0.00           C  
ATOM   2852  HA  LEU A 190      45.530  36.020  46.250  0.00  0.00           H  
ATOM   2853  CB  LEU A 190      44.250  37.060  47.640  0.00  0.00           C  
ATOM   2854  HB1 LEU A 190      43.310  36.560  47.420  0.00  0.00           H  
ATOM   2855  HB2 LEU A 190      44.010  38.090  47.880  0.00  0.00           H  
ATOM   2856  CG  LEU A 190      44.910  36.400  48.850  0.00  0.00           C  
ATOM   2857  HG  LEU A 190      45.850  36.910  49.080  0.00  0.00           H  
ATOM   2858  CD1 LEU A 190      44.000  36.490  50.040  0.00  0.00           C  
ATOM   2859 1HD1 LEU A 190      43.160  35.810  49.890  0.00  0.00           H  
ATOM   2860 2HD1 LEU A 190      44.580  36.270  50.930  0.00  0.00           H  
ATOM   2861 3HD1 LEU A 190      43.600  37.490  50.130  0.00  0.00           H  
ATOM   2862  CD2 LEU A 190      45.310  34.900  48.620  0.00  0.00           C  
ATOM   2863 1HD2 LEU A 190      45.880  34.440  49.430  0.00  0.00           H  
ATOM   2864 2HD2 LEU A 190      44.400  34.310  48.490  0.00  0.00           H  
ATOM   2865 3HD2 LEU A 190      46.020  34.700  47.820  0.00  0.00           H  
ATOM   2866  C   LEU A 190      44.220  37.300  45.060  0.00  0.00           C  
ATOM   2867  O   LEU A 190      43.670  38.380  44.870  0.00  0.00           O  
ATOM   2868  N   LEU A 191      44.020  36.210  44.300  0.00  0.00           N  
ATOM   2869  H   LEU A 191      44.390  35.350  44.660  0.00  0.00           H  
ATOM   2870  CA  LEU A 191      43.240  36.230  43.070  0.00  0.00           C  
ATOM   2871  HA  LEU A 191      43.420  37.220  42.650  0.00  0.00           H  
ATOM   2872  CB  LEU A 191      43.810  35.270  42.020  0.00  0.00           C  
ATOM   2873  HB1 LEU A 191      43.180  35.170  41.140  0.00  0.00           H  
ATOM   2874  HB2 LEU A 191      43.750  34.320  42.550  0.00  0.00           H  
ATOM   2875  CG  LEU A 191      45.160  35.580  41.500  0.00  0.00           C  
ATOM   2876  HG  LEU A 191      45.830  35.670  42.350  0.00  0.00           H  
ATOM   2877  CD1 LEU A 191      45.520  34.510  40.470  0.00  0.00           C  
ATOM   2878 1HD1 LEU A 191      44.790  34.360  39.680  0.00  0.00           H  
ATOM   2879 2HD1 LEU A 191      46.530  34.670  40.080  0.00  0.00           H  
ATOM   2880 3HD1 LEU A 191      45.750  33.600  41.020  0.00  0.00           H  
ATOM   2881  CD2 LEU A 191      45.360  36.930  40.720  0.00  0.00           C  
ATOM   2882 1HD2 LEU A 191      44.630  37.130  39.940  0.00  0.00           H  
ATOM   2883 2HD2 LEU A 191      45.230  37.710  41.460  0.00  0.00           H  
ATOM   2884 3HD2 LEU A 191      46.390  36.890  40.360  0.00  0.00           H  
ATOM   2885  C   LEU A 191      41.680  36.140  43.340  0.00  0.00           C  
ATOM   2886  O   LEU A 191      41.010  35.610  42.500  0.00  0.00           O  
ATOM   2887  N   LEU A 192      41.120  36.610  44.450  0.00  0.00           N  
ATOM   2888  H   LEU A 192      41.750  37.160  45.010  0.00  0.00           H  
ATOM   2889  CA  LEU A 192      39.780  36.230  44.880  0.00  0.00           C  
ATOM   2890  HA  LEU A 192      39.720  35.140  44.880  0.00  0.00           H  
ATOM   2891  CB  LEU A 192      39.500  36.840  46.210  0.00  0.00           C  
ATOM   2892  HB1 LEU A 192      38.440  36.700  46.380  0.00  0.00           H  
ATOM   2893  HB2 LEU A 192      39.650  37.910  46.090  0.00  0.00           H  
ATOM   2894  CG  LEU A 192      40.410  36.390  47.420  0.00  0.00           C  
ATOM   2895  HG  LEU A 192      41.360  36.920  47.370  0.00  0.00           H  
ATOM   2896  CD1 LEU A 192      39.760  36.930  48.710  0.00  0.00           C  
ATOM   2897 1HD1 LEU A 192      39.660  38.010  48.800  0.00  0.00           H  
ATOM   2898 2HD1 LEU A 192      38.780  36.500  48.880  0.00  0.00           H  
ATOM   2899 3HD1 LEU A 192      40.430  36.620  49.510  0.00  0.00           H  
ATOM   2900  CD2 LEU A 192      40.710  34.880  47.490  0.00  0.00           C  
ATOM   2901 1HD2 LEU A 192      39.740  34.370  47.460  0.00  0.00           H  
ATOM   2902 2HD2 LEU A 192      41.390  34.580  46.710  0.00  0.00           H  
ATOM   2903 3HD2 LEU A 192      41.210  34.580  48.410  0.00  0.00           H  
ATOM   2904  C   LEU A 192      38.630  36.630  44.000  0.00  0.00           C  
ATOM   2905  O   LEU A 192      37.550  36.050  44.150  0.00  0.00           O  
ATOM   2906  N   LYS A 193      38.800  37.570  43.000  0.00  0.00           N  
ATOM   2907  H   LYS A 193      39.770  37.820  42.930  0.00  0.00           H  
ATOM   2908  CA  LYS A 193      37.780  38.000  42.010  0.00  0.00           C  
ATOM   2909  HA  LYS A 193      37.020  37.250  41.860  0.00  0.00           H  
ATOM   2910  CB  LYS A 193      37.100  39.310  42.470  0.00  0.00           C  
ATOM   2911  HB1 LYS A 193      36.380  39.660  41.720  0.00  0.00           H  
ATOM   2912  HB2 LYS A 193      37.950  39.960  42.640  0.00  0.00           H  
ATOM   2913  CG  LYS A 193      36.290  39.080  43.740  0.00  0.00           C  
ATOM   2914  HG1 LYS A 193      36.880  38.630  44.550  0.00  0.00           H  
ATOM   2915  HG2 LYS A 193      35.380  38.530  43.460  0.00  0.00           H  
ATOM   2916  CD  LYS A 193      35.820  40.430  44.270  0.00  0.00           C  
ATOM   2917  HD1 LYS A 193      36.690  41.100  44.170  0.00  0.00           H  
ATOM   2918  HD2 LYS A 193      35.480  40.330  45.300  0.00  0.00           H  
ATOM   2919  CE  LYS A 193      34.730  41.050  43.430  0.00  0.00           C  
ATOM   2920  HE1 LYS A 193      33.800  40.490  43.580  0.00  0.00           H  
ATOM   2921  HE2 LYS A 193      35.010  41.080  42.380  0.00  0.00           H  
ATOM   2922  NZ  LYS A 193      34.410  42.390  43.850  0.00  0.00           N1+
ATOM   2923  HZ1 LYS A 193      33.970  42.900  43.090  0.00  0.00           H  
ATOM   2924  HZ2 LYS A 193      33.760  42.490  44.600  0.00  0.00           H  
ATOM   2925  HZ3 LYS A 193      35.240  42.900  44.090  0.00  0.00           H  
ATOM   2926  C   LYS A 193      38.490  38.250  40.630  0.00  0.00           C  
ATOM   2927  O   LYS A 193      39.700  38.450  40.680  0.00  0.00           O  
ATOM   2928  N   PRO A 194      37.790  38.480  39.500  0.00  0.00           N  
ATOM   2929  CD  PRO A 194      36.390  38.120  39.260  0.00  0.00           C  
ATOM   2930  HD1 PRO A 194      35.880  39.080  39.100  0.00  0.00           H  
ATOM   2931  HD2 PRO A 194      36.010  37.670  40.170  0.00  0.00           H  
ATOM   2932  CG  PRO A 194      36.280  37.370  37.990  0.00  0.00           C  
ATOM   2933  HG1 PRO A 194      35.300  37.370  37.500  0.00  0.00           H  
ATOM   2934  HG2 PRO A 194      36.600  36.360  38.230  0.00  0.00           H  
ATOM   2935  CB  PRO A 194      37.310  38.100  37.220  0.00  0.00           C  
ATOM   2936  HB1 PRO A 194      36.910  38.850  36.540  0.00  0.00           H  
ATOM   2937  HB2 PRO A 194      37.700  37.330  36.540  0.00  0.00           H  
ATOM   2938  CA  PRO A 194      38.370  38.620  38.180  0.00  0.00           C  
ATOM   2939  HA  PRO A 194      39.300  38.050  38.170  0.00  0.00           H  
ATOM   2940  C   PRO A 194      38.790  40.120  38.010  0.00  0.00           C  
ATOM   2941  O   PRO A 194      39.570  40.480  37.130  0.00  0.00           O  
ATOM   2942  N   ASN A 195      38.280  41.040  38.840  0.00  0.00           N  
ATOM   2943  H   ASN A 195      37.570  40.700  39.480  0.00  0.00           H  
ATOM   2944  CA  ASN A 195      38.350  42.470  38.570  0.00  0.00           C  
ATOM   2945  HA  ASN A 195      37.650  42.700  37.770  0.00  0.00           H  
ATOM   2946  CB  ASN A 195      37.840  43.260  39.810  0.00  0.00           C  
ATOM   2947  HB1 ASN A 195      37.880  44.320  39.580  0.00  0.00           H  
ATOM   2948  HB2 ASN A 195      38.400  43.080  40.720  0.00  0.00           H  
ATOM   2949  CG  ASN A 195      36.380  43.060  40.220  0.00  0.00           C  
ATOM   2950  OD1 ASN A 195      35.920  41.980  40.500  0.00  0.00           O  
ATOM   2951  ND2 ASN A 195      35.540  44.070  40.270  0.00  0.00           N  
ATOM   2952 1HD2 ASN A 195      35.810  45.020  40.090  0.00  0.00           H  
ATOM   2953 2HD2 ASN A 195      34.600  43.950  40.620  0.00  0.00           H  
ATOM   2954  C   ASN A 195      39.770  43.070  38.250  0.00  0.00           C  
ATOM   2955  O   ASN A 195      39.890  43.980  37.440  0.00  0.00           O  
ATOM   2956  N   THR A 196      40.870  42.690  38.930  0.00  0.00           N  
ATOM   2957  H   THR A 196      40.820  42.110  39.760  0.00  0.00           H  
ATOM   2958  CA  THR A 196      42.190  43.260  38.620  0.00  0.00           C  
ATOM   2959  HA  THR A 196      42.180  44.310  38.320  0.00  0.00           H  
ATOM   2960  CB  THR A 196      43.140  43.120  39.840  0.00  0.00           C  
ATOM   2961  HB  THR A 196      43.390  42.080  40.110  0.00  0.00           H  
ATOM   2962  CG2 THR A 196      44.420  43.880  39.720  0.00  0.00           C  
ATOM   2963 1HG2 THR A 196      44.130  44.880  39.370  0.00  0.00           H  
ATOM   2964 2HG2 THR A 196      45.000  43.780  40.640  0.00  0.00           H  
ATOM   2965 3HG2 THR A 196      45.000  43.470  38.900  0.00  0.00           H  
ATOM   2966  OG1 THR A 196      42.610  43.650  41.030  0.00  0.00           O  
ATOM   2967  HG1 THR A 196      42.190  42.960  41.540  0.00  0.00           H  
ATOM   2968  C   THR A 196      42.790  42.630  37.340  0.00  0.00           C  
ATOM   2969  O   THR A 196      43.510  43.310  36.600  0.00  0.00           O  
ATOM   2970  N   SER A 197      42.340  41.430  37.010  0.00  0.00           N  
ATOM   2971  H   SER A 197      41.590  41.040  37.560  0.00  0.00           H  
ATOM   2972  CA  SER A 197      42.750  40.770  35.720  0.00  0.00           C  
ATOM   2973  HA  SER A 197      43.830  40.760  35.650  0.00  0.00           H  
ATOM   2974  CB  SER A 197      42.420  39.290  35.580  0.00  0.00           C  
ATOM   2975  HB1 SER A 197      42.820  39.030  34.590  0.00  0.00           H  
ATOM   2976  HB2 SER A 197      41.340  39.220  35.510  0.00  0.00           H  
ATOM   2977  OG  SER A 197      42.920  38.380  36.530  0.00  0.00           O  
ATOM   2978  HG  SER A 197      43.250  37.590  36.090  0.00  0.00           H  
ATOM   2979  C   SER A 197      42.110  41.520  34.610  0.00  0.00           C  
ATOM   2980  O   SER A 197      42.920  41.890  33.730  0.00  0.00           O  
ATOM   2981  N   VAL A 198      40.780  41.810  34.640  0.00  0.00           N  
ATOM   2982  H   VAL A 198      40.170  41.580  35.400  0.00  0.00           H  
ATOM   2983  CA  VAL A 198      40.160  42.470  33.440  0.00  0.00           C  
ATOM   2984  HA  VAL A 198      40.440  41.810  32.620  0.00  0.00           H  
ATOM   2985  CB  VAL A 198      38.560  42.380  33.600  0.00  0.00           C  
ATOM   2986  HB  VAL A 198      38.320  41.320  33.590  0.00  0.00           H  
ATOM   2987  CG1 VAL A 198      38.050  42.910  34.970  0.00  0.00           C  
ATOM   2988 1HG1 VAL A 198      36.970  42.800  35.090  0.00  0.00           H  
ATOM   2989 2HG1 VAL A 198      38.450  42.380  35.840  0.00  0.00           H  
ATOM   2990 3HG1 VAL A 198      38.350  43.950  34.930  0.00  0.00           H  
ATOM   2991  CG2 VAL A 198      37.790  42.980  32.440  0.00  0.00           C  
ATOM   2992 1HG2 VAL A 198      36.760  42.670  32.610  0.00  0.00           H  
ATOM   2993 2HG2 VAL A 198      37.750  44.070  32.370  0.00  0.00           H  
ATOM   2994 3HG2 VAL A 198      38.110  42.690  31.450  0.00  0.00           H  
ATOM   2995  C   VAL A 198      40.770  43.910  33.180  0.00  0.00           C  
ATOM   2996  O   VAL A 198      40.890  44.360  32.070  0.00  0.00           O  
ATOM   2997  N   GLN A 199      41.130  44.640  34.280  0.00  0.00           N  
ATOM   2998  H   GLN A 199      41.020  44.200  35.170  0.00  0.00           H  
ATOM   2999  CA  GLN A 199      41.800  45.930  34.170  0.00  0.00           C  
ATOM   3000  HA  GLN A 199      41.190  46.460  33.450  0.00  0.00           H  
ATOM   3001  CB  GLN A 199      41.750  46.630  35.540  0.00  0.00           C  
ATOM   3002  HB1 GLN A 199      42.350  47.540  35.470  0.00  0.00           H  
ATOM   3003  HB2 GLN A 199      42.270  46.040  36.280  0.00  0.00           H  
ATOM   3004  CG  GLN A 199      40.370  46.920  36.030  0.00  0.00           C  
ATOM   3005  HG1 GLN A 199      39.840  45.960  36.100  0.00  0.00           H  
ATOM   3006  HG2 GLN A 199      39.880  47.560  35.310  0.00  0.00           H  
ATOM   3007  CD  GLN A 199      40.320  47.510  37.450  0.00  0.00           C  
ATOM   3008  OE1 GLN A 199      40.550  48.690  37.710  0.00  0.00           O  
ATOM   3009  NE2 GLN A 199      40.180  46.640  38.460  0.00  0.00           N  
ATOM   3010 1HE2 GLN A 199      39.900  45.710  38.210  0.00  0.00           H  
ATOM   3011 2HE2 GLN A 199      40.100  47.000  39.400  0.00  0.00           H  
ATOM   3012  C   GLN A 199      43.160  45.880  33.540  0.00  0.00           C  
ATOM   3013  O   GLN A 199      43.410  46.640  32.580  0.00  0.00           O  
ATOM   3014  N   PHE A 200      44.060  44.940  33.970  0.00  0.00           N  
ATOM   3015  H   PHE A 200      43.780  44.300  34.710  0.00  0.00           H  
ATOM   3016  CA  PHE A 200      45.300  44.720  33.180  0.00  0.00           C  
ATOM   3017  HA  PHE A 200      45.700  45.710  32.980  0.00  0.00           H  
ATOM   3018  CB  PHE A 200      46.290  43.840  34.000  0.00  0.00           C  
ATOM   3019  HB1 PHE A 200      47.230  43.720  33.480  0.00  0.00           H  
ATOM   3020  HB2 PHE A 200      45.720  42.910  34.000  0.00  0.00           H  
ATOM   3021  CG  PHE A 200      46.540  44.340  35.430  0.00  0.00           C  
ATOM   3022  CD1 PHE A 200      46.990  43.470  36.410  0.00  0.00           C  
ATOM   3023  HD1 PHE A 200      47.240  42.440  36.200  0.00  0.00           H  
ATOM   3024  CE1 PHE A 200      47.160  43.890  37.720  0.00  0.00           C  
ATOM   3025  HE1 PHE A 200      47.530  43.210  38.480  0.00  0.00           H  
ATOM   3026  CZ  PHE A 200      47.060  45.240  38.050  0.00  0.00           C  
ATOM   3027  HZ  PHE A 200      47.190  45.650  39.030  0.00  0.00           H  
ATOM   3028  CE2 PHE A 200      46.670  46.120  37.040  0.00  0.00           C  
ATOM   3029  HE2 PHE A 200      46.510  47.170  37.230  0.00  0.00           H  
ATOM   3030  CD2 PHE A 200      46.470  45.660  35.720  0.00  0.00           C  
ATOM   3031  HD2 PHE A 200      46.150  46.390  34.990  0.00  0.00           H  
ATOM   3032  C   PHE A 200      45.160  44.110  31.810  0.00  0.00           C  
ATOM   3033  O   PHE A 200      45.920  44.500  30.890  0.00  0.00           O  
ATOM   3034  N   MET A 201      44.120  43.330  31.580  0.00  0.00           N  
ATOM   3035  H   MET A 201      43.500  43.110  32.340  0.00  0.00           H  
ATOM   3036  CA  MET A 201      43.750  43.040  30.190  0.00  0.00           C  
ATOM   3037  HA  MET A 201      44.660  42.660  29.700  0.00  0.00           H  
ATOM   3038  CB  MET A 201      42.650  41.920  30.260  0.00  0.00           C  
ATOM   3039  HB1 MET A 201      41.680  42.400  30.110  0.00  0.00           H  
ATOM   3040  HB2 MET A 201      42.790  41.440  31.240  0.00  0.00           H  
ATOM   3041  CG  MET A 201      42.810  40.860  29.140  0.00  0.00           C  
ATOM   3042  HG1 MET A 201      42.600  41.240  28.140  0.00  0.00           H  
ATOM   3043  HG2 MET A 201      42.050  40.110  29.360  0.00  0.00           H  
ATOM   3044  SD  MET A 201      44.310  39.780  29.040  0.00  0.00           S  
ATOM   3045  CE  MET A 201      44.100  38.600  27.670  0.00  0.00           C  
ATOM   3046  HE1 MET A 201      44.940  37.890  27.710  0.00  0.00           H  
ATOM   3047  HE2 MET A 201      43.090  38.190  27.590  0.00  0.00           H  
ATOM   3048  HE3 MET A 201      44.190  39.210  26.770  0.00  0.00           H  
ATOM   3049  C   MET A 201      43.240  44.200  29.310  0.00  0.00           C  
ATOM   3050  O   MET A 201      43.390  44.120  28.120  0.00  0.00           O  
ATOM   3051  N   LYS A 202      42.810  45.270  30.020  0.00  0.00           N  
ATOM   3052  H   LYS A 202      42.520  45.070  30.960  0.00  0.00           H  
ATOM   3053  CA  LYS A 202      42.300  46.390  29.290  0.00  0.00           C  
ATOM   3054  HA  LYS A 202      41.990  46.160  28.280  0.00  0.00           H  
ATOM   3055  CB  LYS A 202      41.140  46.980  30.050  0.00  0.00           C  
ATOM   3056  HB1 LYS A 202      40.890  47.920  29.530  0.00  0.00           H  
ATOM   3057  HB2 LYS A 202      41.300  47.070  31.130  0.00  0.00           H  
ATOM   3058  CG  LYS A 202      39.850  46.280  29.710  0.00  0.00           C  
ATOM   3059  HG1 LYS A 202      39.850  45.220  30.000  0.00  0.00           H  
ATOM   3060  HG2 LYS A 202      39.780  46.310  28.630  0.00  0.00           H  
ATOM   3061  CD  LYS A 202      38.580  46.960  30.260  0.00  0.00           C  
ATOM   3062  HD1 LYS A 202      38.480  47.980  29.880  0.00  0.00           H  
ATOM   3063  HD2 LYS A 202      38.450  46.760  31.320  0.00  0.00           H  
ATOM   3064  CE  LYS A 202      37.420  46.180  29.580  0.00  0.00           C  
ATOM   3065  HE1 LYS A 202      37.510  45.110  29.760  0.00  0.00           H  
ATOM   3066  HE2 LYS A 202      37.450  46.350  28.500  0.00  0.00           H  
ATOM   3067  NZ  LYS A 202      36.130  46.540  30.190  0.00  0.00           N1+
ATOM   3068  HZ1 LYS A 202      35.320  46.030  29.860  0.00  0.00           H  
ATOM   3069  HZ2 LYS A 202      36.170  46.420  31.190  0.00  0.00           H  
ATOM   3070  HZ3 LYS A 202      35.850  47.470  29.900  0.00  0.00           H  
ATOM   3071  C   LYS A 202      43.480  47.390  29.010  0.00  0.00           C  
ATOM   3072  O   LYS A 202      43.470  48.080  28.010  0.00  0.00           O  
ATOM   3073  N   LEU A 203      44.400  47.560  29.920  0.00  0.00           N  
ATOM   3074  H   LEU A 203      44.330  47.210  30.860  0.00  0.00           H  
ATOM   3075  CA  LEU A 203      45.730  48.150  29.710  0.00  0.00           C  
ATOM   3076  HA  LEU A 203      45.500  49.050  29.140  0.00  0.00           H  
ATOM   3077  CB  LEU A 203      46.330  48.660  30.990  0.00  0.00           C  
ATOM   3078  HB1 LEU A 203      47.380  48.820  30.790  0.00  0.00           H  
ATOM   3079  HB2 LEU A 203      46.150  47.780  31.620  0.00  0.00           H  
ATOM   3080  CG  LEU A 203      45.550  49.800  31.650  0.00  0.00           C  
ATOM   3081  HG  LEU A 203      44.480  49.630  31.550  0.00  0.00           H  
ATOM   3082  CD1 LEU A 203      45.890  50.040  33.110  0.00  0.00           C  
ATOM   3083 1HD1 LEU A 203      46.960  49.860  33.230  0.00  0.00           H  
ATOM   3084 2HD1 LEU A 203      45.490  51.010  33.390  0.00  0.00           H  
ATOM   3085 3HD1 LEU A 203      45.480  49.240  33.710  0.00  0.00           H  
ATOM   3086  CD2 LEU A 203      45.710  51.090  30.800  0.00  0.00           C  
ATOM   3087 1HD2 LEU A 203      45.030  51.270  29.970  0.00  0.00           H  
ATOM   3088 2HD2 LEU A 203      45.530  51.970  31.430  0.00  0.00           H  
ATOM   3089 3HD2 LEU A 203      46.720  51.200  30.430  0.00  0.00           H  
ATOM   3090  C   LEU A 203      46.810  47.340  28.870  0.00  0.00           C  
ATOM   3091  O   LEU A 203      47.770  47.980  28.430  0.00  0.00           O  
ATOM   3092  N   GLY A 204      46.650  46.050  28.670  0.00  0.00           N  
ATOM   3093  H   GLY A 204      45.820  45.570  28.990  0.00  0.00           H  
ATOM   3094  CA  GLY A 204      47.540  45.370  27.720  0.00  0.00           C  
ATOM   3095  HA1 GLY A 204      47.750  46.000  26.850  0.00  0.00           H  
ATOM   3096  HA2 GLY A 204      47.050  44.550  27.200  0.00  0.00           H  
ATOM   3097  C   GLY A 204      48.810  44.840  28.470  0.00  0.00           C  
ATOM   3098  O   GLY A 204      49.910  45.050  27.950  0.00  0.00           O  
ATOM   3099  N   MET A 205      48.650  44.190  29.580  0.00  0.00           N  
ATOM   3100  H   MET A 205      47.700  44.090  29.920  0.00  0.00           H  
ATOM   3101  CA  MET A 205      49.750  43.750  30.430  0.00  0.00           C  
ATOM   3102  HA  MET A 205      50.640  44.020  29.880  0.00  0.00           H  
ATOM   3103  CB  MET A 205      49.770  44.610  31.690  0.00  0.00           C  
ATOM   3104  HB1 MET A 205      50.710  44.400  32.200  0.00  0.00           H  
ATOM   3105  HB2 MET A 205      48.920  44.180  32.230  0.00  0.00           H  
ATOM   3106  CG  MET A 205      49.530  46.180  31.610  0.00  0.00           C  
ATOM   3107  HG1 MET A 205      48.830  46.370  30.790  0.00  0.00           H  
ATOM   3108  HG2 MET A 205      50.500  46.660  31.430  0.00  0.00           H  
ATOM   3109  SD  MET A 205      48.880  46.920  33.090  0.00  0.00           S  
ATOM   3110  CE  MET A 205      49.910  46.160  34.340  0.00  0.00           C  
ATOM   3111  HE1 MET A 205      49.620  45.110  34.360  0.00  0.00           H  
ATOM   3112  HE2 MET A 205      50.990  46.320  34.210  0.00  0.00           H  
ATOM   3113  HE3 MET A 205      49.630  46.580  35.300  0.00  0.00           H  
ATOM   3114  C   MET A 205      49.690  42.230  30.780  0.00  0.00           C  
ATOM   3115  O   MET A 205      50.550  41.750  31.490  0.00  0.00           O  
ATOM   3116  N   LEU A 206      48.810  41.480  30.160  0.00  0.00           N  
ATOM   3117  H   LEU A 206      48.160  42.060  29.660  0.00  0.00           H  
ATOM   3118  CA  LEU A 206      48.610  39.980  30.500  0.00  0.00           C  
ATOM   3119  HA  LEU A 206      49.420  39.660  31.160  0.00  0.00           H  
ATOM   3120  CB  LEU A 206      47.320  39.810  31.250  0.00  0.00           C  
ATOM   3121  HB1 LEU A 206      47.260  38.740  31.450  0.00  0.00           H  
ATOM   3122  HB2 LEU A 206      46.450  39.940  30.600  0.00  0.00           H  
ATOM   3123  CG  LEU A 206      47.130  40.550  32.550  0.00  0.00           C  
ATOM   3124  HG  LEU A 206      47.120  41.640  32.490  0.00  0.00           H  
ATOM   3125  CD1 LEU A 206      45.820  39.980  33.120  0.00  0.00           C  
ATOM   3126 1HD1 LEU A 206      45.470  40.560  33.980  0.00  0.00           H  
ATOM   3127 2HD1 LEU A 206      45.040  40.100  32.380  0.00  0.00           H  
ATOM   3128 3HD1 LEU A 206      45.910  38.910  33.290  0.00  0.00           H  
ATOM   3129  CD2 LEU A 206      48.210  40.450  33.620  0.00  0.00           C  
ATOM   3130 1HD2 LEU A 206      48.310  39.430  33.990  0.00  0.00           H  
ATOM   3131 2HD2 LEU A 206      49.200  40.700  33.230  0.00  0.00           H  
ATOM   3132 3HD2 LEU A 206      48.050  41.120  34.460  0.00  0.00           H  
ATOM   3133  C   LEU A 206      48.680  39.170  29.200  0.00  0.00           C  
ATOM   3134  O   LEU A 206      48.280  39.560  28.080  0.00  0.00           O  
ATOM   3135  N   SER A 207      49.340  38.010  29.310  0.00  0.00           N  
ATOM   3136  H   SER A 207      49.720  37.760  30.210  0.00  0.00           H  
ATOM   3137  CA  SER A 207      49.520  37.030  28.260  0.00  0.00           C  
ATOM   3138  HA  SER A 207      49.710  37.490  27.290  0.00  0.00           H  
ATOM   3139  CB  SER A 207      50.710  36.150  28.580  0.00  0.00           C  
ATOM   3140  HB1 SER A 207      51.600  36.710  28.310  0.00  0.00           H  
ATOM   3141  HB2 SER A 207      50.680  35.280  27.910  0.00  0.00           H  
ATOM   3142  OG  SER A 207      50.730  35.750  29.930  0.00  0.00           O  
ATOM   3143  HG  SER A 207      51.640  35.610  30.210  0.00  0.00           H  
ATOM   3144  C   SER A 207      48.350  36.110  28.160  0.00  0.00           C  
ATOM   3145  O   SER A 207      47.910  35.600  29.200  0.00  0.00           O  
ATOM   3146  N   PRO A 208      47.830  35.740  26.940  0.00  0.00           N  
ATOM   3147  CD  PRO A 208      48.290  36.130  25.670  0.00  0.00           C  
ATOM   3148  HD1 PRO A 208      49.380  36.170  25.650  0.00  0.00           H  
ATOM   3149  HD2 PRO A 208      47.850  37.100  25.390  0.00  0.00           H  
ATOM   3150  CG  PRO A 208      47.640  35.210  24.660  0.00  0.00           C  
ATOM   3151  HG1 PRO A 208      48.150  34.240  24.610  0.00  0.00           H  
ATOM   3152  HG2 PRO A 208      47.610  35.700  23.690  0.00  0.00           H  
ATOM   3153  CB  PRO A 208      46.290  34.960  25.220  0.00  0.00           C  
ATOM   3154  HB1 PRO A 208      45.960  33.940  25.010  0.00  0.00           H  
ATOM   3155  HB2 PRO A 208      45.680  35.760  24.800  0.00  0.00           H  
ATOM   3156  CA  PRO A 208      46.560  35.060  26.760  0.00  0.00           C  
ATOM   3157  HA  PRO A 208      45.700  35.530  27.260  0.00  0.00           H  
ATOM   3158  C   PRO A 208      46.670  33.550  27.280  0.00  0.00           C  
ATOM   3159  O   PRO A 208      45.740  33.010  27.760  0.00  0.00           O  
ATOM   3160  N   ASP A 209      47.800  32.940  27.230  0.00  0.00           N  
ATOM   3161  H   ASP A 209      48.590  33.490  26.900  0.00  0.00           H  
ATOM   3162  CA  ASP A 209      48.120  31.580  27.720  0.00  0.00           C  
ATOM   3163  HA  ASP A 209      47.190  31.020  27.740  0.00  0.00           H  
ATOM   3164  CB  ASP A 209      49.180  30.890  26.930  0.00  0.00           C  
ATOM   3165  HB1 ASP A 209      48.710  30.710  25.960  0.00  0.00           H  
ATOM   3166  HB2 ASP A 209      49.160  29.840  27.210  0.00  0.00           H  
ATOM   3167  CG  ASP A 209      50.570  31.580  26.800  0.00  0.00           C  
ATOM   3168  OD1 ASP A 209      50.740  32.740  27.300  0.00  0.00           O  
ATOM   3169  OD2 ASP A 209      51.500  30.920  26.230  0.00  0.00           O  
ATOM   3170  C   ASP A 209      48.470  31.580  29.180  0.00  0.00           C  
ATOM   3171  O   ASP A 209      48.490  30.470  29.790  0.00  0.00           O  
ATOM   3172  N   GLY A 210      48.900  32.720  29.690  0.00  0.00           N  
ATOM   3173  H   GLY A 210      48.940  33.550  29.120  0.00  0.00           H  
ATOM   3174  CA  GLY A 210      49.260  32.860  31.100  0.00  0.00           C  
ATOM   3175  HA1 GLY A 210      48.600  32.350  31.790  0.00  0.00           H  
ATOM   3176  HA2 GLY A 210      49.300  33.890  31.480  0.00  0.00           H  
ATOM   3177  C   GLY A 210      50.610  32.290  31.360  0.00  0.00           C  
ATOM   3178  O   GLY A 210      50.730  31.270  32.060  0.00  0.00           O  
ATOM   3179  N   THR A 211      51.590  32.990  30.750  0.00  0.00           N  
ATOM   3180  H   THR A 211      51.400  33.820  30.220  0.00  0.00           H  
ATOM   3181  CA  THR A 211      53.050  32.700  30.950  0.00  0.00           C  
ATOM   3182  HA  THR A 211      53.100  31.970  31.760  0.00  0.00           H  
ATOM   3183  CB  THR A 211      53.510  32.030  29.620  0.00  0.00           C  
ATOM   3184  HB  THR A 211      54.580  31.850  29.700  0.00  0.00           H  
ATOM   3185  CG2 THR A 211      52.910  30.670  29.190  0.00  0.00           C  
ATOM   3186 1HG2 THR A 211      53.370  30.280  28.290  0.00  0.00           H  
ATOM   3187 2HG2 THR A 211      53.050  29.840  29.900  0.00  0.00           H  
ATOM   3188 3HG2 THR A 211      51.830  30.680  29.140  0.00  0.00           H  
ATOM   3189  OG1 THR A 211      53.430  32.860  28.480  0.00  0.00           O  
ATOM   3190  HG1 THR A 211      52.520  32.830  28.150  0.00  0.00           H  
ATOM   3191  C   THR A 211      53.810  33.980  31.320  0.00  0.00           C  
ATOM   3192  O   THR A 211      53.270  35.110  31.190  0.00  0.00           O  
ATOM   3193  N   CYS A 212      55.090  33.790  31.730  0.00  0.00           N  
ATOM   3194  H   CYS A 212      55.410  32.860  31.960  0.00  0.00           H  
ATOM   3195  CA  CYS A 212      56.020  34.830  32.040  0.00  0.00           C  
ATOM   3196  HA  CYS A 212      55.700  35.820  31.700  0.00  0.00           H  
ATOM   3197  CB  CYS A 212      56.320  34.860  33.470  0.00  0.00           C  
ATOM   3198  HB1 CYS A 212      57.320  35.260  33.670  0.00  0.00           H  
ATOM   3199  HB2 CYS A 212      56.530  33.900  33.960  0.00  0.00           H  
ATOM   3200  SG  CYS A 212      55.080  35.890  34.340  0.00  0.00           S  
ATOM   3201  HG  CYS A 212      55.430  37.070  33.840  0.00  0.00           H  
ATOM   3202  C   CYS A 212      57.330  34.660  31.220  0.00  0.00           C  
ATOM   3203  O   CYS A 212      58.400  34.240  31.640  0.00  0.00           O  
ATOM   3204  N   ARG A 213      57.290  35.020  30.010  0.00  0.00           N  
ATOM   3205  H   ARG A 213      56.470  35.550  29.750  0.00  0.00           H  
ATOM   3206  CA  ARG A 213      58.290  34.910  28.920  0.00  0.00           C  
ATOM   3207  HA  ARG A 213      58.880  34.010  29.070  0.00  0.00           H  
ATOM   3208  CB  ARG A 213      57.570  34.900  27.550  0.00  0.00           C  
ATOM   3209  HB1 ARG A 213      58.310  34.960  26.750  0.00  0.00           H  
ATOM   3210  HB2 ARG A 213      56.910  35.750  27.420  0.00  0.00           H  
ATOM   3211  CG  ARG A 213      56.800  33.580  27.310  0.00  0.00           C  
ATOM   3212  HG1 ARG A 213      56.300  33.210  28.210  0.00  0.00           H  
ATOM   3213  HG2 ARG A 213      57.340  32.700  27.010  0.00  0.00           H  
ATOM   3214  CD  ARG A 213      55.730  33.850  26.240  0.00  0.00           C  
ATOM   3215  HD1 ARG A 213      56.150  34.170  25.290  0.00  0.00           H  
ATOM   3216  HD2 ARG A 213      55.100  34.670  26.580  0.00  0.00           H  
ATOM   3217  NE  ARG A 213      54.930  32.540  26.120  0.00  0.00           N  
ATOM   3218  HE  ARG A 213      54.120  32.480  26.710  0.00  0.00           H  
ATOM   3219  CZ  ARG A 213      54.800  31.810  24.990  0.00  0.00           C  
ATOM   3220  NH1 ARG A 213      55.630  31.950  23.970  0.00  0.00           N  
ATOM   3221 1HH1 ARG A 213      56.380  32.620  24.050  0.00  0.00           H  
ATOM   3222 2HH1 ARG A 213      55.660  31.300  23.210  0.00  0.00           H  
ATOM   3223  NH2 ARG A 213      53.740  31.010  24.880  0.00  0.00           N  
ATOM   3224 1HH2 ARG A 213      52.950  31.190  25.480  0.00  0.00           H  
ATOM   3225 2HH2 ARG A 213      53.670  30.440  24.050  0.00  0.00           H  
ATOM   3226  C   ARG A 213      59.290  36.050  29.140  0.00  0.00           C  
ATOM   3227  O   ARG A 213      59.660  36.750  28.170  0.00  0.00           O  
ATOM   3228  N   SER A 214      59.970  36.160  30.290  0.00  0.00           N  
ATOM   3229  H   SER A 214      59.770  35.410  30.940  0.00  0.00           H  
ATOM   3230  CA  SER A 214      61.020  36.990  30.740  0.00  0.00           C  
ATOM   3231  HA  SER A 214      60.680  38.010  30.850  0.00  0.00           H  
ATOM   3232  CB  SER A 214      61.480  36.570  32.110  0.00  0.00           C  
ATOM   3233  HB1 SER A 214      60.580  36.570  32.720  0.00  0.00           H  
ATOM   3234  HB2 SER A 214      62.290  37.170  32.510  0.00  0.00           H  
ATOM   3235  OG  SER A 214      61.990  35.260  32.060  0.00  0.00           O  
ATOM   3236  HG  SER A 214      62.380  35.210  31.170  0.00  0.00           H  
ATOM   3237  C   SER A 214      62.130  36.950  29.670  0.00  0.00           C  
ATOM   3238  O   SER A 214      62.570  35.890  29.290  0.00  0.00           O  
ATOM   3239  N   PHE A 215      62.640  38.080  29.160  0.00  0.00           N  
ATOM   3240  H   PHE A 215      62.330  38.910  29.630  0.00  0.00           H  
ATOM   3241  CA  PHE A 215      63.760  38.260  28.220  0.00  0.00           C  
ATOM   3242  HA  PHE A 215      63.740  39.330  28.030  0.00  0.00           H  
ATOM   3243  CB  PHE A 215      65.100  37.950  28.860  0.00  0.00           C  
ATOM   3244  HB1 PHE A 215      65.750  38.800  28.610  0.00  0.00           H  
ATOM   3245  HB2 PHE A 215      65.550  37.110  28.330  0.00  0.00           H  
ATOM   3246  CG  PHE A 215      65.120  37.950  30.380  0.00  0.00           C  
ATOM   3247  CD1 PHE A 215      64.760  38.960  31.280  0.00  0.00           C  
ATOM   3248  HD1 PHE A 215      64.530  39.930  30.840  0.00  0.00           H  
ATOM   3249  CE1 PHE A 215      64.800  38.810  32.690  0.00  0.00           C  
ATOM   3250  HE1 PHE A 215      64.630  39.620  33.370  0.00  0.00           H  
ATOM   3251  CZ  PHE A 215      65.170  37.550  33.230  0.00  0.00           C  
ATOM   3252  HZ  PHE A 215      65.080  37.340  34.280  0.00  0.00           H  
ATOM   3253  CE2 PHE A 215      65.640  36.530  32.350  0.00  0.00           C  
ATOM   3254  HE2 PHE A 215      65.690  35.540  32.760  0.00  0.00           H  
ATOM   3255  CD2 PHE A 215      65.510  36.720  30.960  0.00  0.00           C  
ATOM   3256  HD2 PHE A 215      65.690  35.850  30.330  0.00  0.00           H  
ATOM   3257  C   PHE A 215      63.630  37.600  26.790  0.00  0.00           C  
ATOM   3258  O   PHE A 215      64.470  37.760  25.970  0.00  0.00           O  
ATOM   3259  N   ASP A 216      62.520  36.900  26.470  0.00  0.00           N  
ATOM   3260  H   ASP A 216      61.940  36.780  27.300  0.00  0.00           H  
ATOM   3261  CA  ASP A 216      62.200  35.990  25.380  0.00  0.00           C  
ATOM   3262  HA  ASP A 216      63.130  35.720  24.870  0.00  0.00           H  
ATOM   3263  CB  ASP A 216      61.570  34.640  25.930  0.00  0.00           C  
ATOM   3264  HB1 ASP A 216      60.580  34.990  26.210  0.00  0.00           H  
ATOM   3265  HB2 ASP A 216      62.170  34.230  26.740  0.00  0.00           H  
ATOM   3266  CG  ASP A 216      61.260  33.660  24.760  0.00  0.00           C  
ATOM   3267  OD1 ASP A 216      61.850  32.570  24.740  0.00  0.00           O  
ATOM   3268  OD2 ASP A 216      60.490  33.920  23.820  0.00  0.00           O  
ATOM   3269  C   ASP A 216      61.460  36.730  24.200  0.00  0.00           C  
ATOM   3270  O   ASP A 216      60.550  37.550  24.420  0.00  0.00           O  
ATOM   3271  N   ASP A 217      61.810  36.270  22.990  0.00  0.00           N  
ATOM   3272  H   ASP A 217      62.320  35.400  22.950  0.00  0.00           H  
ATOM   3273  CA  ASP A 217      61.320  36.790  21.690  0.00  0.00           C  
ATOM   3274  HA  ASP A 217      61.490  37.860  21.700  0.00  0.00           H  
ATOM   3275  CB  ASP A 217      62.300  36.330  20.560  0.00  0.00           C  
ATOM   3276  HB1 ASP A 217      62.480  35.270  20.700  0.00  0.00           H  
ATOM   3277  HB2 ASP A 217      63.260  36.790  20.770  0.00  0.00           H  
ATOM   3278  CG  ASP A 217      61.850  36.790  19.150  0.00  0.00           C  
ATOM   3279  OD1 ASP A 217      61.760  37.990  18.920  0.00  0.00           O  
ATOM   3280  OD2 ASP A 217      61.720  35.940  18.220  0.00  0.00           O  
ATOM   3281  C   ASP A 217      59.830  36.670  21.390  0.00  0.00           C  
ATOM   3282  O   ASP A 217      59.290  37.450  20.630  0.00  0.00           O  
ATOM   3283  N   SER A 218      59.050  35.840  22.150  0.00  0.00           N  
ATOM   3284  H   SER A 218      59.640  35.230  22.700  0.00  0.00           H  
ATOM   3285  CA  SER A 218      57.540  35.630  22.080  0.00  0.00           C  
ATOM   3286  HA  SER A 218      57.210  36.070  21.130  0.00  0.00           H  
ATOM   3287  CB  SER A 218      57.200  34.160  22.150  0.00  0.00           C  
ATOM   3288  HB1 SER A 218      57.760  33.670  21.340  0.00  0.00           H  
ATOM   3289  HB2 SER A 218      56.120  33.990  22.040  0.00  0.00           H  
ATOM   3290  OG  SER A 218      57.740  33.740  23.360  0.00  0.00           O  
ATOM   3291  HG  SER A 218      58.660  33.960  23.540  0.00  0.00           H  
ATOM   3292  C   SER A 218      56.740  36.280  23.280  0.00  0.00           C  
ATOM   3293  O   SER A 218      55.540  36.070  23.500  0.00  0.00           O  
ATOM   3294  N   GLY A 219      57.450  37.130  24.070  0.00  0.00           N  
ATOM   3295  H   GLY A 219      58.440  37.150  23.940  0.00  0.00           H  
ATOM   3296  CA  GLY A 219      56.900  37.890  25.190  0.00  0.00           C  
ATOM   3297  HA1 GLY A 219      57.710  38.590  25.390  0.00  0.00           H  
ATOM   3298  HA2 GLY A 219      56.730  37.290  26.080  0.00  0.00           H  
ATOM   3299  C   GLY A 219      55.550  38.660  24.910  0.00  0.00           C  
ATOM   3300  O   GLY A 219      55.520  39.330  23.900  0.00  0.00           O  
ATOM   3301  N   SER A 220      54.530  38.550  25.730  0.00  0.00           N  
ATOM   3302  H   SER A 220      54.690  37.860  26.450  0.00  0.00           H  
ATOM   3303  CA  SER A 220      53.140  38.810  25.410  0.00  0.00           C  
ATOM   3304  HA  SER A 220      53.090  39.560  24.630  0.00  0.00           H  
ATOM   3305  CB  SER A 220      52.360  37.460  25.180  0.00  0.00           C  
ATOM   3306  HB1 SER A 220      52.840  37.070  24.290  0.00  0.00           H  
ATOM   3307  HB2 SER A 220      51.320  37.660  24.950  0.00  0.00           H  
ATOM   3308  OG  SER A 220      52.560  36.520  26.190  0.00  0.00           O  
ATOM   3309  HG  SER A 220      52.260  35.700  25.810  0.00  0.00           H  
ATOM   3310  C   SER A 220      52.420  39.550  26.610  0.00  0.00           C  
ATOM   3311  O   SER A 220      51.220  39.660  26.500  0.00  0.00           O  
ATOM   3312  N   GLY A 221      53.000  39.910  27.750  0.00  0.00           N  
ATOM   3313  H   GLY A 221      54.000  39.790  27.680  0.00  0.00           H  
ATOM   3314  CA  GLY A 221      52.420  40.290  29.050  0.00  0.00           C  
ATOM   3315  HA1 GLY A 221      51.390  40.540  28.850  0.00  0.00           H  
ATOM   3316  HA2 GLY A 221      52.880  41.230  29.350  0.00  0.00           H  
ATOM   3317  C   GLY A 221      52.700  39.200  30.110  0.00  0.00           C  
ATOM   3318  O   GLY A 221      53.330  38.200  29.830  0.00  0.00           O  
ATOM   3319  N   TYR A 222      52.120  39.220  31.290  0.00  0.00           N  
ATOM   3320  H   TYR A 222      51.530  39.990  31.540  0.00  0.00           H  
ATOM   3321  CA  TYR A 222      52.310  38.250  32.410  0.00  0.00           C  
ATOM   3322  HA  TYR A 222      52.980  37.450  32.060  0.00  0.00           H  
ATOM   3323  CB  TYR A 222      53.010  38.980  33.590  0.00  0.00           C  
ATOM   3324  HB1 TYR A 222      53.970  39.400  33.260  0.00  0.00           H  
ATOM   3325  HB2 TYR A 222      53.320  38.260  34.340  0.00  0.00           H  
ATOM   3326  CG  TYR A 222      52.110  39.970  34.360  0.00  0.00           C  
ATOM   3327  CD1 TYR A 222      51.600  39.600  35.600  0.00  0.00           C  
ATOM   3328  HD1 TYR A 222      51.770  38.580  35.930  0.00  0.00           H  
ATOM   3329  CE1 TYR A 222      50.950  40.440  36.400  0.00  0.00           C  
ATOM   3330  HE1 TYR A 222      50.610  40.090  37.370  0.00  0.00           H  
ATOM   3331  CZ  TYR A 222      50.750  41.780  35.960  0.00  0.00           C  
ATOM   3332  OH  TYR A 222      50.130  42.640  36.710  0.00  0.00           O  
ATOM   3333  HH  TYR A 222      49.730  42.320  37.520  0.00  0.00           H  
ATOM   3334  CE2 TYR A 222      51.270  42.180  34.730  0.00  0.00           C  
ATOM   3335  HE2 TYR A 222      51.180  43.220  34.450  0.00  0.00           H  
ATOM   3336  CD2 TYR A 222      52.030  41.310  33.930  0.00  0.00           C  
ATOM   3337  HD2 TYR A 222      52.590  41.600  33.050  0.00  0.00           H  
ATOM   3338  C   TYR A 222      51.150  37.330  32.860  0.00  0.00           C  
ATOM   3339  O   TYR A 222      50.000  37.720  32.710  0.00  0.00           O  
ATOM   3340  N   CYS A 223      51.510  36.230  33.480  0.00  0.00           N  
ATOM   3341  H   CYS A 223      52.510  36.080  33.490  0.00  0.00           H  
ATOM   3342  CA  CYS A 223      50.650  35.290  34.240  0.00  0.00           C  
ATOM   3343  HA  CYS A 223      49.670  35.380  33.790  0.00  0.00           H  
ATOM   3344  CB  CYS A 223      51.270  33.960  34.180  0.00  0.00           C  
ATOM   3345  HB1 CYS A 223      52.180  34.010  34.790  0.00  0.00           H  
ATOM   3346  HB2 CYS A 223      51.440  33.750  33.120  0.00  0.00           H  
ATOM   3347  SG  CYS A 223      50.200  32.720  34.870  0.00  0.00           S  
ATOM   3348  HG  CYS A 223      50.780  31.690  34.270  0.00  0.00           H  
ATOM   3349  C   CYS A 223      50.590  35.820  35.660  0.00  0.00           C  
ATOM   3350  O   CYS A 223      51.600  36.180  36.300  0.00  0.00           O  
ATOM   3351  N   ARG A 224      49.300  35.960  36.090  0.00  0.00           N  
ATOM   3352  H   ARG A 224      48.520  35.850  35.450  0.00  0.00           H  
ATOM   3353  CA  ARG A 224      49.070  36.450  37.440  0.00  0.00           C  
ATOM   3354  HA  ARG A 224      49.780  37.230  37.740  0.00  0.00           H  
ATOM   3355  CB  ARG A 224      47.720  37.140  37.430  0.00  0.00           C  
ATOM   3356  HB1 ARG A 224      47.680  37.610  38.410  0.00  0.00           H  
ATOM   3357  HB2 ARG A 224      46.860  36.460  37.380  0.00  0.00           H  
ATOM   3358  CG  ARG A 224      47.430  38.370  36.510  0.00  0.00           C  
ATOM   3359  HG1 ARG A 224      47.510  38.090  35.460  0.00  0.00           H  
ATOM   3360  HG2 ARG A 224      48.310  39.010  36.610  0.00  0.00           H  
ATOM   3361  CD  ARG A 224      46.170  39.170  36.870  0.00  0.00           C  
ATOM   3362  HD1 ARG A 224      45.310  38.500  36.970  0.00  0.00           H  
ATOM   3363  HD2 ARG A 224      45.880  39.780  36.020  0.00  0.00           H  
ATOM   3364  NE  ARG A 224      46.340  39.910  38.170  0.00  0.00           N  
ATOM   3365  HE  ARG A 224      47.230  40.360  38.330  0.00  0.00           H  
ATOM   3366  CZ  ARG A 224      45.390  40.040  39.070  0.00  0.00           C  
ATOM   3367  NH1 ARG A 224      44.180  39.510  38.960  0.00  0.00           N  
ATOM   3368 1HH1 ARG A 224      43.870  39.240  38.040  0.00  0.00           H  
ATOM   3369 2HH1 ARG A 224      43.470  39.740  39.650  0.00  0.00           H  
ATOM   3370  NH2 ARG A 224      45.640  40.770  40.120  0.00  0.00           N  
ATOM   3371 1HH2 ARG A 224      46.610  40.960  40.340  0.00  0.00           H  
ATOM   3372 2HH2 ARG A 224      45.070  40.560  40.930  0.00  0.00           H  
ATOM   3373  C   ARG A 224      49.080  35.360  38.420  0.00  0.00           C  
ATOM   3374  O   ARG A 224      48.590  34.320  38.140  0.00  0.00           O  
ATOM   3375  N   SER A 225      49.550  35.660  39.630  0.00  0.00           N  
ATOM   3376  H   SER A 225      49.670  36.620  39.910  0.00  0.00           H  
ATOM   3377  CA  SER A 225      49.610  34.650  40.720  0.00  0.00           C  
ATOM   3378  HA  SER A 225      48.930  33.830  40.510  0.00  0.00           H  
ATOM   3379  CB  SER A 225      51.050  33.960  40.740  0.00  0.00           C  
ATOM   3380  HB1 SER A 225      51.270  33.560  41.730  0.00  0.00           H  
ATOM   3381  HB2 SER A 225      51.800  34.680  40.390  0.00  0.00           H  
ATOM   3382  OG  SER A 225      51.150  32.850  39.850  0.00  0.00           O  
ATOM   3383  HG  SER A 225      52.050  32.550  39.740  0.00  0.00           H  
ATOM   3384  C   SER A 225      49.280  35.070  42.180  0.00  0.00           C  
ATOM   3385  O   SER A 225      49.110  36.240  42.450  0.00  0.00           O  
ATOM   3386  N   GLU A 226      49.250  34.070  43.040  0.00  0.00           N  
ATOM   3387  H   GLU A 226      49.350  33.150  42.630  0.00  0.00           H  
ATOM   3388  CA  GLU A 226      49.060  34.120  44.510  0.00  0.00           C  
ATOM   3389  HA  GLU A 226      48.660  35.110  44.750  0.00  0.00           H  
ATOM   3390  CB  GLU A 226      48.000  33.060  44.920  0.00  0.00           C  
ATOM   3391  HB1 GLU A 226      47.900  32.940  46.000  0.00  0.00           H  
ATOM   3392  HB2 GLU A 226      48.240  32.060  44.590  0.00  0.00           H  
ATOM   3393  CG  GLU A 226      46.620  33.390  44.260  0.00  0.00           C  
ATOM   3394  HG1 GLU A 226      46.660  33.030  43.230  0.00  0.00           H  
ATOM   3395  HG2 GLU A 226      46.550  34.460  44.100  0.00  0.00           H  
ATOM   3396  CD  GLU A 226      45.440  32.640  44.940  0.00  0.00           C  
ATOM   3397  OE1 GLU A 226      45.590  31.430  45.230  0.00  0.00           O  
ATOM   3398  OE2 GLU A 226      44.380  33.330  45.020  0.00  0.00           O  
ATOM   3399  C   GLU A 226      50.340  33.980  45.350  0.00  0.00           C  
ATOM   3400  O   GLU A 226      51.170  33.110  45.190  0.00  0.00           O  
ATOM   3401  N   ALA A 227      50.400  34.750  46.430  0.00  0.00           N  
ATOM   3402  H   ALA A 227      49.620  35.250  46.840  0.00  0.00           H  
ATOM   3403  CA  ALA A 227      51.540  34.660  47.380  0.00  0.00           C  
ATOM   3404  HA  ALA A 227      51.870  33.620  47.360  0.00  0.00           H  
ATOM   3405  CB  ALA A 227      52.650  35.500  46.860  0.00  0.00           C  
ATOM   3406  HB1 ALA A 227      52.820  35.330  45.800  0.00  0.00           H  
ATOM   3407  HB2 ALA A 227      52.480  36.540  47.130  0.00  0.00           H  
ATOM   3408  HB3 ALA A 227      53.600  35.250  47.340  0.00  0.00           H  
ATOM   3409  C   ALA A 227      51.190  35.160  48.850  0.00  0.00           C  
ATOM   3410  O   ALA A 227      50.450  36.130  48.900  0.00  0.00           O  
ATOM   3411  N   VAL A 228      51.870  34.610  49.820  0.00  0.00           N  
ATOM   3412  H   VAL A 228      52.430  33.880  49.420  0.00  0.00           H  
ATOM   3413  CA  VAL A 228      52.060  35.120  51.200  0.00  0.00           C  
ATOM   3414  HA  VAL A 228      51.920  36.200  51.200  0.00  0.00           H  
ATOM   3415  CB  VAL A 228      51.060  34.460  52.220  0.00  0.00           C  
ATOM   3416  HB  VAL A 228      51.130  33.400  52.440  0.00  0.00           H  
ATOM   3417  CG1 VAL A 228      51.320  35.060  53.580  0.00  0.00           C  
ATOM   3418 1HG1 VAL A 228      50.830  34.540  54.400  0.00  0.00           H  
ATOM   3419 2HG1 VAL A 228      52.400  35.120  53.710  0.00  0.00           H  
ATOM   3420 3HG1 VAL A 228      50.840  36.050  53.570  0.00  0.00           H  
ATOM   3421  CG2 VAL A 228      49.600  34.760  51.900  0.00  0.00           C  
ATOM   3422 1HG2 VAL A 228      48.930  34.590  52.750  0.00  0.00           H  
ATOM   3423 2HG2 VAL A 228      49.430  35.700  51.370  0.00  0.00           H  
ATOM   3424 3HG2 VAL A 228      49.380  34.090  51.080  0.00  0.00           H  
ATOM   3425  C   VAL A 228      53.560  34.890  51.430  0.00  0.00           C  
ATOM   3426  O   VAL A 228      54.000  33.720  51.210  0.00  0.00           O  
ATOM   3427  N   VAL A 229      54.300  35.930  51.780  0.00  0.00           N  
ATOM   3428  H   VAL A 229      53.890  36.850  51.720  0.00  0.00           H  
ATOM   3429  CA  VAL A 229      55.780  35.890  51.980  0.00  0.00           C  
ATOM   3430  HA  VAL A 229      56.080  34.900  52.350  0.00  0.00           H  
ATOM   3431  CB  VAL A 229      56.620  36.260  50.710  0.00  0.00           C  
ATOM   3432  HB  VAL A 229      57.630  36.530  51.010  0.00  0.00           H  
ATOM   3433  CG1 VAL A 229      56.700  35.000  49.850  0.00  0.00           C  
ATOM   3434 1HG1 VAL A 229      57.390  35.340  49.070  0.00  0.00           H  
ATOM   3435 2HG1 VAL A 229      57.190  34.170  50.360  0.00  0.00           H  
ATOM   3436 3HG1 VAL A 229      55.700  34.700  49.560  0.00  0.00           H  
ATOM   3437  CG2 VAL A 229      56.020  37.430  49.850  0.00  0.00           C  
ATOM   3438 1HG2 VAL A 229      56.510  37.550  48.890  0.00  0.00           H  
ATOM   3439 2HG2 VAL A 229      54.980  37.190  49.660  0.00  0.00           H  
ATOM   3440 3HG2 VAL A 229      56.140  38.360  50.420  0.00  0.00           H  
ATOM   3441  C   VAL A 229      56.270  36.690  53.130  0.00  0.00           C  
ATOM   3442  O   VAL A 229      56.020  37.890  53.150  0.00  0.00           O  
ATOM   3443  N   ALA A 230      57.140  36.130  53.980  0.00  0.00           N  
ATOM   3444  H   ALA A 230      57.350  35.140  53.940  0.00  0.00           H  
ATOM   3445  CA  ALA A 230      57.760  36.860  55.040  0.00  0.00           C  
ATOM   3446  HA  ALA A 230      57.790  37.940  54.840  0.00  0.00           H  
ATOM   3447  CB  ALA A 230      56.890  36.610  56.260  0.00  0.00           C  
ATOM   3448  HB1 ALA A 230      55.830  36.860  56.130  0.00  0.00           H  
ATOM   3449  HB2 ALA A 230      56.960  35.580  56.630  0.00  0.00           H  
ATOM   3450  HB3 ALA A 230      57.420  37.260  56.950  0.00  0.00           H  
ATOM   3451  C   ALA A 230      59.290  36.420  55.270  0.00  0.00           C  
ATOM   3452  O   ALA A 230      59.680  35.260  55.050  0.00  0.00           O  
ATOM   3453  N   VAL A 231      60.070  37.460  55.680  0.00  0.00           N  
ATOM   3454  H   VAL A 231      59.610  38.350  55.850  0.00  0.00           H  
ATOM   3455  CA  VAL A 231      61.440  37.460  55.890  0.00  0.00           C  
ATOM   3456  HA  VAL A 231      61.690  36.480  56.300  0.00  0.00           H  
ATOM   3457  CB  VAL A 231      62.250  37.730  54.600  0.00  0.00           C  
ATOM   3458  HB  VAL A 231      61.970  37.030  53.810  0.00  0.00           H  
ATOM   3459  CG1 VAL A 231      61.990  39.050  53.970  0.00  0.00           C  
ATOM   3460 1HG1 VAL A 231      62.510  39.770  54.600  0.00  0.00           H  
ATOM   3461 2HG1 VAL A 231      62.500  39.130  52.990  0.00  0.00           H  
ATOM   3462 3HG1 VAL A 231      60.930  39.300  53.820  0.00  0.00           H  
ATOM   3463  CG2 VAL A 231      63.780  37.450  54.810  0.00  0.00           C  
ATOM   3464 1HG2 VAL A 231      64.210  37.930  55.700  0.00  0.00           H  
ATOM   3465 2HG2 VAL A 231      63.940  36.370  54.900  0.00  0.00           H  
ATOM   3466 3HG2 VAL A 231      64.330  37.920  54.010  0.00  0.00           H  
ATOM   3467  C   VAL A 231      61.860  38.450  57.030  0.00  0.00           C  
ATOM   3468  O   VAL A 231      61.390  39.550  57.190  0.00  0.00           O  
ATOM   3469  N   LEU A 232      62.590  37.890  57.980  0.00  0.00           N  
ATOM   3470  H   LEU A 232      62.910  36.940  57.890  0.00  0.00           H  
ATOM   3471  CA  LEU A 232      63.150  38.590  59.180  0.00  0.00           C  
ATOM   3472  HA  LEU A 232      62.530  39.450  59.410  0.00  0.00           H  
ATOM   3473  CB  LEU A 232      63.090  37.630  60.390  0.00  0.00           C  
ATOM   3474  HB1 LEU A 232      63.860  36.860  60.250  0.00  0.00           H  
ATOM   3475  HB2 LEU A 232      62.170  37.050  60.450  0.00  0.00           H  
ATOM   3476  CG  LEU A 232      63.350  38.200  61.720  0.00  0.00           C  
ATOM   3477  HG  LEU A 232      64.080  39.010  61.670  0.00  0.00           H  
ATOM   3478  CD1 LEU A 232      62.140  38.880  62.330  0.00  0.00           C  
ATOM   3479 1HD1 LEU A 232      62.510  39.340  63.250  0.00  0.00           H  
ATOM   3480 2HD1 LEU A 232      61.760  39.580  61.590  0.00  0.00           H  
ATOM   3481 3HD1 LEU A 232      61.300  38.180  62.390  0.00  0.00           H  
ATOM   3482  CD2 LEU A 232      63.950  37.130  62.630  0.00  0.00           C  
ATOM   3483 1HD2 LEU A 232      64.750  36.620  62.090  0.00  0.00           H  
ATOM   3484 2HD2 LEU A 232      64.240  37.700  63.500  0.00  0.00           H  
ATOM   3485 3HD2 LEU A 232      63.210  36.400  62.980  0.00  0.00           H  
ATOM   3486  C   LEU A 232      64.560  39.040  58.920  0.00  0.00           C  
ATOM   3487  O   LEU A 232      65.430  38.320  58.410  0.00  0.00           O  
ATOM   3488  N   LEU A 233      64.770  40.300  59.300  0.00  0.00           N  
ATOM   3489  H   LEU A 233      64.070  40.810  59.830  0.00  0.00           H  
ATOM   3490  CA  LEU A 233      66.130  40.970  59.410  0.00  0.00           C  
ATOM   3491  HA  LEU A 233      66.900  40.320  58.990  0.00  0.00           H  
ATOM   3492  CB  LEU A 233      66.160  42.310  58.700  0.00  0.00           C  
ATOM   3493  HB1 LEU A 233      67.110  42.830  58.740  0.00  0.00           H  
ATOM   3494  HB2 LEU A 233      65.480  43.010  59.210  0.00  0.00           H  
ATOM   3495  CG  LEU A 233      65.800  42.390  57.220  0.00  0.00           C  
ATOM   3496  HG  LEU A 233      64.730  42.220  57.120  0.00  0.00           H  
ATOM   3497  CD1 LEU A 233      66.120  43.830  56.650  0.00  0.00           C  
ATOM   3498 1HD1 LEU A 233      67.160  44.070  56.430  0.00  0.00           H  
ATOM   3499 2HD1 LEU A 233      65.650  43.950  55.680  0.00  0.00           H  
ATOM   3500 3HD1 LEU A 233      65.670  44.520  57.360  0.00  0.00           H  
ATOM   3501  CD2 LEU A 233      66.460  41.400  56.210  0.00  0.00           C  
ATOM   3502 1HD2 LEU A 233      66.530  41.770  55.190  0.00  0.00           H  
ATOM   3503 2HD2 LEU A 233      67.340  40.850  56.540  0.00  0.00           H  
ATOM   3504 3HD2 LEU A 233      65.720  40.600  56.160  0.00  0.00           H  
ATOM   3505  C   LEU A 233      66.570  41.280  60.900  0.00  0.00           C  
ATOM   3506  O   LEU A 233      65.690  41.450  61.690  0.00  0.00           O  
ATOM   3507  N   THR A 234      67.870  41.350  61.240  0.00  0.00           N  
ATOM   3508  H   THR A 234      68.440  41.130  60.440  0.00  0.00           H  
ATOM   3509  CA  THR A 234      68.470  41.680  62.530  0.00  0.00           C  
ATOM   3510  HA  THR A 234      67.790  42.330  63.090  0.00  0.00           H  
ATOM   3511  CB  THR A 234      68.720  40.350  63.360  0.00  0.00           C  
ATOM   3512  HB  THR A 234      69.180  40.630  64.320  0.00  0.00           H  
ATOM   3513  CG2 THR A 234      67.420  39.580  63.760  0.00  0.00           C  
ATOM   3514 1HG2 THR A 234      66.810  40.050  64.530  0.00  0.00           H  
ATOM   3515 2HG2 THR A 234      66.720  39.410  62.940  0.00  0.00           H  
ATOM   3516 3HG2 THR A 234      67.790  38.620  64.110  0.00  0.00           H  
ATOM   3517  OG1 THR A 234      69.630  39.540  62.570  0.00  0.00           O  
ATOM   3518  HG1 THR A 234      70.140  40.150  62.050  0.00  0.00           H  
ATOM   3519  C   THR A 234      69.790  42.430  62.310  0.00  0.00           C  
ATOM   3520  O   THR A 234      70.370  42.350  61.230  0.00  0.00           O  
ATOM   3521  N   LYS A 235      70.280  43.120  63.320  0.00  0.00           N  
ATOM   3522  H   LYS A 235      69.770  43.070  64.190  0.00  0.00           H  
ATOM   3523  CA  LYS A 235      71.660  43.610  63.380  0.00  0.00           C  
ATOM   3524  HA  LYS A 235      71.950  43.900  62.370  0.00  0.00           H  
ATOM   3525  CB  LYS A 235      71.860  44.770  64.320  0.00  0.00           C  
ATOM   3526  HB1 LYS A 235      71.230  45.600  64.000  0.00  0.00           H  
ATOM   3527  HB2 LYS A 235      72.930  44.950  64.330  0.00  0.00           H  
ATOM   3528  CG  LYS A 235      71.450  44.400  65.730  0.00  0.00           C  
ATOM   3529  HG1 LYS A 235      71.940  43.490  66.080  0.00  0.00           H  
ATOM   3530  HG2 LYS A 235      70.370  44.260  65.690  0.00  0.00           H  
ATOM   3531  CD  LYS A 235      71.860  45.510  66.700  0.00  0.00           C  
ATOM   3532  HD1 LYS A 235      71.510  46.470  66.290  0.00  0.00           H  
ATOM   3533  HD2 LYS A 235      72.950  45.570  66.680  0.00  0.00           H  
ATOM   3534  CE  LYS A 235      71.300  45.240  68.200  0.00  0.00           C  
ATOM   3535  HE1 LYS A 235      71.680  44.290  68.600  0.00  0.00           H  
ATOM   3536  HE2 LYS A 235      70.210  45.140  68.190  0.00  0.00           H  
ATOM   3537  NZ  LYS A 235      71.700  46.350  69.070  0.00  0.00           N1+
ATOM   3538  HZ1 LYS A 235      71.420  46.170  70.030  0.00  0.00           H  
ATOM   3539  HZ2 LYS A 235      72.700  46.400  69.080  0.00  0.00           H  
ATOM   3540  HZ3 LYS A 235      71.410  47.290  68.810  0.00  0.00           H  
ATOM   3541  C   LYS A 235      72.680  42.410  63.560  0.00  0.00           C  
ATOM   3542  O   LYS A 235      72.440  41.390  64.240  0.00  0.00           O  
ATOM   3543  N   LYS A 236      73.800  42.620  62.870  0.00  0.00           N  
ATOM   3544  H   LYS A 236      73.880  43.480  62.340  0.00  0.00           H  
ATOM   3545  CA  LYS A 236      74.830  41.600  62.650  0.00  0.00           C  
ATOM   3546  HA  LYS A 236      74.480  40.890  61.900  0.00  0.00           H  
ATOM   3547  CB  LYS A 236      76.170  42.190  62.030  0.00  0.00           C  
ATOM   3548  HB1 LYS A 236      76.600  42.680  62.910  0.00  0.00           H  
ATOM   3549  HB2 LYS A 236      75.880  42.840  61.210  0.00  0.00           H  
ATOM   3550  CG  LYS A 236      77.240  41.310  61.440  0.00  0.00           C  
ATOM   3551  HG1 LYS A 236      77.500  40.470  62.090  0.00  0.00           H  
ATOM   3552  HG2 LYS A 236      78.090  41.980  61.410  0.00  0.00           H  
ATOM   3553  CD  LYS A 236      77.000  40.690  60.030  0.00  0.00           C  
ATOM   3554  HD1 LYS A 236      76.580  41.350  59.270  0.00  0.00           H  
ATOM   3555  HD2 LYS A 236      76.310  39.890  60.300  0.00  0.00           H  
ATOM   3556  CE  LYS A 236      78.270  39.930  59.610  0.00  0.00           C  
ATOM   3557  HE1 LYS A 236      78.180  38.920  60.010  0.00  0.00           H  
ATOM   3558  HE2 LYS A 236      79.160  40.340  60.080  0.00  0.00           H  
ATOM   3559  NZ  LYS A 236      78.570  40.080  58.180  0.00  0.00           N1+
ATOM   3560  HZ1 LYS A 236      79.210  39.400  57.800  0.00  0.00           H  
ATOM   3561  HZ2 LYS A 236      77.700  40.110  57.660  0.00  0.00           H  
ATOM   3562  HZ3 LYS A 236      78.930  41.010  58.030  0.00  0.00           H  
ATOM   3563  C   LYS A 236      75.350  40.910  63.940  0.00  0.00           C  
ATOM   3564  O   LYS A 236      75.340  39.710  64.080  0.00  0.00           O  
ATOM   3565  N   SER A 237      75.670  41.620  65.000  0.00  0.00           N  
ATOM   3566  H   SER A 237      75.440  42.600  64.880  0.00  0.00           H  
ATOM   3567  CA  SER A 237      76.080  41.080  66.310  0.00  0.00           C  
ATOM   3568  HA  SER A 237      76.920  40.420  66.100  0.00  0.00           H  
ATOM   3569  CB  SER A 237      76.430  42.250  67.300  0.00  0.00           C  
ATOM   3570  HB1 SER A 237      77.190  42.910  66.870  0.00  0.00           H  
ATOM   3571  HB2 SER A 237      76.760  41.840  68.260  0.00  0.00           H  
ATOM   3572  OG  SER A 237      75.280  42.960  67.570  0.00  0.00           O  
ATOM   3573  HG  SER A 237      75.430  43.850  67.240  0.00  0.00           H  
ATOM   3574  C   SER A 237      75.110  40.250  67.230  0.00  0.00           C  
ATOM   3575  O   SER A 237      75.440  39.570  68.200  0.00  0.00           O  
ATOM   3576  N   LEU A 238      73.770  40.260  66.790  0.00  0.00           N  
ATOM   3577  H   LEU A 238      73.520  40.720  65.930  0.00  0.00           H  
ATOM   3578  CA  LEU A 238      72.670  39.770  67.550  0.00  0.00           C  
ATOM   3579  HA  LEU A 238      73.060  39.530  68.540  0.00  0.00           H  
ATOM   3580  CB  LEU A 238      71.590  40.790  67.590  0.00  0.00           C  
ATOM   3581  HB1 LEU A 238      71.360  41.110  66.570  0.00  0.00           H  
ATOM   3582  HB2 LEU A 238      72.010  41.690  68.050  0.00  0.00           H  
ATOM   3583  CG  LEU A 238      70.330  40.410  68.320  0.00  0.00           C  
ATOM   3584  HG  LEU A 238      69.920  39.470  67.920  0.00  0.00           H  
ATOM   3585  CD1 LEU A 238      70.500  40.220  69.810  0.00  0.00           C  
ATOM   3586 1HD1 LEU A 238      71.160  39.360  69.930  0.00  0.00           H  
ATOM   3587 2HD1 LEU A 238      70.820  41.110  70.370  0.00  0.00           H  
ATOM   3588 3HD1 LEU A 238      69.520  40.020  70.270  0.00  0.00           H  
ATOM   3589  CD2 LEU A 238      69.280  41.460  67.990  0.00  0.00           C  
ATOM   3590 1HD2 LEU A 238      69.150  41.500  66.900  0.00  0.00           H  
ATOM   3591 2HD2 LEU A 238      68.350  41.290  68.540  0.00  0.00           H  
ATOM   3592 3HD2 LEU A 238      69.690  42.430  68.240  0.00  0.00           H  
ATOM   3593  C   LEU A 238      72.210  38.500  66.940  0.00  0.00           C  
ATOM   3594  O   LEU A 238      71.760  37.560  67.650  0.00  0.00           O  
ATOM   3595  N   ALA A 239      72.430  38.250  65.630  0.00  0.00           N  
ATOM   3596  H   ALA A 239      72.940  38.920  65.080  0.00  0.00           H  
ATOM   3597  CA  ALA A 239      71.980  37.010  64.940  0.00  0.00           C  
ATOM   3598  HA  ALA A 239      70.900  36.920  64.830  0.00  0.00           H  
ATOM   3599  CB  ALA A 239      72.530  37.090  63.530  0.00  0.00           C  
ATOM   3600  HB1 ALA A 239      71.910  37.750  62.930  0.00  0.00           H  
ATOM   3601  HB2 ALA A 239      73.540  37.490  63.480  0.00  0.00           H  
ATOM   3602  HB3 ALA A 239      72.460  36.100  63.080  0.00  0.00           H  
ATOM   3603  C   ALA A 239      72.380  35.670  65.640  0.00  0.00           C  
ATOM   3604  O   ALA A 239      73.460  35.670  66.350  0.00  0.00           O  
ATOM   3605  N   ARG A 240      71.600  34.620  65.550  0.00  0.00           N  
ATOM   3606  H   ARG A 240      70.670  34.740  65.150  0.00  0.00           H  
ATOM   3607  CA  ARG A 240      72.080  33.210  65.780  0.00  0.00           C  
ATOM   3608  HA  ARG A 240      73.070  33.150  66.230  0.00  0.00           H  
ATOM   3609  CB  ARG A 240      71.080  32.430  66.730  0.00  0.00           C  
ATOM   3610  HB1 ARG A 240      71.570  31.520  67.070  0.00  0.00           H  
ATOM   3611  HB2 ARG A 240      70.140  32.200  66.210  0.00  0.00           H  
ATOM   3612  CG  ARG A 240      70.660  33.250  68.000  0.00  0.00           C  
ATOM   3613  HG1 ARG A 240      69.970  34.040  67.710  0.00  0.00           H  
ATOM   3614  HG2 ARG A 240      71.530  33.740  68.430  0.00  0.00           H  
ATOM   3615  CD  ARG A 240      70.060  32.300  68.950  0.00  0.00           C  
ATOM   3616  HD1 ARG A 240      69.240  31.710  68.510  0.00  0.00           H  
ATOM   3617  HD2 ARG A 240      69.590  32.930  69.710  0.00  0.00           H  
ATOM   3618  NE  ARG A 240      71.000  31.400  69.530  0.00  0.00           N  
ATOM   3619  HE  ARG A 240      71.800  31.100  69.010  0.00  0.00           H  
ATOM   3620  CZ  ARG A 240      71.070  30.800  70.720  0.00  0.00           C  
ATOM   3621  NH1 ARG A 240      70.200  30.940  71.690  0.00  0.00           N  
ATOM   3622 1HH1 ARG A 240      69.400  31.520  71.520  0.00  0.00           H  
ATOM   3623 2HH1 ARG A 240      70.230  30.260  72.440  0.00  0.00           H  
ATOM   3624  NH2 ARG A 240      72.060  29.990  70.830  0.00  0.00           N  
ATOM   3625 1HH2 ARG A 240      72.640  29.840  70.010  0.00  0.00           H  
ATOM   3626 2HH2 ARG A 240      72.220  29.530  71.710  0.00  0.00           H  
ATOM   3627  C   ARG A 240      72.170  32.420  64.470  0.00  0.00           C  
ATOM   3628  O   ARG A 240      73.170  31.700  64.230  0.00  0.00           O  
ATOM   3629  N   ARG A 241      71.230  32.620  63.530  0.00  0.00           N  
ATOM   3630  H   ARG A 241      70.590  33.350  63.810  0.00  0.00           H  
ATOM   3631  CA  ARG A 241      71.220  32.030  62.170  0.00  0.00           C  
ATOM   3632  HA  ARG A 241      72.170  31.500  62.040  0.00  0.00           H  
ATOM   3633  CB  ARG A 241      70.090  31.020  62.050  0.00  0.00           C  
ATOM   3634  HB1 ARG A 241      69.140  31.540  62.210  0.00  0.00           H  
ATOM   3635  HB2 ARG A 241      70.140  30.340  62.900  0.00  0.00           H  
ATOM   3636  CG  ARG A 241      70.210  29.980  60.860  0.00  0.00           C  
ATOM   3637  HG1 ARG A 241      69.570  29.140  61.090  0.00  0.00           H  
ATOM   3638  HG2 ARG A 241      71.210  29.540  60.810  0.00  0.00           H  
ATOM   3639  CD  ARG A 241      69.730  30.480  59.450  0.00  0.00           C  
ATOM   3640  HD1 ARG A 241      70.580  30.470  58.790  0.00  0.00           H  
ATOM   3641  HD2 ARG A 241      69.280  31.460  59.580  0.00  0.00           H  
ATOM   3642  NE  ARG A 241      68.610  29.590  59.000  0.00  0.00           N  
ATOM   3643  HE  ARG A 241      67.820  29.580  59.630  0.00  0.00           H  
ATOM   3644  CZ  ARG A 241      68.580  28.970  57.920  0.00  0.00           C  
ATOM   3645  NH1 ARG A 241      69.620  28.700  57.170  0.00  0.00           N  
ATOM   3646 1HH1 ARG A 241      70.520  28.690  57.650  0.00  0.00           H  
ATOM   3647 2HH1 ARG A 241      69.530  28.160  56.320  0.00  0.00           H  
ATOM   3648  NH2 ARG A 241      67.540  28.340  57.510  0.00  0.00           N  
ATOM   3649 1HH2 ARG A 241      66.740  28.400  58.120  0.00  0.00           H  
ATOM   3650 2HH2 ARG A 241      67.470  27.950  56.580  0.00  0.00           H  
ATOM   3651  C   ARG A 241      71.240  33.070  61.110  0.00  0.00           C  
ATOM   3652  O   ARG A 241      70.610  34.110  61.280  0.00  0.00           O  
ATOM   3653  N   VAL A 242      71.780  32.760  59.900  0.00  0.00           N  
ATOM   3654  H   VAL A 242      72.170  31.830  59.860  0.00  0.00           H  
ATOM   3655  CA  VAL A 242      71.960  33.640  58.830  0.00  0.00           C  
ATOM   3656  HA  VAL A 242      71.050  34.220  58.890  0.00  0.00           H  
ATOM   3657  CB  VAL A 242      73.310  34.460  58.960  0.00  0.00           C  
ATOM   3658  HB  VAL A 242      73.230  35.220  58.180  0.00  0.00           H  
ATOM   3659  CG1 VAL A 242      73.490  35.240  60.270  0.00  0.00           C  
ATOM   3660 1HG1 VAL A 242      74.300  35.970  60.390  0.00  0.00           H  
ATOM   3661 2HG1 VAL A 242      72.560  35.750  60.470  0.00  0.00           H  
ATOM   3662 3HG1 VAL A 242      73.630  34.520  61.070  0.00  0.00           H  
ATOM   3663  CG2 VAL A 242      74.530  33.610  58.840  0.00  0.00           C  
ATOM   3664 1HG2 VAL A 242      75.460  34.120  59.090  0.00  0.00           H  
ATOM   3665 2HG2 VAL A 242      74.400  32.710  59.440  0.00  0.00           H  
ATOM   3666 3HG2 VAL A 242      74.590  33.450  57.770  0.00  0.00           H  
ATOM   3667  C   VAL A 242      71.910  33.080  57.460  0.00  0.00           C  
ATOM   3668  O   VAL A 242      72.290  31.900  57.250  0.00  0.00           O  
ATOM   3669  N   TYR A 243      71.350  33.920  56.520  0.00  0.00           N  
ATOM   3670  H   TYR A 243      70.910  34.780  56.820  0.00  0.00           H  
ATOM   3671  CA  TYR A 243      71.430  33.550  55.080  0.00  0.00           C  
ATOM   3672  HA  TYR A 243      71.850  32.540  55.080  0.00  0.00           H  
ATOM   3673  CB  TYR A 243      70.160  33.690  54.330  0.00  0.00           C  
ATOM   3674  HB1 TYR A 243      70.420  33.730  53.280  0.00  0.00           H  
ATOM   3675  HB2 TYR A 243      69.610  34.610  54.490  0.00  0.00           H  
ATOM   3676  CG  TYR A 243      69.230  32.570  54.600  0.00  0.00           C  
ATOM   3677  CD1 TYR A 243      69.040  31.580  53.640  0.00  0.00           C  
ATOM   3678  HD1 TYR A 243      69.570  31.570  52.710  0.00  0.00           H  
ATOM   3679  CE1 TYR A 243      68.060  30.530  53.870  0.00  0.00           C  
ATOM   3680  HE1 TYR A 243      67.890  29.800  53.120  0.00  0.00           H  
ATOM   3681  CZ  TYR A 243      67.260  30.590  55.010  0.00  0.00           C  
ATOM   3682  OH  TYR A 243      66.360  29.560  55.300  0.00  0.00           O  
ATOM   3683  HH  TYR A 243      65.940  29.720  56.150  0.00  0.00           H  
ATOM   3684  CE2 TYR A 243      67.530  31.550  56.030  0.00  0.00           C  
ATOM   3685  HE2 TYR A 243      67.030  31.490  56.990  0.00  0.00           H  
ATOM   3686  CD2 TYR A 243      68.410  32.600  55.760  0.00  0.00           C  
ATOM   3687  HD2 TYR A 243      68.640  33.270  56.580  0.00  0.00           H  
ATOM   3688  C   TYR A 243      72.410  34.480  54.330  0.00  0.00           C  
ATOM   3689  O   TYR A 243      73.200  33.990  53.470  0.00  0.00           O  
ATOM   3690  N   ALA A 244      72.330  35.830  54.610  0.00  0.00           N  
ATOM   3691  H   ALA A 244      71.680  36.100  55.340  0.00  0.00           H  
ATOM   3692  CA  ALA A 244      73.250  36.800  54.040  0.00  0.00           C  
ATOM   3693  HA  ALA A 244      74.250  36.390  54.160  0.00  0.00           H  
ATOM   3694  CB  ALA A 244      72.930  37.050  52.570  0.00  0.00           C  
ATOM   3695  HB1 ALA A 244      73.070  36.100  52.050  0.00  0.00           H  
ATOM   3696  HB2 ALA A 244      71.860  37.260  52.630  0.00  0.00           H  
ATOM   3697  HB3 ALA A 244      73.410  37.920  52.130  0.00  0.00           H  
ATOM   3698  C   ALA A 244      73.220  38.200  54.750  0.00  0.00           C  
ATOM   3699  O   ALA A 244      72.240  38.570  55.360  0.00  0.00           O  
ATOM   3700  N   THR A 245      74.320  38.910  54.570  0.00  0.00           N  
ATOM   3701  H   THR A 245      75.070  38.510  54.010  0.00  0.00           H  
ATOM   3702  CA  THR A 245      74.440  40.290  54.980  0.00  0.00           C  
ATOM   3703  HA  THR A 245      73.790  40.520  55.820  0.00  0.00           H  
ATOM   3704  CB  THR A 245      75.900  40.500  55.370  0.00  0.00           C  
ATOM   3705  HB  THR A 245      76.490  40.170  54.530  0.00  0.00           H  
ATOM   3706  CG2 THR A 245      76.300  41.860  55.720  0.00  0.00           C  
ATOM   3707 1HG2 THR A 245      75.920  42.210  56.670  0.00  0.00           H  
ATOM   3708 2HG2 THR A 245      77.380  41.820  55.880  0.00  0.00           H  
ATOM   3709 3HG2 THR A 245      76.060  42.500  54.860  0.00  0.00           H  
ATOM   3710  OG1 THR A 245      76.290  39.650  56.390  0.00  0.00           O  
ATOM   3711  HG1 THR A 245      76.000  38.780  56.110  0.00  0.00           H  
ATOM   3712  C   THR A 245      73.940  41.160  53.870  0.00  0.00           C  
ATOM   3713  O   THR A 245      74.340  41.010  52.750  0.00  0.00           O  
ATOM   3714  N   ILE A 246      73.150  42.190  54.200  0.00  0.00           N  
ATOM   3715  H   ILE A 246      72.880  42.280  55.170  0.00  0.00           H  
ATOM   3716  CA  ILE A 246      72.740  43.200  53.260  0.00  0.00           C  
ATOM   3717  HA  ILE A 246      72.570  42.600  52.360  0.00  0.00           H  
ATOM   3718  CB  ILE A 246      71.410  43.900  53.660  0.00  0.00           C  
ATOM   3719  HB  ILE A 246      71.530  44.430  54.610  0.00  0.00           H  
ATOM   3720  CG2 ILE A 246      70.980  44.940  52.620  0.00  0.00           C  
ATOM   3721 1HG2 ILE A 246      71.650  45.810  52.620  0.00  0.00           H  
ATOM   3722 2HG2 ILE A 246      71.160  44.600  51.600  0.00  0.00           H  
ATOM   3723 3HG2 ILE A 246      69.990  45.310  52.880  0.00  0.00           H  
ATOM   3724  CG1 ILE A 246      70.190  42.950  53.860  0.00  0.00           C  
ATOM   3725 1HG1 ILE A 246      69.310  43.560  54.070  0.00  0.00           H  
ATOM   3726 2HG1 ILE A 246      70.410  42.310  54.710  0.00  0.00           H  
ATOM   3727  CD  ILE A 246      69.870  41.990  52.660  0.00  0.00           C  
ATOM   3728  HD1 ILE A 246      70.560  41.180  52.400  0.00  0.00           H  
ATOM   3729  HD2 ILE A 246      68.940  41.440  52.820  0.00  0.00           H  
ATOM   3730  HD3 ILE A 246      69.650  42.640  51.820  0.00  0.00           H  
ATOM   3731  C   ILE A 246      73.900  44.230  52.970  0.00  0.00           C  
ATOM   3732  O   ILE A 246      74.670  44.570  53.910  0.00  0.00           O  
ATOM   3733  N   LEU A 247      74.150  44.660  51.740  0.00  0.00           N  
ATOM   3734  H   LEU A 247      73.490  44.410  51.020  0.00  0.00           H  
ATOM   3735  CA  LEU A 247      75.340  45.580  51.430  0.00  0.00           C  
ATOM   3736  HA  LEU A 247      75.990  45.580  52.300  0.00  0.00           H  
ATOM   3737  CB  LEU A 247      76.110  45.000  50.240  0.00  0.00           C  
ATOM   3738  HB1 LEU A 247      75.440  44.710  49.440  0.00  0.00           H  
ATOM   3739  HB2 LEU A 247      76.490  44.060  50.640  0.00  0.00           H  
ATOM   3740  CG  LEU A 247      77.240  46.030  49.870  0.00  0.00           C  
ATOM   3741  HG  LEU A 247      76.960  47.080  49.830  0.00  0.00           H  
ATOM   3742  CD1 LEU A 247      78.430  45.890  50.760  0.00  0.00           C  
ATOM   3743 1HD1 LEU A 247      78.630  44.840  50.950  0.00  0.00           H  
ATOM   3744 2HD1 LEU A 247      79.310  46.440  50.400  0.00  0.00           H  
ATOM   3745 3HD1 LEU A 247      78.150  46.250  51.750  0.00  0.00           H  
ATOM   3746  CD2 LEU A 247      77.680  45.730  48.470  0.00  0.00           C  
ATOM   3747 1HD2 LEU A 247      76.980  46.200  47.780  0.00  0.00           H  
ATOM   3748 2HD2 LEU A 247      78.670  46.160  48.300  0.00  0.00           H  
ATOM   3749 3HD2 LEU A 247      77.750  44.640  48.380  0.00  0.00           H  
ATOM   3750  C   LEU A 247      74.920  47.020  51.260  0.00  0.00           C  
ATOM   3751  O   LEU A 247      75.380  47.990  51.880  0.00  0.00           O  
ATOM   3752  N   ASN A 248      73.950  47.170  50.340  0.00  0.00           N  
ATOM   3753  H   ASN A 248      73.460  46.390  49.940  0.00  0.00           H  
ATOM   3754  CA  ASN A 248      73.300  48.470  50.070  0.00  0.00           C  
ATOM   3755  HA  ASN A 248      73.160  48.890  51.070  0.00  0.00           H  
ATOM   3756  CB  ASN A 248      74.250  49.420  49.270  0.00  0.00           C  
ATOM   3757  HB1 ASN A 248      74.380  48.930  48.310  0.00  0.00           H  
ATOM   3758  HB2 ASN A 248      75.220  49.410  49.760  0.00  0.00           H  
ATOM   3759  CG  ASN A 248      73.860  50.850  49.170  0.00  0.00           C  
ATOM   3760  OD1 ASN A 248      73.270  51.260  48.200  0.00  0.00           O  
ATOM   3761  ND2 ASN A 248      74.120  51.610  50.210  0.00  0.00           N  
ATOM   3762 1HD2 ASN A 248      74.710  51.300  50.970  0.00  0.00           H  
ATOM   3763 2HD2 ASN A 248      74.000  52.610  50.030  0.00  0.00           H  
ATOM   3764  C   ASN A 248      71.920  48.400  49.380  0.00  0.00           C  
ATOM   3765  O   ASN A 248      71.680  47.440  48.630  0.00  0.00           O  
ATOM   3766  N   ALA A 249      70.980  49.310  49.540  0.00  0.00           N  
ATOM   3767  H   ALA A 249      71.160  50.130  50.110  0.00  0.00           H  
ATOM   3768  CA  ALA A 249      69.510  49.320  49.080  0.00  0.00           C  
ATOM   3769  HA  ALA A 249      69.390  48.560  48.330  0.00  0.00           H  
ATOM   3770  CB  ALA A 249      68.740  48.870  50.410  0.00  0.00           C  
ATOM   3771  HB1 ALA A 249      68.760  49.550  51.260  0.00  0.00           H  
ATOM   3772  HB2 ALA A 249      67.670  48.760  50.250  0.00  0.00           H  
ATOM   3773  HB3 ALA A 249      69.090  47.970  50.890  0.00  0.00           H  
ATOM   3774  C   ALA A 249      69.020  50.720  48.590  0.00  0.00           C  
ATOM   3775  O   ALA A 249      69.480  51.740  49.140  0.00  0.00           O  
ATOM   3776  N   GLY A 250      68.050  50.780  47.670  0.00  0.00           N  
ATOM   3777  H   GLY A 250      67.870  49.930  47.160  0.00  0.00           H  
ATOM   3778  CA  GLY A 250      67.480  52.030  47.210  0.00  0.00           C  
ATOM   3779  HA1 GLY A 250      68.170  52.650  46.670  0.00  0.00           H  
ATOM   3780  HA2 GLY A 250      67.160  52.650  48.060  0.00  0.00           H  
ATOM   3781  C   GLY A 250      66.300  51.960  46.260  0.00  0.00           C  
ATOM   3782  O   GLY A 250      65.610  50.930  46.000  0.00  0.00           O  
ATOM   3783  N   THR A 251      65.840  53.200  45.950  0.00  0.00           N  
ATOM   3784  H   THR A 251      66.150  53.930  46.550  0.00  0.00           H  
ATOM   3785  CA  THR A 251      64.720  53.480  45.080  0.00  0.00           C  
ATOM   3786  HA  THR A 251      64.800  52.690  44.340  0.00  0.00           H  
ATOM   3787  CB  THR A 251      63.310  53.350  45.740  0.00  0.00           C  
ATOM   3788  HB  THR A 251      63.070  52.330  46.020  0.00  0.00           H  
ATOM   3789  CG2 THR A 251      63.230  54.100  47.000  0.00  0.00           C  
ATOM   3790 1HG2 THR A 251      63.630  53.520  47.850  0.00  0.00           H  
ATOM   3791 2HG2 THR A 251      63.680  55.090  46.970  0.00  0.00           H  
ATOM   3792 3HG2 THR A 251      62.190  54.350  47.250  0.00  0.00           H  
ATOM   3793  OG1 THR A 251      62.390  53.760  44.800  0.00  0.00           O  
ATOM   3794  HG1 THR A 251      62.590  53.210  44.040  0.00  0.00           H  
ATOM   3795  C   THR A 251      64.850  54.820  44.320  0.00  0.00           C  
ATOM   3796  O   THR A 251      65.330  55.820  44.860  0.00  0.00           O  
ATOM   3797  N   ASN A 252      64.490  54.890  43.080  0.00  0.00           N  
ATOM   3798  H   ASN A 252      64.170  54.020  42.680  0.00  0.00           H  
ATOM   3799  CA  ASN A 252      64.500  56.110  42.220  0.00  0.00           C  
ATOM   3800  HA  ASN A 252      64.580  57.010  42.830  0.00  0.00           H  
ATOM   3801  CB  ASN A 252      65.750  56.150  41.330  0.00  0.00           C  
ATOM   3802  HB1 ASN A 252      65.560  56.820  40.500  0.00  0.00           H  
ATOM   3803  HB2 ASN A 252      65.850  55.130  40.970  0.00  0.00           H  
ATOM   3804  CG  ASN A 252      66.980  56.580  42.110  0.00  0.00           C  
ATOM   3805  OD1 ASN A 252      67.680  55.800  42.730  0.00  0.00           O  
ATOM   3806  ND2 ASN A 252      67.100  57.860  42.170  0.00  0.00           N  
ATOM   3807 1HD2 ASN A 252      66.320  58.410  41.840  0.00  0.00           H  
ATOM   3808 2HD2 ASN A 252      67.850  58.360  42.630  0.00  0.00           H  
ATOM   3809  C   ASN A 252      63.210  56.160  41.320  0.00  0.00           C  
ATOM   3810  O   ASN A 252      62.640  55.100  41.020  0.00  0.00           O  
ATOM   3811  N   THR A 253      62.880  57.400  40.820  0.00  0.00           N  
ATOM   3812  H   THR A 253      63.370  58.210  41.170  0.00  0.00           H  
ATOM   3813  CA  THR A 253      61.700  57.670  39.920  0.00  0.00           C  
ATOM   3814  HA  THR A 253      61.230  56.690  39.790  0.00  0.00           H  
ATOM   3815  CB  THR A 253      60.600  58.530  40.610  0.00  0.00           C  
ATOM   3816  HB  THR A 253      60.810  59.600  40.700  0.00  0.00           H  
ATOM   3817  CG2 THR A 253      59.220  58.430  39.950  0.00  0.00           C  
ATOM   3818 1HG2 THR A 253      58.810  57.430  40.010  0.00  0.00           H  
ATOM   3819 2HG2 THR A 253      58.480  59.020  40.500  0.00  0.00           H  
ATOM   3820 3HG2 THR A 253      59.130  58.860  38.950  0.00  0.00           H  
ATOM   3821  OG1 THR A 253      60.360  57.940  41.880  0.00  0.00           O  
ATOM   3822  HG1 THR A 253      61.110  58.160  42.450  0.00  0.00           H  
ATOM   3823  C   THR A 253      62.100  58.230  38.500  0.00  0.00           C  
ATOM   3824  O   THR A 253      63.240  58.620  38.280  0.00  0.00           O  
ATOM   3825  N   ASP A 254      61.250  58.250  37.460  0.00  0.00           N  
ATOM   3826  H   ASP A 254      60.360  57.770  37.520  0.00  0.00           H  
ATOM   3827  CA  ASP A 254      61.560  58.810  36.110  0.00  0.00           C  
ATOM   3828  HA  ASP A 254      62.630  58.950  35.980  0.00  0.00           H  
ATOM   3829  CB  ASP A 254      61.080  57.800  35.060  0.00  0.00           C  
ATOM   3830  HB1 ASP A 254      61.750  56.950  34.930  0.00  0.00           H  
ATOM   3831  HB2 ASP A 254      61.020  58.340  34.120  0.00  0.00           H  
ATOM   3832  CG  ASP A 254      59.680  57.220  35.360  0.00  0.00           C  
ATOM   3833  OD1 ASP A 254      58.850  57.870  36.100  0.00  0.00           O  
ATOM   3834  OD2 ASP A 254      59.290  56.330  34.650  0.00  0.00           O  
ATOM   3835  C   ASP A 254      61.020  60.240  35.960  0.00  0.00           C  
ATOM   3836  O   ASP A 254      61.590  60.980  35.180  0.00  0.00           O  
ATOM   3837  N   GLY A 255      59.930  60.590  36.600  0.00  0.00           N  
ATOM   3838  H   GLY A 255      59.350  59.850  36.960  0.00  0.00           H  
ATOM   3839  CA  GLY A 255      59.310  61.890  36.610  0.00  0.00           C  
ATOM   3840  HA1 GLY A 255      60.090  62.650  36.600  0.00  0.00           H  
ATOM   3841  HA2 GLY A 255      58.520  62.000  37.350  0.00  0.00           H  
ATOM   3842  C   GLY A 255      58.680  62.080  35.150  0.00  0.00           C  
ATOM   3843  O   GLY A 255      57.940  61.190  34.770  0.00  0.00           O  
ATOM   3844  N   SER A 256      58.970  63.190  34.520  0.00  0.00           N  
ATOM   3845  H   SER A 256      59.790  63.710  34.790  0.00  0.00           H  
ATOM   3846  CA  SER A 256      58.510  63.490  33.150  0.00  0.00           C  
ATOM   3847  HA  SER A 256      57.420  63.400  33.190  0.00  0.00           H  
ATOM   3848  CB  SER A 256      58.730  65.000  32.720  0.00  0.00           C  
ATOM   3849  HB1 SER A 256      58.190  65.220  31.810  0.00  0.00           H  
ATOM   3850  HB2 SER A 256      59.810  65.090  32.600  0.00  0.00           H  
ATOM   3851  OG  SER A 256      58.300  65.850  33.760  0.00  0.00           O  
ATOM   3852  HG  SER A 256      57.390  65.740  34.040  0.00  0.00           H  
ATOM   3853  C   SER A 256      59.020  62.610  32.040  0.00  0.00           C  
ATOM   3854  O   SER A 256      60.200  62.510  31.880  0.00  0.00           O  
ATOM   3855  N   LYS A 257      58.220  62.070  31.140  0.00  0.00           N  
ATOM   3856  H   LYS A 257      57.230  61.960  31.300  0.00  0.00           H  
ATOM   3857  CA  LYS A 257      58.640  61.390  29.900  0.00  0.00           C  
ATOM   3858  HA  LYS A 257      59.630  61.710  29.590  0.00  0.00           H  
ATOM   3859  CB  LYS A 257      58.670  59.810  30.220  0.00  0.00           C  
ATOM   3860  HB1 LYS A 257      59.590  59.690  30.780  0.00  0.00           H  
ATOM   3861  HB2 LYS A 257      58.800  59.280  29.270  0.00  0.00           H  
ATOM   3862  CG  LYS A 257      57.590  59.070  30.980  0.00  0.00           C  
ATOM   3863  HG1 LYS A 257      56.730  59.090  30.320  0.00  0.00           H  
ATOM   3864  HG2 LYS A 257      57.150  59.550  31.840  0.00  0.00           H  
ATOM   3865  CD  LYS A 257      57.930  57.640  31.520  0.00  0.00           C  
ATOM   3866  HD1 LYS A 257      58.870  57.610  32.080  0.00  0.00           H  
ATOM   3867  HD2 LYS A 257      58.120  56.910  30.720  0.00  0.00           H  
ATOM   3868  CE  LYS A 257      56.730  57.180  32.330  0.00  0.00           C  
ATOM   3869  HE1 LYS A 257      55.920  56.910  31.640  0.00  0.00           H  
ATOM   3870  HE2 LYS A 257      56.420  57.960  33.030  0.00  0.00           H  
ATOM   3871  NZ  LYS A 257      56.910  56.120  33.340  0.00  0.00           N1+
ATOM   3872  HZ1 LYS A 257      57.600  56.350  34.020  0.00  0.00           H  
ATOM   3873  HZ2 LYS A 257      56.060  55.940  33.870  0.00  0.00           H  
ATOM   3874  HZ3 LYS A 257      57.170  55.230  32.960  0.00  0.00           H  
ATOM   3875  C   LYS A 257      57.770  61.600  28.620  0.00  0.00           C  
ATOM   3876  O   LYS A 257      56.580  61.810  28.740  0.00  0.00           O  
ATOM   3877  N   GLU A 258      58.430  61.530  27.510  0.00  0.00           N  
ATOM   3878  H   GLU A 258      59.430  61.440  27.550  0.00  0.00           H  
ATOM   3879  CA  GLU A 258      57.880  61.730  26.150  0.00  0.00           C  
ATOM   3880  HA  GLU A 258      57.390  62.700  26.090  0.00  0.00           H  
ATOM   3881  CB  GLU A 258      59.030  61.620  25.080  0.00  0.00           C  
ATOM   3882  HB1 GLU A 258      58.580  61.340  24.130  0.00  0.00           H  
ATOM   3883  HB2 GLU A 258      59.690  60.780  25.320  0.00  0.00           H  
ATOM   3884  CG  GLU A 258      59.860  62.870  24.870  0.00  0.00           C  
ATOM   3885  HG1 GLU A 258      60.770  62.480  24.420  0.00  0.00           H  
ATOM   3886  HG2 GLU A 258      60.110  63.280  25.850  0.00  0.00           H  
ATOM   3887  CD  GLU A 258      59.110  63.780  23.950  0.00  0.00           C  
ATOM   3888  OE1 GLU A 258      59.580  63.950  22.830  0.00  0.00           O  
ATOM   3889  OE2 GLU A 258      58.110  64.410  24.340  0.00  0.00           O  
ATOM   3890  C   GLU A 258      56.820  60.700  25.670  0.00  0.00           C  
ATOM   3891  O   GLU A 258      56.120  60.920  24.670  0.00  0.00           O  
ATOM   3892  N   GLN A 259      56.580  59.660  26.510  0.00  0.00           N  
ATOM   3893  H   GLN A 259      57.160  59.610  27.330  0.00  0.00           H  
ATOM   3894  CA  GLN A 259      55.500  58.570  26.390  0.00  0.00           C  
ATOM   3895  HA  GLN A 259      55.040  58.650  25.400  0.00  0.00           H  
ATOM   3896  CB  GLN A 259      56.310  57.330  26.480  0.00  0.00           C  
ATOM   3897  HB1 GLN A 259      55.620  56.490  26.310  0.00  0.00           H  
ATOM   3898  HB2 GLN A 259      56.730  57.250  27.480  0.00  0.00           H  
ATOM   3899  CG  GLN A 259      57.410  57.180  25.470  0.00  0.00           C  
ATOM   3900  HG1 GLN A 259      57.150  57.680  24.530  0.00  0.00           H  
ATOM   3901  HG2 GLN A 259      57.620  56.140  25.200  0.00  0.00           H  
ATOM   3902  CD  GLN A 259      58.780  57.820  25.750  0.00  0.00           C  
ATOM   3903  OE1 GLN A 259      59.200  58.080  26.910  0.00  0.00           O  
ATOM   3904  NE2 GLN A 259      59.590  58.010  24.690  0.00  0.00           N  
ATOM   3905 1HE2 GLN A 259      59.190  57.840  23.770  0.00  0.00           H  
ATOM   3906 2HE2 GLN A 259      60.520  58.370  24.830  0.00  0.00           H  
ATOM   3907  C   GLN A 259      54.420  58.650  27.380  0.00  0.00           C  
ATOM   3908  O   GLN A 259      54.340  59.500  28.280  0.00  0.00           O  
ATOM   3909  N   GLY A 260      53.520  57.650  27.350  0.00  0.00           N  
ATOM   3910  H   GLY A 260      53.570  56.970  26.620  0.00  0.00           H  
ATOM   3911  CA  GLY A 260      52.410  57.620  28.360  0.00  0.00           C  
ATOM   3912  HA1 GLY A 260      51.560  56.960  28.170  0.00  0.00           H  
ATOM   3913  HA2 GLY A 260      52.050  58.640  28.420  0.00  0.00           H  
ATOM   3914  C   GLY A 260      52.950  57.300  29.800  0.00  0.00           C  
ATOM   3915  O   GLY A 260      53.940  56.620  29.870  0.00  0.00           O  
ATOM   3916  N   VAL A 261      52.210  57.700  30.800  0.00  0.00           N  
ATOM   3917  H   VAL A 261      51.310  58.120  30.650  0.00  0.00           H  
ATOM   3918  CA  VAL A 261      52.640  57.720  32.180  0.00  0.00           C  
ATOM   3919  HA  VAL A 261      53.510  58.390  32.150  0.00  0.00           H  
ATOM   3920  CB  VAL A 261      51.590  58.430  33.040  0.00  0.00           C  
ATOM   3921  HB  VAL A 261      52.140  58.590  33.960  0.00  0.00           H  
ATOM   3922  CG1 VAL A 261      51.270  59.880  32.550  0.00  0.00           C  
ATOM   3923 1HG1 VAL A 261      50.570  59.890  31.710  0.00  0.00           H  
ATOM   3924 2HG1 VAL A 261      50.690  60.470  33.260  0.00  0.00           H  
ATOM   3925 3HG1 VAL A 261      52.160  60.430  32.230  0.00  0.00           H  
ATOM   3926  CG2 VAL A 261      50.220  57.780  33.290  0.00  0.00           C  
ATOM   3927 1HG2 VAL A 261      49.760  58.450  34.010  0.00  0.00           H  
ATOM   3928 2HG2 VAL A 261      49.690  57.630  32.360  0.00  0.00           H  
ATOM   3929 3HG2 VAL A 261      50.360  56.790  33.730  0.00  0.00           H  
ATOM   3930  C   VAL A 261      53.080  56.410  32.900  0.00  0.00           C  
ATOM   3931  O   VAL A 261      53.870  56.440  33.830  0.00  0.00           O  
ATOM   3932  N   THR A 262      52.710  55.330  32.230  0.00  0.00           N  
ATOM   3933  H   THR A 262      52.230  55.410  31.330  0.00  0.00           H  
ATOM   3934  CA  THR A 262      53.030  53.940  32.660  0.00  0.00           C  
ATOM   3935  HA  THR A 262      53.440  54.110  33.650  0.00  0.00           H  
ATOM   3936  CB  THR A 262      51.760  53.060  32.780  0.00  0.00           C  
ATOM   3937  HB  THR A 262      52.030  52.040  33.050  0.00  0.00           H  
ATOM   3938  CG2 THR A 262      50.730  53.600  33.800  0.00  0.00           C  
ATOM   3939 1HG2 THR A 262      50.150  54.440  33.420  0.00  0.00           H  
ATOM   3940 2HG2 THR A 262      49.990  52.870  34.100  0.00  0.00           H  
ATOM   3941 3HG2 THR A 262      51.210  53.770  34.760  0.00  0.00           H  
ATOM   3942  OG1 THR A 262      50.970  52.870  31.590  0.00  0.00           O  
ATOM   3943  HG1 THR A 262      51.320  52.070  31.200  0.00  0.00           H  
ATOM   3944  C   THR A 262      54.150  53.240  31.810  0.00  0.00           C  
ATOM   3945  O   THR A 262      54.300  52.030  32.000  0.00  0.00           O  
ATOM   3946  N   PHE A 263      54.800  53.950  30.880  0.00  0.00           N  
ATOM   3947  H   PHE A 263      54.640  54.940  30.870  0.00  0.00           H  
ATOM   3948  CA  PHE A 263      55.790  53.430  29.900  0.00  0.00           C  
ATOM   3949  HA  PHE A 263      55.260  52.530  29.600  0.00  0.00           H  
ATOM   3950  CB  PHE A 263      55.990  54.410  28.730  0.00  0.00           C  
ATOM   3951  HB1 PHE A 263      56.510  55.340  28.990  0.00  0.00           H  
ATOM   3952  HB2 PHE A 263      55.120  54.800  28.220  0.00  0.00           H  
ATOM   3953  CG  PHE A 263      56.870  53.810  27.640  0.00  0.00           C  
ATOM   3954  CD1 PHE A 263      58.250  54.060  27.510  0.00  0.00           C  
ATOM   3955  HD1 PHE A 263      58.720  54.770  28.160  0.00  0.00           H  
ATOM   3956  CE1 PHE A 263      59.000  53.500  26.450  0.00  0.00           C  
ATOM   3957  HE1 PHE A 263      60.030  53.780  26.260  0.00  0.00           H  
ATOM   3958  CZ  PHE A 263      58.280  52.650  25.550  0.00  0.00           C  
ATOM   3959  HZ  PHE A 263      58.780  52.300  24.660  0.00  0.00           H  
ATOM   3960  CE2 PHE A 263      56.940  52.350  25.740  0.00  0.00           C  
ATOM   3961  HE2 PHE A 263      56.410  51.730  25.040  0.00  0.00           H  
ATOM   3962  CD2 PHE A 263      56.270  52.910  26.760  0.00  0.00           C  
ATOM   3963  HD2 PHE A 263      55.210  52.720  26.850  0.00  0.00           H  
ATOM   3964  C   PHE A 263      57.140  53.150  30.600  0.00  0.00           C  
ATOM   3965  O   PHE A 263      57.380  53.980  31.480  0.00  0.00           O  
ATOM   3966  N   PRO A 264      57.900  52.040  30.460  0.00  0.00           N  
ATOM   3967  CD  PRO A 264      57.540  50.880  29.740  0.00  0.00           C  
ATOM   3968  HD1 PRO A 264      57.290  51.040  28.700  0.00  0.00           H  
ATOM   3969  HD2 PRO A 264      56.860  50.200  30.260  0.00  0.00           H  
ATOM   3970  CG  PRO A 264      58.850  49.970  29.770  0.00  0.00           C  
ATOM   3971  HG1 PRO A 264      59.570  50.250  29.000  0.00  0.00           H  
ATOM   3972  HG2 PRO A 264      58.640  48.890  29.690  0.00  0.00           H  
ATOM   3973  CB  PRO A 264      59.370  50.330  31.110  0.00  0.00           C  
ATOM   3974  HB1 PRO A 264      60.420  50.030  31.120  0.00  0.00           H  
ATOM   3975  HB2 PRO A 264      58.850  49.830  31.930  0.00  0.00           H  
ATOM   3976  CA  PRO A 264      59.180  51.850  31.140  0.00  0.00           C  
ATOM   3977  HA  PRO A 264      59.060  52.180  32.170  0.00  0.00           H  
ATOM   3978  C   PRO A 264      60.260  52.640  30.430  0.00  0.00           C  
ATOM   3979  O   PRO A 264      60.220  52.700  29.200  0.00  0.00           O  
ATOM   3980  N   SER A 265      61.200  53.240  31.190  0.00  0.00           N  
ATOM   3981  H   SER A 265      61.140  53.270  32.190  0.00  0.00           H  
ATOM   3982  CA  SER A 265      62.230  54.120  30.610  0.00  0.00           C  
ATOM   3983  HA  SER A 265      62.270  54.100  29.530  0.00  0.00           H  
ATOM   3984  CB  SER A 265      61.780  55.510  30.980  0.00  0.00           C  
ATOM   3985  HB1 SER A 265      60.800  55.830  30.650  0.00  0.00           H  
ATOM   3986  HB2 SER A 265      62.440  56.150  30.400  0.00  0.00           H  
ATOM   3987  OG  SER A 265      61.900  55.710  32.370  0.00  0.00           O  
ATOM   3988  HG  SER A 265      61.170  55.280  32.820  0.00  0.00           H  
ATOM   3989  C   SER A 265      63.570  53.700  31.110  0.00  0.00           C  
ATOM   3990  O   SER A 265      63.680  52.980  32.080  0.00  0.00           O  
ATOM   3991  N   GLY A 266      64.680  54.000  30.370  0.00  0.00           N  
ATOM   3992  H   GLY A 266      64.520  54.560  29.550  0.00  0.00           H  
ATOM   3993  CA  GLY A 266      66.020  53.580  30.730  0.00  0.00           C  
ATOM   3994  HA1 GLY A 266      66.590  53.590  29.790  0.00  0.00           H  
ATOM   3995  HA2 GLY A 266      65.970  52.540  31.060  0.00  0.00           H  
ATOM   3996  C   GLY A 266      66.920  54.440  31.660  0.00  0.00           C  
ATOM   3997  O   GLY A 266      67.710  53.780  32.280  0.00  0.00           O  
ATOM   3998  N   GLU A 267      66.830  55.760  31.750  0.00  0.00           N  
ATOM   3999  H   GLU A 267      65.940  56.180  31.470  0.00  0.00           H  
ATOM   4000  CA  GLU A 267      67.580  56.530  32.710  0.00  0.00           C  
ATOM   4001  HA  GLU A 267      68.610  56.320  32.440  0.00  0.00           H  
ATOM   4002  CB  GLU A 267      67.390  58.140  32.730  0.00  0.00           C  
ATOM   4003  HB1 GLU A 267      68.040  58.480  33.540  0.00  0.00           H  
ATOM   4004  HB2 GLU A 267      66.490  58.350  33.320  0.00  0.00           H  
ATOM   4005  CG  GLU A 267      67.440  58.850  31.370  0.00  0.00           C  
ATOM   4006  HG1 GLU A 267      68.300  58.410  30.880  0.00  0.00           H  
ATOM   4007  HG2 GLU A 267      67.660  59.910  31.490  0.00  0.00           H  
ATOM   4008  CD  GLU A 267      66.140  58.750  30.470  0.00  0.00           C  
ATOM   4009  OE1 GLU A 267      66.170  59.200  29.320  0.00  0.00           O  
ATOM   4010  OE2 GLU A 267      65.070  58.180  30.840  0.00  0.00           O  
ATOM   4011  C   GLU A 267      67.390  56.080  34.200  0.00  0.00           C  
ATOM   4012  O   GLU A 267      68.440  55.700  34.790  0.00  0.00           O  
ATOM   4013  N   VAL A 268      66.160  56.090  34.730  0.00  0.00           N  
ATOM   4014  H   VAL A 268      65.360  56.440  34.230  0.00  0.00           H  
ATOM   4015  CA  VAL A 268      65.820  55.530  36.080  0.00  0.00           C  
ATOM   4016  HA  VAL A 268      66.190  56.190  36.850  0.00  0.00           H  
ATOM   4017  CB  VAL A 268      64.320  55.530  36.400  0.00  0.00           C  
ATOM   4018  HB  VAL A 268      64.020  56.560  36.280  0.00  0.00           H  
ATOM   4019  CG1 VAL A 268      63.490  54.630  35.450  0.00  0.00           C  
ATOM   4020 1HG1 VAL A 268      62.480  55.030  35.480  0.00  0.00           H  
ATOM   4021 2HG1 VAL A 268      63.770  54.840  34.400  0.00  0.00           H  
ATOM   4022 3HG1 VAL A 268      63.530  53.590  35.750  0.00  0.00           H  
ATOM   4023  CG2 VAL A 268      64.000  55.390  37.880  0.00  0.00           C  
ATOM   4024 1HG2 VAL A 268      64.290  54.450  38.370  0.00  0.00           H  
ATOM   4025 2HG2 VAL A 268      64.470  56.230  38.400  0.00  0.00           H  
ATOM   4026 3HG2 VAL A 268      62.960  55.550  38.110  0.00  0.00           H  
ATOM   4027  C   VAL A 268      66.410  54.090  36.330  0.00  0.00           C  
ATOM   4028  O   VAL A 268      66.910  53.840  37.420  0.00  0.00           O  
ATOM   4029  N   GLN A 269      66.500  53.280  35.340  0.00  0.00           N  
ATOM   4030  H   GLN A 269      66.270  53.640  34.420  0.00  0.00           H  
ATOM   4031  CA  GLN A 269      67.230  51.960  35.270  0.00  0.00           C  
ATOM   4032  HA  GLN A 269      66.820  51.380  36.090  0.00  0.00           H  
ATOM   4033  CB  GLN A 269      66.930  51.160  33.960  0.00  0.00           C  
ATOM   4034  HB1 GLN A 269      67.770  51.250  33.280  0.00  0.00           H  
ATOM   4035  HB2 GLN A 269      66.130  51.630  33.390  0.00  0.00           H  
ATOM   4036  CG  GLN A 269      66.610  49.730  34.250  0.00  0.00           C  
ATOM   4037  HG1 GLN A 269      67.330  49.380  34.980  0.00  0.00           H  
ATOM   4038  HG2 GLN A 269      66.720  49.120  33.340  0.00  0.00           H  
ATOM   4039  CD  GLN A 269      65.260  49.370  34.830  0.00  0.00           C  
ATOM   4040  OE1 GLN A 269      64.280  49.110  34.160  0.00  0.00           O  
ATOM   4041  NE2 GLN A 269      65.110  49.450  36.080  0.00  0.00           N  
ATOM   4042 1HE2 GLN A 269      65.890  49.380  36.700  0.00  0.00           H  
ATOM   4043 2HE2 GLN A 269      64.160  49.450  36.440  0.00  0.00           H  
ATOM   4044  C   GLN A 269      68.740  52.050  35.560  0.00  0.00           C  
ATOM   4045  O   GLN A 269      69.240  51.200  36.240  0.00  0.00           O  
ATOM   4046  N   GLU A 270      69.370  53.130  35.130  0.00  0.00           N  
ATOM   4047  H   GLU A 270      68.810  53.790  34.620  0.00  0.00           H  
ATOM   4048  CA  GLU A 270      70.810  53.500  35.270  0.00  0.00           C  
ATOM   4049  HA  GLU A 270      71.390  52.580  35.210  0.00  0.00           H  
ATOM   4050  CB  GLU A 270      71.430  54.390  34.140  0.00  0.00           C  
ATOM   4051  HB1 GLU A 270      72.400  54.760  34.440  0.00  0.00           H  
ATOM   4052  HB2 GLU A 270      70.830  55.300  34.060  0.00  0.00           H  
ATOM   4053  CG  GLU A 270      71.580  53.570  32.800  0.00  0.00           C  
ATOM   4054  HG1 GLU A 270      70.560  53.420  32.450  0.00  0.00           H  
ATOM   4055  HG2 GLU A 270      72.010  52.570  32.890  0.00  0.00           H  
ATOM   4056  CD  GLU A 270      72.350  54.420  31.800  0.00  0.00           C  
ATOM   4057  OE1 GLU A 270      71.770  54.700  30.720  0.00  0.00           O  
ATOM   4058  OE2 GLU A 270      73.510  54.830  32.080  0.00  0.00           O  
ATOM   4059  C   GLU A 270      70.940  54.150  36.630  0.00  0.00           C  
ATOM   4060  O   GLU A 270      71.700  53.680  37.480  0.00  0.00           O  
ATOM   4061  N   GLN A 271      70.100  55.190  36.950  0.00  0.00           N  
ATOM   4062  H   GLN A 271      69.500  55.480  36.190  0.00  0.00           H  
ATOM   4063  CA  GLN A 271      70.300  55.980  38.200  0.00  0.00           C  
ATOM   4064  HA  GLN A 271      71.300  56.400  38.140  0.00  0.00           H  
ATOM   4065  CB  GLN A 271      69.400  57.190  38.240  0.00  0.00           C  
ATOM   4066  HB1 GLN A 271      69.570  57.660  39.200  0.00  0.00           H  
ATOM   4067  HB2 GLN A 271      68.340  56.910  38.250  0.00  0.00           H  
ATOM   4068  CG  GLN A 271      69.640  58.220  37.130  0.00  0.00           C  
ATOM   4069  HG1 GLN A 271      69.410  57.750  36.170  0.00  0.00           H  
ATOM   4070  HG2 GLN A 271      70.690  58.490  37.090  0.00  0.00           H  
ATOM   4071  CD  GLN A 271      68.710  59.440  37.140  0.00  0.00           C  
ATOM   4072  OE1 GLN A 271      67.780  59.690  37.970  0.00  0.00           O  
ATOM   4073  NE2 GLN A 271      68.870  60.440  36.310  0.00  0.00           N  
ATOM   4074 1HE2 GLN A 271      69.580  60.330  35.600  0.00  0.00           H  
ATOM   4075 2HE2 GLN A 271      68.360  61.310  36.280  0.00  0.00           H  
ATOM   4076  C   GLN A 271      70.110  55.190  39.480  0.00  0.00           C  
ATOM   4077  O   GLN A 271      71.000  55.330  40.340  0.00  0.00           O  
ATOM   4078  N   LEU A 272      69.130  54.300  39.630  0.00  0.00           N  
ATOM   4079  H   LEU A 272      68.360  54.230  38.980  0.00  0.00           H  
ATOM   4080  CA  LEU A 272      69.000  53.430  40.760  0.00  0.00           C  
ATOM   4081  HA  LEU A 272      68.830  54.060  41.610  0.00  0.00           H  
ATOM   4082  CB  LEU A 272      67.680  52.640  40.480  0.00  0.00           C  
ATOM   4083  HB1 LEU A 272      67.660  52.240  39.460  0.00  0.00           H  
ATOM   4084  HB2 LEU A 272      66.820  53.290  40.630  0.00  0.00           H  
ATOM   4085  CG  LEU A 272      67.490  51.520  41.540  0.00  0.00           C  
ATOM   4086  HG  LEU A 272      68.150  50.690  41.280  0.00  0.00           H  
ATOM   4087  CD1 LEU A 272      67.650  51.980  43.010  0.00  0.00           C  
ATOM   4088 1HD1 LEU A 272      68.680  52.250  43.220  0.00  0.00           H  
ATOM   4089 2HD1 LEU A 272      67.120  52.940  43.080  0.00  0.00           H  
ATOM   4090 3HD1 LEU A 272      67.360  51.240  43.760  0.00  0.00           H  
ATOM   4091  CD2 LEU A 272      66.030  51.000  41.370  0.00  0.00           C  
ATOM   4092 1HD2 LEU A 272      65.990  50.440  40.450  0.00  0.00           H  
ATOM   4093 2HD2 LEU A 272      65.840  50.260  42.150  0.00  0.00           H  
ATOM   4094 3HD2 LEU A 272      65.320  51.810  41.260  0.00  0.00           H  
ATOM   4095  C   LEU A 272      70.210  52.610  40.930  0.00  0.00           C  
ATOM   4096  O   LEU A 272      70.870  52.750  41.980  0.00  0.00           O  
ATOM   4097  N   ILE A 273      70.680  51.910  39.830  0.00  0.00           N  
ATOM   4098  H   ILE A 273      70.260  52.020  38.920  0.00  0.00           H  
ATOM   4099  CA  ILE A 273      71.860  51.020  40.020  0.00  0.00           C  
ATOM   4100  HA  ILE A 273      71.650  50.330  40.840  0.00  0.00           H  
ATOM   4101  CB  ILE A 273      72.160  50.130  38.820  0.00  0.00           C  
ATOM   4102  HB  ILE A 273      72.410  50.840  38.030  0.00  0.00           H  
ATOM   4103  CG2 ILE A 273      73.400  49.220  39.090  0.00  0.00           C  
ATOM   4104 1HG2 ILE A 273      73.690  48.740  38.150  0.00  0.00           H  
ATOM   4105 2HG2 ILE A 273      74.240  49.890  39.250  0.00  0.00           H  
ATOM   4106 3HG2 ILE A 273      73.290  48.420  39.820  0.00  0.00           H  
ATOM   4107  CG1 ILE A 273      70.920  49.270  38.470  0.00  0.00           C  
ATOM   4108 1HG1 ILE A 273      70.020  49.880  38.540  0.00  0.00           H  
ATOM   4109 2HG1 ILE A 273      70.830  48.510  39.240  0.00  0.00           H  
ATOM   4110  CD  ILE A 273      70.850  48.470  37.150  0.00  0.00           C  
ATOM   4111  HD1 ILE A 273      71.120  49.130  36.320  0.00  0.00           H  
ATOM   4112  HD2 ILE A 273      71.500  47.600  37.160  0.00  0.00           H  
ATOM   4113  HD3 ILE A 273      69.800  48.260  36.930  0.00  0.00           H  
ATOM   4114  C   ILE A 273      73.060  51.870  40.380  0.00  0.00           C  
ATOM   4115  O   ILE A 273      73.740  51.460  41.340  0.00  0.00           O  
ATOM   4116  N   CYS A 274      73.380  53.030  39.810  0.00  0.00           N  
ATOM   4117  H   CYS A 274      72.770  53.490  39.150  0.00  0.00           H  
ATOM   4118  CA  CYS A 274      74.650  53.810  40.130  0.00  0.00           C  
ATOM   4119  HA  CYS A 274      75.540  53.190  40.140  0.00  0.00           H  
ATOM   4120  CB  CYS A 274      74.800  54.930  39.090  0.00  0.00           C  
ATOM   4121  HB1 CYS A 274      75.740  55.400  39.380  0.00  0.00           H  
ATOM   4122  HB2 CYS A 274      74.010  55.650  39.330  0.00  0.00           H  
ATOM   4123  SG  CYS A 274      74.660  54.350  37.370  0.00  0.00           S  
ATOM   4124  HG  CYS A 274      73.460  53.770  37.520  0.00  0.00           H  
ATOM   4125  C   CYS A 274      74.550  54.360  41.590  0.00  0.00           C  
ATOM   4126  O   CYS A 274      75.590  54.410  42.240  0.00  0.00           O  
ATOM   4127  N   SER A 275      73.400  54.780  42.050  0.00  0.00           N  
ATOM   4128  H   SER A 275      72.600  54.750  41.430  0.00  0.00           H  
ATOM   4129  CA  SER A 275      73.130  55.310  43.500  0.00  0.00           C  
ATOM   4130  HA  SER A 275      73.770  56.170  43.740  0.00  0.00           H  
ATOM   4131  CB  SER A 275      71.640  55.730  43.670  0.00  0.00           C  
ATOM   4132  HB1 SER A 275      71.650  56.030  44.710  0.00  0.00           H  
ATOM   4133  HB2 SER A 275      71.000  54.870  43.460  0.00  0.00           H  
ATOM   4134  OG  SER A 275      71.130  56.750  42.770  0.00  0.00           O  
ATOM   4135  HG  SER A 275      70.950  56.380  41.900  0.00  0.00           H  
ATOM   4136  C   SER A 275      73.460  54.180  44.530  0.00  0.00           C  
ATOM   4137  O   SER A 275      73.730  54.530  45.680  0.00  0.00           O  
ATOM   4138  N   LEU A 276      73.380  52.950  44.040  0.00  0.00           N  
ATOM   4139  H   LEU A 276      73.020  52.840  43.100  0.00  0.00           H  
ATOM   4140  CA  LEU A 276      73.760  51.760  44.820  0.00  0.00           C  
ATOM   4141  HA  LEU A 276      73.610  51.990  45.870  0.00  0.00           H  
ATOM   4142  CB  LEU A 276      72.890  50.580  44.560  0.00  0.00           C  
ATOM   4143  HB1 LEU A 276      73.280  49.930  45.340  0.00  0.00           H  
ATOM   4144  HB2 LEU A 276      73.170  50.220  43.570  0.00  0.00           H  
ATOM   4145  CG  LEU A 276      71.330  50.840  44.670  0.00  0.00           C  
ATOM   4146  HG  LEU A 276      70.990  50.830  43.630  0.00  0.00           H  
ATOM   4147  CD1 LEU A 276      70.720  49.540  45.230  0.00  0.00           C  
ATOM   4148 1HD1 LEU A 276      69.650  49.390  45.060  0.00  0.00           H  
ATOM   4149 2HD1 LEU A 276      71.150  48.670  44.740  0.00  0.00           H  
ATOM   4150 3HD1 LEU A 276      70.910  49.490  46.300  0.00  0.00           H  
ATOM   4151  CD2 LEU A 276      70.760  52.070  45.420  0.00  0.00           C  
ATOM   4152 1HD2 LEU A 276      71.200  52.010  46.420  0.00  0.00           H  
ATOM   4153 2HD2 LEU A 276      71.030  52.960  44.860  0.00  0.00           H  
ATOM   4154 3HD2 LEU A 276      69.680  51.910  45.360  0.00  0.00           H  
ATOM   4155  C   LEU A 276      75.300  51.450  44.680  0.00  0.00           C  
ATOM   4156  O   LEU A 276      75.930  51.170  45.700  0.00  0.00           O  
ATOM   4157  N   TYR A 277      75.860  51.420  43.480  0.00  0.00           N  
ATOM   4158  H   TYR A 277      75.250  51.720  42.750  0.00  0.00           H  
ATOM   4159  CA  TYR A 277      77.250  50.980  43.240  0.00  0.00           C  
ATOM   4160  HA  TYR A 277      77.360  50.020  43.740  0.00  0.00           H  
ATOM   4161  CB  TYR A 277      77.350  50.580  41.760  0.00  0.00           C  
ATOM   4162  HB1 TYR A 277      78.340  50.830  41.370  0.00  0.00           H  
ATOM   4163  HB2 TYR A 277      76.730  51.280  41.200  0.00  0.00           H  
ATOM   4164  CG  TYR A 277      77.040  49.060  41.550  0.00  0.00           C  
ATOM   4165  CD1 TYR A 277      75.720  48.560  41.460  0.00  0.00           C  
ATOM   4166  HD1 TYR A 277      74.950  49.260  41.180  0.00  0.00           H  
ATOM   4167  CE1 TYR A 277      75.480  47.220  41.640  0.00  0.00           C  
ATOM   4168  HE1 TYR A 277      74.490  46.800  41.560  0.00  0.00           H  
ATOM   4169  CZ  TYR A 277      76.480  46.330  42.000  0.00  0.00           C  
ATOM   4170  OH  TYR A 277      76.240  45.020  42.340  0.00  0.00           O  
ATOM   4171  HH  TYR A 277      76.880  44.590  42.930  0.00  0.00           H  
ATOM   4172  CE2 TYR A 277      77.780  46.850  42.210  0.00  0.00           C  
ATOM   4173  HE2 TYR A 277      78.590  46.170  42.440  0.00  0.00           H  
ATOM   4174  CD2 TYR A 277      78.020  48.200  41.920  0.00  0.00           C  
ATOM   4175  HD2 TYR A 277      79.020  48.620  42.000  0.00  0.00           H  
ATOM   4176  C   TYR A 277      78.330  51.920  43.620  0.00  0.00           C  
ATOM   4177  O   TYR A 277      79.400  51.470  43.930  0.00  0.00           O  
ATOM   4178  N   GLN A 278      78.000  53.170  43.830  0.00  0.00           N  
ATOM   4179  H   GLN A 278      77.070  53.380  43.520  0.00  0.00           H  
ATOM   4180  CA  GLN A 278      78.860  54.210  44.380  0.00  0.00           C  
ATOM   4181  HA  GLN A 278      79.850  53.970  44.000  0.00  0.00           H  
ATOM   4182  CB  GLN A 278      78.540  55.640  43.800  0.00  0.00           C  
ATOM   4183  HB1 GLN A 278      79.180  56.420  44.200  0.00  0.00           H  
ATOM   4184  HB2 GLN A 278      77.570  56.000  44.180  0.00  0.00           H  
ATOM   4185  CG  GLN A 278      78.590  55.680  42.290  0.00  0.00           C  
ATOM   4186  HG1 GLN A 278      78.180  56.610  41.890  0.00  0.00           H  
ATOM   4187  HG2 GLN A 278      77.980  54.850  41.930  0.00  0.00           H  
ATOM   4188  CD  GLN A 278      80.020  55.590  41.720  0.00  0.00           C  
ATOM   4189  OE1 GLN A 278      80.970  56.220  42.240  0.00  0.00           O  
ATOM   4190  NE2 GLN A 278      80.390  54.700  40.880  0.00  0.00           N  
ATOM   4191 1HE2 GLN A 278      79.710  54.160  40.370  0.00  0.00           H  
ATOM   4192 2HE2 GLN A 278      81.320  54.820  40.490  0.00  0.00           H  
ATOM   4193  C   GLN A 278      79.070  54.080  45.960  0.00  0.00           C  
ATOM   4194  O   GLN A 278      80.220  53.890  46.420  0.00  0.00           O  
ATOM   4195  N   PRO A 279      78.050  54.250  46.880  0.00  0.00           N  
ATOM   4196  CD  PRO A 279      76.660  54.450  46.550  0.00  0.00           C  
ATOM   4197  HD1 PRO A 279      76.380  53.820  45.700  0.00  0.00           H  
ATOM   4198  HD2 PRO A 279      76.420  55.500  46.440  0.00  0.00           H  
ATOM   4199  CG  PRO A 279      75.920  54.040  47.860  0.00  0.00           C  
ATOM   4200  HG1 PRO A 279      75.510  53.030  47.860  0.00  0.00           H  
ATOM   4201  HG2 PRO A 279      75.060  54.710  48.020  0.00  0.00           H  
ATOM   4202  CB  PRO A 279      77.000  54.350  48.970  0.00  0.00           C  
ATOM   4203  HB1 PRO A 279      76.820  53.720  49.840  0.00  0.00           H  
ATOM   4204  HB2 PRO A 279      76.820  55.370  49.360  0.00  0.00           H  
ATOM   4205  CA  PRO A 279      78.340  54.260  48.300  0.00  0.00           C  
ATOM   4206  HA  PRO A 279      78.920  55.150  48.560  0.00  0.00           H  
ATOM   4207  C   PRO A 279      79.130  53.010  48.680  0.00  0.00           C  
ATOM   4208  O   PRO A 279      80.050  53.050  49.510  0.00  0.00           O  
ATOM   4209  N   ALA A 280      78.780  51.880  48.080  0.00  0.00           N  
ATOM   4210  H   ALA A 280      78.010  51.900  47.440  0.00  0.00           H  
ATOM   4211  CA  ALA A 280      79.250  50.540  48.480  0.00  0.00           C  
ATOM   4212  HA  ALA A 280      79.180  50.420  49.570  0.00  0.00           H  
ATOM   4213  CB  ALA A 280      78.410  49.440  47.780  0.00  0.00           C  
ATOM   4214  HB1 ALA A 280      77.370  49.410  48.140  0.00  0.00           H  
ATOM   4215  HB2 ALA A 280      78.420  49.730  46.740  0.00  0.00           H  
ATOM   4216  HB3 ALA A 280      78.840  48.460  47.930  0.00  0.00           H  
ATOM   4217  C   ALA A 280      80.730  50.280  48.150  0.00  0.00           C  
ATOM   4218  O   ALA A 280      81.310  49.450  48.850  0.00  0.00           O  
ATOM   4219  N   GLY A 281      81.350  51.000  47.270  0.00  0.00           N  
ATOM   4220  H   GLY A 281      80.900  51.800  46.860  0.00  0.00           H  
ATOM   4221  CA  GLY A 281      82.760  50.870  46.890  0.00  0.00           C  
ATOM   4222  HA1 GLY A 281      83.420  50.980  47.750  0.00  0.00           H  
ATOM   4223  HA2 GLY A 281      82.960  51.660  46.170  0.00  0.00           H  
ATOM   4224  C   GLY A 281      83.240  49.580  46.140  0.00  0.00           C  
ATOM   4225  O   GLY A 281      84.420  49.430  45.820  0.00  0.00           O  
ATOM   4226  N   LEU A 282      82.380  48.570  45.980  0.00  0.00           N  
ATOM   4227  H   LEU A 282      81.390  48.590  46.210  0.00  0.00           H  
ATOM   4228  CA  LEU A 282      82.620  47.370  45.240  0.00  0.00           C  
ATOM   4229  HA  LEU A 282      83.700  47.150  45.300  0.00  0.00           H  
ATOM   4230  CB  LEU A 282      81.810  46.170  45.770  0.00  0.00           C  
ATOM   4231  HB1 LEU A 282      82.220  45.320  45.240  0.00  0.00           H  
ATOM   4232  HB2 LEU A 282      80.750  46.350  45.550  0.00  0.00           H  
ATOM   4233  CG  LEU A 282      81.960  45.780  47.260  0.00  0.00           C  
ATOM   4234  HG  LEU A 282      81.380  46.560  47.750  0.00  0.00           H  
ATOM   4235  CD1 LEU A 282      81.370  44.450  47.610  0.00  0.00           C  
ATOM   4236 1HD1 LEU A 282      80.370  44.280  47.190  0.00  0.00           H  
ATOM   4237 2HD1 LEU A 282      81.950  43.760  47.020  0.00  0.00           H  
ATOM   4238 3HD1 LEU A 282      81.400  44.200  48.670  0.00  0.00           H  
ATOM   4239  CD2 LEU A 282      83.470  45.760  47.690  0.00  0.00           C  
ATOM   4240 1HD2 LEU A 282      84.020  46.670  47.460  0.00  0.00           H  
ATOM   4241 2HD2 LEU A 282      83.630  45.280  48.650  0.00  0.00           H  
ATOM   4242 3HD2 LEU A 282      84.030  45.040  47.090  0.00  0.00           H  
ATOM   4243  C   LEU A 282      82.400  47.630  43.680  0.00  0.00           C  
ATOM   4244  O   LEU A 282      81.570  48.420  43.250  0.00  0.00           O  
ATOM   4245  N   ALA A 283      83.190  46.930  42.840  0.00  0.00           N  
ATOM   4246  H   ALA A 283      83.790  46.220  43.210  0.00  0.00           H  
ATOM   4247  CA  ALA A 283      83.010  47.090  41.380  0.00  0.00           C  
ATOM   4248  HA  ALA A 283      82.720  48.100  41.080  0.00  0.00           H  
ATOM   4249  CB  ALA A 283      84.370  46.600  40.790  0.00  0.00           C  
ATOM   4250  HB1 ALA A 283      85.220  47.160  41.190  0.00  0.00           H  
ATOM   4251  HB2 ALA A 283      84.580  45.540  40.960  0.00  0.00           H  
ATOM   4252  HB3 ALA A 283      84.290  46.790  39.720  0.00  0.00           H  
ATOM   4253  C   ALA A 283      81.900  46.100  40.840  0.00  0.00           C  
ATOM   4254  O   ALA A 283      81.430  45.240  41.620  0.00  0.00           O  
ATOM   4255  N   PRO A 284      81.440  46.090  39.570  0.00  0.00           N  
ATOM   4256  CD  PRO A 284      81.710  47.130  38.630  0.00  0.00           C  
ATOM   4257  HD1 PRO A 284      82.760  47.300  38.390  0.00  0.00           H  
ATOM   4258  HD2 PRO A 284      81.290  47.990  39.150  0.00  0.00           H  
ATOM   4259  CG  PRO A 284      80.850  46.730  37.340  0.00  0.00           C  
ATOM   4260  HG1 PRO A 284      81.490  46.330  36.560  0.00  0.00           H  
ATOM   4261  HG2 PRO A 284      80.390  47.610  36.900  0.00  0.00           H  
ATOM   4262  CB  PRO A 284      79.860  45.750  37.850  0.00  0.00           C  
ATOM   4263  HB1 PRO A 284      79.480  45.150  37.030  0.00  0.00           H  
ATOM   4264  HB2 PRO A 284      79.120  46.450  38.260  0.00  0.00           H  
ATOM   4265  CA  PRO A 284      80.510  45.120  39.040  0.00  0.00           C  
ATOM   4266  HA  PRO A 284      79.700  44.960  39.760  0.00  0.00           H  
ATOM   4267  C   PRO A 284      81.040  43.660  38.830  0.00  0.00           C  
ATOM   4268  O   PRO A 284      80.240  42.750  38.560  0.00  0.00           O  
ATOM   4269  N   GLU A 285      82.360  43.430  38.970  0.00  0.00           N  
ATOM   4270  H   GLU A 285      82.990  44.180  39.240  0.00  0.00           H  
ATOM   4271  CA  GLU A 285      83.000  42.130  39.050  0.00  0.00           C  
ATOM   4272  HA  GLU A 285      82.830  41.630  38.090  0.00  0.00           H  
ATOM   4273  CB  GLU A 285      84.430  42.360  39.410  0.00  0.00           C  
ATOM   4274  HB1 GLU A 285      84.560  43.030  40.270  0.00  0.00           H  
ATOM   4275  HB2 GLU A 285      84.850  42.980  38.610  0.00  0.00           H  
ATOM   4276  CG  GLU A 285      85.180  41.030  39.640  0.00  0.00           C  
ATOM   4277  HG1 GLU A 285      84.870  40.210  38.990  0.00  0.00           H  
ATOM   4278  HG2 GLU A 285      85.020  40.660  40.650  0.00  0.00           H  
ATOM   4279  CD  GLU A 285      86.620  41.300  39.410  0.00  0.00           C  
ATOM   4280  OE1 GLU A 285      87.490  41.230  40.320  0.00  0.00           O  
ATOM   4281  OE2 GLU A 285      86.930  41.600  38.190  0.00  0.00           O  
ATOM   4282  C   GLU A 285      82.370  41.280  40.170  0.00  0.00           C  
ATOM   4283  O   GLU A 285      82.320  40.030  40.130  0.00  0.00           O  
ATOM   4284  N   SER A 286      81.970  41.960  41.240  0.00  0.00           N  
ATOM   4285  H   SER A 286      81.960  42.970  41.300  0.00  0.00           H  
ATOM   4286  CA  SER A 286      81.750  41.400  42.610  0.00  0.00           C  
ATOM   4287  HA  SER A 286      82.540  40.750  42.970  0.00  0.00           H  
ATOM   4288  CB  SER A 286      81.380  42.490  43.640  0.00  0.00           C  
ATOM   4289  HB1 SER A 286      82.190  43.170  43.910  0.00  0.00           H  
ATOM   4290  HB2 SER A 286      81.050  42.020  44.570  0.00  0.00           H  
ATOM   4291  OG  SER A 286      80.290  43.380  43.220  0.00  0.00           O  
ATOM   4292  HG  SER A 286      80.730  44.120  42.780  0.00  0.00           H  
ATOM   4293  C   SER A 286      80.470  40.500  42.600  0.00  0.00           C  
ATOM   4294  O   SER A 286      80.410  39.490  43.260  0.00  0.00           O  
ATOM   4295  N   LEU A 287      79.470  40.700  41.690  0.00  0.00           N  
ATOM   4296  H   LEU A 287      79.780  41.450  41.090  0.00  0.00           H  
ATOM   4297  CA  LEU A 287      78.210  40.030  41.420  0.00  0.00           C  
ATOM   4298  HA  LEU A 287      77.700  39.810  42.360  0.00  0.00           H  
ATOM   4299  CB  LEU A 287      77.380  40.940  40.510  0.00  0.00           C  
ATOM   4300  HB1 LEU A 287      76.530  40.360  40.140  0.00  0.00           H  
ATOM   4301  HB2 LEU A 287      78.060  41.190  39.690  0.00  0.00           H  
ATOM   4302  CG  LEU A 287      76.760  42.230  41.080  0.00  0.00           C  
ATOM   4303  HG  LEU A 287      77.560  42.860  41.510  0.00  0.00           H  
ATOM   4304  CD1 LEU A 287      76.170  42.920  39.930  0.00  0.00           C  
ATOM   4305 1HD1 LEU A 287      76.980  43.370  39.340  0.00  0.00           H  
ATOM   4306 2HD1 LEU A 287      75.450  42.420  39.280  0.00  0.00           H  
ATOM   4307 3HD1 LEU A 287      75.640  43.810  40.260  0.00  0.00           H  
ATOM   4308  CD2 LEU A 287      75.820  41.800  42.260  0.00  0.00           C  
ATOM   4309 1HD2 LEU A 287      76.430  41.540  43.130  0.00  0.00           H  
ATOM   4310 2HD2 LEU A 287      75.270  42.700  42.540  0.00  0.00           H  
ATOM   4311 3HD2 LEU A 287      75.140  41.030  41.890  0.00  0.00           H  
ATOM   4312  C   LEU A 287      78.450  38.710  40.680  0.00  0.00           C  
ATOM   4313  O   LEU A 287      79.120  38.690  39.670  0.00  0.00           O  
ATOM   4314  N   GLU A 288      77.870  37.630  41.220  0.00  0.00           N  
ATOM   4315  H   GLU A 288      77.440  37.600  42.130  0.00  0.00           H  
ATOM   4316  CA  GLU A 288      77.720  36.440  40.330  0.00  0.00           C  
ATOM   4317  HA  GLU A 288      78.420  36.680  39.520  0.00  0.00           H  
ATOM   4318  CB  GLU A 288      78.180  35.120  41.020  0.00  0.00           C  
ATOM   4319  HB1 GLU A 288      79.220  35.200  41.340  0.00  0.00           H  
ATOM   4320  HB2 GLU A 288      78.180  34.290  40.300  0.00  0.00           H  
ATOM   4321  CG  GLU A 288      77.200  34.710  42.120  0.00  0.00           C  
ATOM   4322  HG1 GLU A 288      76.180  34.510  41.770  0.00  0.00           H  
ATOM   4323  HG2 GLU A 288      77.140  35.430  42.930  0.00  0.00           H  
ATOM   4324  CD  GLU A 288      77.720  33.350  42.720  0.00  0.00           C  
ATOM   4325  OE1 GLU A 288      78.190  33.360  43.840  0.00  0.00           O  
ATOM   4326  OE2 GLU A 288      77.560  32.280  42.170  0.00  0.00           O  
ATOM   4327  C   GLU A 288      76.350  36.170  39.700  0.00  0.00           C  
ATOM   4328  O   GLU A 288      76.230  35.430  38.720  0.00  0.00           O  
ATOM   4329  N   TYR A 289      75.270  36.740  40.240  0.00  0.00           N  
ATOM   4330  H   TYR A 289      75.480  37.190  41.110  0.00  0.00           H  
ATOM   4331  CA  TYR A 289      73.830  36.510  39.960  0.00  0.00           C  
ATOM   4332  HA  TYR A 289      73.790  36.270  38.900  0.00  0.00           H  
ATOM   4333  CB  TYR A 289      73.320  35.210  40.660  0.00  0.00           C  
ATOM   4334  HB1 TYR A 289      73.380  35.290  41.740  0.00  0.00           H  
ATOM   4335  HB2 TYR A 289      73.870  34.350  40.240  0.00  0.00           H  
ATOM   4336  CG  TYR A 289      71.810  35.000  40.350  0.00  0.00           C  
ATOM   4337  CD1 TYR A 289      71.470  34.710  38.980  0.00  0.00           C  
ATOM   4338  HD1 TYR A 289      72.240  34.610  38.230  0.00  0.00           H  
ATOM   4339  CE1 TYR A 289      70.170  34.350  38.580  0.00  0.00           C  
ATOM   4340  HE1 TYR A 289      70.000  34.070  37.560  0.00  0.00           H  
ATOM   4341  CZ  TYR A 289      69.160  34.520  39.550  0.00  0.00           C  
ATOM   4342  OH  TYR A 289      67.850  34.380  39.250  0.00  0.00           O  
ATOM   4343  HH  TYR A 289      67.340  34.830  39.930  0.00  0.00           H  
ATOM   4344  CE2 TYR A 289      69.440  34.730  40.940  0.00  0.00           C  
ATOM   4345  HE2 TYR A 289      68.650  34.820  41.670  0.00  0.00           H  
ATOM   4346  CD2 TYR A 289      70.790  34.990  41.360  0.00  0.00           C  
ATOM   4347  HD2 TYR A 289      71.060  34.970  42.400  0.00  0.00           H  
ATOM   4348  C   TYR A 289      72.930  37.730  40.240  0.00  0.00           C  
ATOM   4349  O   TYR A 289      73.160  38.480  41.250  0.00  0.00           O  
ATOM   4350  N   ILE A 290      71.880  37.900  39.460  0.00  0.00           N  
ATOM   4351  H   ILE A 290      71.810  37.360  38.620  0.00  0.00           H  
ATOM   4352  CA  ILE A 290      70.820  38.900  39.640  0.00  0.00           C  
ATOM   4353  HA  ILE A 290      70.820  39.370  40.620  0.00  0.00           H  
ATOM   4354  CB  ILE A 290      71.010  39.990  38.540  0.00  0.00           C  
ATOM   4355  HB  ILE A 290      71.220  39.420  37.630  0.00  0.00           H  
ATOM   4356  CG2 ILE A 290      69.800  40.810  38.210  0.00  0.00           C  
ATOM   4357 1HG2 ILE A 290      69.920  41.390  37.300  0.00  0.00           H  
ATOM   4358 2HG2 ILE A 290      68.980  40.100  38.060  0.00  0.00           H  
ATOM   4359 3HG2 ILE A 290      69.490  41.550  38.940  0.00  0.00           H  
ATOM   4360  CG1 ILE A 290      72.260  40.850  38.850  0.00  0.00           C  
ATOM   4361 1HG1 ILE A 290      72.410  41.500  38.000  0.00  0.00           H  
ATOM   4362 2HG1 ILE A 290      73.140  40.210  38.940  0.00  0.00           H  
ATOM   4363  CD  ILE A 290      72.120  41.710  40.100  0.00  0.00           C  
ATOM   4364  HD1 ILE A 290      73.110  42.120  40.260  0.00  0.00           H  
ATOM   4365  HD2 ILE A 290      71.450  42.530  39.860  0.00  0.00           H  
ATOM   4366  HD3 ILE A 290      71.920  41.080  40.970  0.00  0.00           H  
ATOM   4367  C   ILE A 290      69.470  38.150  39.440  0.00  0.00           C  
ATOM   4368  O   ILE A 290      69.170  37.500  38.490  0.00  0.00           O  
ATOM   4369  N   GLU A 291      68.620  38.380  40.450  0.00  0.00           N  
ATOM   4370  H   GLU A 291      68.840  39.030  41.190  0.00  0.00           H  
ATOM   4371  CA  GLU A 291      67.180  38.030  40.520  0.00  0.00           C  
ATOM   4372  HA  GLU A 291      67.130  37.110  39.940  0.00  0.00           H  
ATOM   4373  CB  GLU A 291      66.910  37.590  42.000  0.00  0.00           C  
ATOM   4374  HB1 GLU A 291      67.010  38.470  42.640  0.00  0.00           H  
ATOM   4375  HB2 GLU A 291      67.650  36.850  42.270  0.00  0.00           H  
ATOM   4376  CG  GLU A 291      65.450  37.110  42.160  0.00  0.00           C  
ATOM   4377  HG1 GLU A 291      64.740  37.930  42.080  0.00  0.00           H  
ATOM   4378  HG2 GLU A 291      65.230  36.620  43.100  0.00  0.00           H  
ATOM   4379  CD  GLU A 291      65.120  35.970  41.190  0.00  0.00           C  
ATOM   4380  OE1 GLU A 291      65.950  35.120  40.840  0.00  0.00           O  
ATOM   4381  OE2 GLU A 291      63.960  36.000  40.810  0.00  0.00           O  
ATOM   4382  C   GLU A 291      66.390  39.300  39.930  0.00  0.00           C  
ATOM   4383  O   GLU A 291      66.130  40.220  40.590  0.00  0.00           O  
ATOM   4384  N   ALA A 292      66.000  39.130  38.660  0.00  0.00           N  
ATOM   4385  H   ALA A 292      66.330  38.300  38.180  0.00  0.00           H  
ATOM   4386  CA  ALA A 292      65.440  40.170  37.810  0.00  0.00           C  
ATOM   4387  HA  ALA A 292      66.080  41.060  37.850  0.00  0.00           H  
ATOM   4388  CB  ALA A 292      65.500  39.600  36.450  0.00  0.00           C  
ATOM   4389  HB1 ALA A 292      64.930  40.180  35.740  0.00  0.00           H  
ATOM   4390  HB2 ALA A 292      66.540  39.560  36.140  0.00  0.00           H  
ATOM   4391  HB3 ALA A 292      65.150  38.560  36.500  0.00  0.00           H  
ATOM   4392  C   ALA A 292      63.930  40.470  38.130  0.00  0.00           C  
ATOM   4393  O   ALA A 292      63.190  39.730  38.760  0.00  0.00           O  
HETATM 4394  N   HIP A 293      63.470  41.650  37.610  0.00  0.00           N  
HETATM 4395  H   HIP A 293      64.080  42.190  37.010  0.00  0.00           H  
HETATM 4396  CA  HIP A 293      62.050  41.990  37.520  0.00  0.00           C  
HETATM 4397  HA  HIP A 293      61.610  41.500  38.390  0.00  0.00           H  
HETATM 4398  CB  HIP A 293      61.710  43.440  37.650  0.00  0.00           C  
HETATM 4399  HB1 HIP A 293      62.180  43.870  36.760  0.00  0.00           H  
HETATM 4400  HB2 HIP A 293      62.150  43.900  38.520  0.00  0.00           H  
HETATM 4401  CG  HIP A 293      60.190  43.740  37.620  0.00  0.00           C  
HETATM 4402  ND1 HIP A 293      59.260  43.700  38.710  0.00  0.00           N1+
HETATM 4403  HD1 HIP A 293      59.460  43.320  39.620  0.00  0.00           H  
HETATM 4404  CE1 HIP A 293      58.080  44.210  38.260  0.00  0.00           C  
HETATM 4405  HE1 HIP A 293      57.210  44.490  38.850  0.00  0.00           H  
HETATM 4406  NE2 HIP A 293      58.210  44.530  36.940  0.00  0.00           N  
HETATM 4407  HE2 HIP A 293      57.510  44.980  36.370  0.00  0.00           H  
HETATM 4408  CD2 HIP A 293      59.510  44.260  36.580  0.00  0.00           C  
HETATM 4409  HD2 HIP A 293      60.000  44.480  35.650  0.00  0.00           H  
HETATM 4410  C   HIP A 293      61.250  41.330  36.340  0.00  0.00           C  
HETATM 4411  O   HIP A 293      60.040  41.040  36.420  0.00  0.00           O  
ATOM   4412  N   GLY A 294      61.930  41.100  35.270  0.00  0.00           N  
ATOM   4413  H   GLY A 294      62.890  41.410  35.340  0.00  0.00           H  
ATOM   4414  CA  GLY A 294      61.460  40.640  33.960  0.00  0.00           C  
ATOM   4415  HA1 GLY A 294      62.210  39.980  33.510  0.00  0.00           H  
ATOM   4416  HA2 GLY A 294      61.310  41.510  33.320  0.00  0.00           H  
ATOM   4417  C   GLY A 294      60.220  39.780  34.060  0.00  0.00           C  
ATOM   4418  O   GLY A 294      60.310  38.600  34.370  0.00  0.00           O  
ATOM   4419  N   THR A 295      59.080  40.300  33.660  0.00  0.00           N  
ATOM   4420  H   THR A 295      59.030  41.220  33.240  0.00  0.00           H  
ATOM   4421  CA  THR A 295      57.750  39.550  33.720  0.00  0.00           C  
ATOM   4422  HA  THR A 295      57.840  38.780  34.490  0.00  0.00           H  
ATOM   4423  CB  THR A 295      56.720  40.600  34.150  0.00  0.00           C  
ATOM   4424  HB  THR A 295      55.840  40.040  34.460  0.00  0.00           H  
ATOM   4425  CG2 THR A 295      57.050  41.550  35.250  0.00  0.00           C  
ATOM   4426 1HG2 THR A 295      57.980  42.080  35.000  0.00  0.00           H  
ATOM   4427 2HG2 THR A 295      56.230  42.220  35.460  0.00  0.00           H  
ATOM   4428 3HG2 THR A 295      57.150  41.020  36.190  0.00  0.00           H  
ATOM   4429  OG1 THR A 295      56.250  41.400  33.080  0.00  0.00           O  
ATOM   4430  HG1 THR A 295      55.540  41.960  33.400  0.00  0.00           H  
ATOM   4431  C   THR A 295      57.290  38.850  32.480  0.00  0.00           C  
ATOM   4432  O   THR A 295      56.300  38.110  32.610  0.00  0.00           O  
ATOM   4433  N   GLY A 296      57.840  39.110  31.270  0.00  0.00           N  
ATOM   4434  H   GLY A 296      58.510  39.850  31.190  0.00  0.00           H  
ATOM   4435  CA  GLY A 296      57.210  38.650  30.020  0.00  0.00           C  
ATOM   4436  HA1 GLY A 296      56.370  38.020  30.290  0.00  0.00           H  
ATOM   4437  HA2 GLY A 296      57.920  38.020  29.500  0.00  0.00           H  
ATOM   4438  C   GLY A 296      56.760  39.770  29.080  0.00  0.00           C  
ATOM   4439  O   GLY A 296      55.830  39.510  28.300  0.00  0.00           O  
ATOM   4440  N   THR A 297      57.280  40.990  29.180  0.00  0.00           N  
ATOM   4441  H   THR A 297      58.030  41.060  29.850  0.00  0.00           H  
ATOM   4442  CA  THR A 297      56.990  42.040  28.260  0.00  0.00           C  
ATOM   4443  HA  THR A 297      56.210  41.750  27.550  0.00  0.00           H  
ATOM   4444  CB  THR A 297      56.400  43.280  28.950  0.00  0.00           C  
ATOM   4445  HB  THR A 297      55.390  43.100  29.320  0.00  0.00           H  
ATOM   4446  CG2 THR A 297      57.170  43.630  30.240  0.00  0.00           C  
ATOM   4447 1HG2 THR A 297      56.530  44.320  30.800  0.00  0.00           H  
ATOM   4448 2HG2 THR A 297      57.300  42.800  30.950  0.00  0.00           H  
ATOM   4449 3HG2 THR A 297      58.140  44.010  29.940  0.00  0.00           H  
ATOM   4450  OG1 THR A 297      56.400  44.430  28.120  0.00  0.00           O  
ATOM   4451  HG1 THR A 297      55.590  44.560  27.630  0.00  0.00           H  
ATOM   4452  C   THR A 297      58.220  42.540  27.460  0.00  0.00           C  
ATOM   4453  O   THR A 297      59.320  42.720  28.010  0.00  0.00           O  
ATOM   4454  N   LYS A 298      57.920  42.800  26.180  0.00  0.00           N  
ATOM   4455  H   LYS A 298      56.940  42.720  25.930  0.00  0.00           H  
ATOM   4456  CA  LYS A 298      58.810  43.190  25.060  0.00  0.00           C  
ATOM   4457  HA  LYS A 298      59.700  42.570  25.090  0.00  0.00           H  
ATOM   4458  CB  LYS A 298      58.090  43.090  23.710  0.00  0.00           C  
ATOM   4459  HB1 LYS A 298      58.750  43.560  22.980  0.00  0.00           H  
ATOM   4460  HB2 LYS A 298      57.120  43.590  23.630  0.00  0.00           H  
ATOM   4461  CG  LYS A 298      58.030  41.640  23.180  0.00  0.00           C  
ATOM   4462  HG1 LYS A 298      57.430  41.110  23.920  0.00  0.00           H  
ATOM   4463  HG2 LYS A 298      58.990  41.150  23.310  0.00  0.00           H  
ATOM   4464  CD  LYS A 298      57.650  41.490  21.720  0.00  0.00           C  
ATOM   4465  HD1 LYS A 298      58.260  42.110  21.080  0.00  0.00           H  
ATOM   4466  HD2 LYS A 298      56.600  41.810  21.720  0.00  0.00           H  
ATOM   4467  CE  LYS A 298      57.780  39.920  21.480  0.00  0.00           C  
ATOM   4468  HE1 LYS A 298      56.910  39.400  21.920  0.00  0.00           H  
ATOM   4469  HE2 LYS A 298      58.650  39.600  22.050  0.00  0.00           H  
ATOM   4470  NZ  LYS A 298      57.830  39.680  20.000  0.00  0.00           N1+
ATOM   4471  HZ1 LYS A 298      58.420  40.440  19.710  0.00  0.00           H  
ATOM   4472  HZ2 LYS A 298      58.240  38.770  19.880  0.00  0.00           H  
ATOM   4473  HZ3 LYS A 298      56.960  39.750  19.500  0.00  0.00           H  
ATOM   4474  C   LYS A 298      59.180  44.680  25.320  0.00  0.00           C  
ATOM   4475  O   LYS A 298      59.950  45.220  24.520  0.00  0.00           O  
ATOM   4476  N   VAL A 299      58.650  45.360  26.340  0.00  0.00           N  
ATOM   4477  H   VAL A 299      57.850  44.930  26.800  0.00  0.00           H  
ATOM   4478  CA  VAL A 299      58.900  46.810  26.560  0.00  0.00           C  
ATOM   4479  HA  VAL A 299      59.570  47.180  25.780  0.00  0.00           H  
ATOM   4480  CB  VAL A 299      57.550  47.620  26.390  0.00  0.00           C  
ATOM   4481  HB  VAL A 299      57.010  47.690  27.330  0.00  0.00           H  
ATOM   4482  CG1 VAL A 299      57.990  49.100  26.120  0.00  0.00           C  
ATOM   4483 1HG1 VAL A 299      57.100  49.720  26.020  0.00  0.00           H  
ATOM   4484 2HG1 VAL A 299      58.510  49.520  26.990  0.00  0.00           H  
ATOM   4485 3HG1 VAL A 299      58.590  49.100  25.220  0.00  0.00           H  
ATOM   4486  CG2 VAL A 299      56.650  47.210  25.270  0.00  0.00           C  
ATOM   4487 1HG2 VAL A 299      56.180  46.240  25.450  0.00  0.00           H  
ATOM   4488 2HG2 VAL A 299      55.990  48.050  25.070  0.00  0.00           H  
ATOM   4489 3HG2 VAL A 299      57.290  46.990  24.420  0.00  0.00           H  
ATOM   4490  C   VAL A 299      59.570  47.160  27.920  0.00  0.00           C  
ATOM   4491  O   VAL A 299      60.480  47.980  27.990  0.00  0.00           O  
ATOM   4492  N   GLY A 300      59.240  46.320  28.950  0.00  0.00           N  
ATOM   4493  H   GLY A 300      58.630  45.560  28.700  0.00  0.00           H  
ATOM   4494  CA  GLY A 300      59.890  46.340  30.280  0.00  0.00           C  
ATOM   4495  HA1 GLY A 300      59.150  46.040  31.010  0.00  0.00           H  
ATOM   4496  HA2 GLY A 300      60.160  47.370  30.510  0.00  0.00           H  
ATOM   4497  C   GLY A 300      61.140  45.460  30.400  0.00  0.00           C  
ATOM   4498  O   GLY A 300      62.180  45.990  30.860  0.00  0.00           O  
ATOM   4499  N   ASP A 301      61.090  44.260  29.860  0.00  0.00           N  
ATOM   4500  H   ASP A 301      60.330  43.930  29.270  0.00  0.00           H  
ATOM   4501  CA  ASP A 301      62.190  43.270  30.030  0.00  0.00           C  
ATOM   4502  HA  ASP A 301      62.600  43.290  31.040  0.00  0.00           H  
ATOM   4503  CB  ASP A 301      61.810  41.840  29.640  0.00  0.00           C  
ATOM   4504  HB1 ASP A 301      62.690  41.180  29.730  0.00  0.00           H  
ATOM   4505  HB2 ASP A 301      61.680  41.840  28.560  0.00  0.00           H  
ATOM   4506  CG  ASP A 301      60.520  41.270  30.310  0.00  0.00           C  
ATOM   4507  OD1 ASP A 301      59.860  41.790  31.290  0.00  0.00           O  
ATOM   4508  OD2 ASP A 301      60.220  40.140  29.840  0.00  0.00           O  
ATOM   4509  C   ASP A 301      63.450  43.600  29.210  0.00  0.00           C  
ATOM   4510  O   ASP A 301      64.580  43.500  29.730  0.00  0.00           O  
ATOM   4511  N   PRO A 302      63.410  44.200  27.990  0.00  0.00           N  
ATOM   4512  CD  PRO A 302      62.370  44.340  27.020  0.00  0.00           C  
ATOM   4513  HD1 PRO A 302      61.890  45.270  27.300  0.00  0.00           H  
ATOM   4514  HD2 PRO A 302      61.610  43.560  26.910  0.00  0.00           H  
ATOM   4515  CG  PRO A 302      62.970  44.530  25.640  0.00  0.00           C  
ATOM   4516  HG1 PRO A 302      62.410  45.250  25.050  0.00  0.00           H  
ATOM   4517  HG2 PRO A 302      63.210  43.590  25.140  0.00  0.00           H  
ATOM   4518  CB  PRO A 302      64.350  45.150  25.990  0.00  0.00           C  
ATOM   4519  HB1 PRO A 302      64.360  46.240  25.890  0.00  0.00           H  
ATOM   4520  HB2 PRO A 302      65.090  44.680  25.350  0.00  0.00           H  
ATOM   4521  CA  PRO A 302      64.680  44.780  27.410  0.00  0.00           C  
ATOM   4522  HA  PRO A 302      65.560  44.140  27.440  0.00  0.00           H  
ATOM   4523  C   PRO A 302      65.140  46.070  28.060  0.00  0.00           C  
ATOM   4524  O   PRO A 302      66.360  46.280  28.220  0.00  0.00           O  
ATOM   4525  N   GLN A 303      64.210  46.860  28.550  0.00  0.00           N  
ATOM   4526  H   GLN A 303      63.260  46.520  28.500  0.00  0.00           H  
ATOM   4527  CA  GLN A 303      64.500  48.100  29.330  0.00  0.00           C  
ATOM   4528  HA  GLN A 303      65.120  48.680  28.640  0.00  0.00           H  
ATOM   4529  CB  GLN A 303      63.230  48.920  29.570  0.00  0.00           C  
ATOM   4530  HB1 GLN A 303      62.560  48.580  30.360  0.00  0.00           H  
ATOM   4531  HB2 GLN A 303      62.700  48.870  28.620  0.00  0.00           H  
ATOM   4532  CG  GLN A 303      63.570  50.440  29.860  0.00  0.00           C  
ATOM   4533  HG1 GLN A 303      64.210  50.730  30.680  0.00  0.00           H  
ATOM   4534  HG2 GLN A 303      62.640  50.880  30.250  0.00  0.00           H  
ATOM   4535  CD  GLN A 303      63.970  51.290  28.610  0.00  0.00           C  
ATOM   4536  OE1 GLN A 303      65.150  51.310  28.210  0.00  0.00           O  
ATOM   4537  NE2 GLN A 303      62.980  51.980  28.000  0.00  0.00           N  
ATOM   4538 1HE2 GLN A 303      62.000  51.970  28.230  0.00  0.00           H  
ATOM   4539 2HE2 GLN A 303      63.260  52.640  27.270  0.00  0.00           H  
ATOM   4540  C   GLN A 303      65.340  47.790  30.610  0.00  0.00           C  
ATOM   4541  O   GLN A 303      66.270  48.590  30.870  0.00  0.00           O  
ATOM   4542  N   GLU A 304      65.070  46.740  31.400  0.00  0.00           N  
ATOM   4543  H   GLU A 304      64.210  46.270  31.100  0.00  0.00           H  
ATOM   4544  CA  GLU A 304      65.800  46.270  32.550  0.00  0.00           C  
ATOM   4545  HA  GLU A 304      65.860  47.050  33.300  0.00  0.00           H  
ATOM   4546  CB  GLU A 304      65.030  45.090  33.160  0.00  0.00           C  
ATOM   4547  HB1 GLU A 304      64.960  44.250  32.470  0.00  0.00           H  
ATOM   4548  HB2 GLU A 304      64.040  45.480  33.440  0.00  0.00           H  
ATOM   4549  CG  GLU A 304      65.630  44.610  34.480  0.00  0.00           C  
ATOM   4550  HG1 GLU A 304      65.850  45.490  35.100  0.00  0.00           H  
ATOM   4551  HG2 GLU A 304      66.620  44.250  34.240  0.00  0.00           H  
ATOM   4552  CD  GLU A 304      64.910  43.460  35.220  0.00  0.00           C  
ATOM   4553  OE1 GLU A 304      63.710  43.230  34.880  0.00  0.00           O  
ATOM   4554  OE2 GLU A 304      65.600  42.850  36.090  0.00  0.00           O  
ATOM   4555  C   GLU A 304      67.230  45.830  32.140  0.00  0.00           C  
ATOM   4556  O   GLU A 304      68.210  46.420  32.510  0.00  0.00           O  
ATOM   4557  N   LEU A 305      67.350  44.780  31.320  0.00  0.00           N  
ATOM   4558  H   LEU A 305      66.510  44.450  30.860  0.00  0.00           H  
ATOM   4559  CA  LEU A 305      68.720  44.300  30.950  0.00  0.00           C  
ATOM   4560  HA  LEU A 305      69.250  44.040  31.870  0.00  0.00           H  
ATOM   4561  CB  LEU A 305      68.390  43.000  30.140  0.00  0.00           C  
ATOM   4562  HB1 LEU A 305      69.240  42.800  29.490  0.00  0.00           H  
ATOM   4563  HB2 LEU A 305      67.500  43.300  29.580  0.00  0.00           H  
ATOM   4564  CG  LEU A 305      68.180  41.720  31.030  0.00  0.00           C  
ATOM   4565  HG  LEU A 305      69.040  41.670  31.690  0.00  0.00           H  
ATOM   4566  CD1 LEU A 305      67.000  41.840  31.930  0.00  0.00           C  
ATOM   4567 1HD1 LEU A 305      66.990  41.010  32.640  0.00  0.00           H  
ATOM   4568 2HD1 LEU A 305      67.200  42.660  32.630  0.00  0.00           H  
ATOM   4569 3HD1 LEU A 305      66.060  41.990  31.400  0.00  0.00           H  
ATOM   4570  CD2 LEU A 305      68.170  40.450  30.220  0.00  0.00           C  
ATOM   4571 1HD2 LEU A 305      67.370  40.600  29.500  0.00  0.00           H  
ATOM   4572 2HD2 LEU A 305      69.090  40.330  29.640  0.00  0.00           H  
ATOM   4573 3HD2 LEU A 305      67.940  39.650  30.920  0.00  0.00           H  
ATOM   4574  C   LEU A 305      69.580  45.280  30.170  0.00  0.00           C  
ATOM   4575  O   LEU A 305      70.780  45.160  30.400  0.00  0.00           O  
ATOM   4576  N   ASN A 306      69.050  46.260  29.400  0.00  0.00           N  
ATOM   4577  H   ASN A 306      68.070  46.240  29.170  0.00  0.00           H  
ATOM   4578  CA  ASN A 306      69.810  47.310  28.760  0.00  0.00           C  
ATOM   4579  HA  ASN A 306      70.730  46.880  28.340  0.00  0.00           H  
ATOM   4580  CB  ASN A 306      69.130  47.850  27.490  0.00  0.00           C  
ATOM   4581  HB1 ASN A 306      69.620  48.760  27.150  0.00  0.00           H  
ATOM   4582  HB2 ASN A 306      68.080  48.010  27.760  0.00  0.00           H  
ATOM   4583  CG  ASN A 306      69.040  46.880  26.310  0.00  0.00           C  
ATOM   4584  OD1 ASN A 306      70.010  46.280  25.900  0.00  0.00           O  
ATOM   4585  ND2 ASN A 306      67.930  46.900  25.560  0.00  0.00           N  
ATOM   4586 1HD2 ASN A 306      67.150  47.420  25.920  0.00  0.00           H  
ATOM   4587 2HD2 ASN A 306      67.900  46.350  24.710  0.00  0.00           H  
ATOM   4588  C   ASN A 306      70.330  48.330  29.820  0.00  0.00           C  
ATOM   4589  O   ASN A 306      71.500  48.810  29.840  0.00  0.00           O  
ATOM   4590  N   GLY A 307      69.500  48.610  30.850  0.00  0.00           N  
ATOM   4591  H   GLY A 307      68.540  48.330  30.760  0.00  0.00           H  
ATOM   4592  CA  GLY A 307      69.810  49.570  31.890  0.00  0.00           C  
ATOM   4593  HA1 GLY A 307      68.900  49.610  32.490  0.00  0.00           H  
ATOM   4594  HA2 GLY A 307      70.160  50.520  31.480  0.00  0.00           H  
ATOM   4595  C   GLY A 307      70.830  48.940  32.830  0.00  0.00           C  
ATOM   4596  O   GLY A 307      71.810  49.590  33.150  0.00  0.00           O  
ATOM   4597  N   ILE A 308      70.800  47.630  33.170  0.00  0.00           N  
ATOM   4598  H   ILE A 308      69.860  47.270  33.010  0.00  0.00           H  
ATOM   4599  CA  ILE A 308      71.800  46.800  33.800  0.00  0.00           C  
ATOM   4600  HA  ILE A 308      72.080  47.130  34.800  0.00  0.00           H  
ATOM   4601  CB  ILE A 308      71.260  45.310  33.910  0.00  0.00           C  
ATOM   4602  HB  ILE A 308      70.770  45.060  32.960  0.00  0.00           H  
ATOM   4603  CG2 ILE A 308      72.340  44.260  34.290  0.00  0.00           C  
ATOM   4604 1HG2 ILE A 308      73.230  44.280  33.660  0.00  0.00           H  
ATOM   4605 2HG2 ILE A 308      72.630  44.520  35.310  0.00  0.00           H  
ATOM   4606 3HG2 ILE A 308      71.890  43.270  34.210  0.00  0.00           H  
ATOM   4607  CG1 ILE A 308      70.200  45.330  34.990  0.00  0.00           C  
ATOM   4608 1HG1 ILE A 308      69.750  46.310  34.850  0.00  0.00           H  
ATOM   4609 2HG1 ILE A 308      70.690  45.180  35.950  0.00  0.00           H  
ATOM   4610  CD  ILE A 308      69.120  44.250  34.940  0.00  0.00           C  
ATOM   4611  HD1 ILE A 308      68.400  44.530  35.720  0.00  0.00           H  
ATOM   4612  HD2 ILE A 308      68.570  44.340  34.000  0.00  0.00           H  
ATOM   4613  HD3 ILE A 308      69.630  43.300  35.090  0.00  0.00           H  
ATOM   4614  C   ILE A 308      73.060  46.830  32.930  0.00  0.00           C  
ATOM   4615  O   ILE A 308      74.150  46.850  33.460  0.00  0.00           O  
ATOM   4616  N   THR A 309      72.930  46.720  31.610  0.00  0.00           N  
ATOM   4617  H   THR A 309      71.990  46.740  31.220  0.00  0.00           H  
ATOM   4618  CA  THR A 309      74.070  46.600  30.670  0.00  0.00           C  
ATOM   4619  HA  THR A 309      74.690  45.740  30.940  0.00  0.00           H  
ATOM   4620  CB  THR A 309      73.620  46.250  29.190  0.00  0.00           C  
ATOM   4621  HB  THR A 309      72.980  47.100  28.930  0.00  0.00           H  
ATOM   4622  CG2 THR A 309      74.780  46.300  28.120  0.00  0.00           C  
ATOM   4623 1HG2 THR A 309      75.190  47.310  28.050  0.00  0.00           H  
ATOM   4624 2HG2 THR A 309      75.420  45.540  28.570  0.00  0.00           H  
ATOM   4625 3HG2 THR A 309      74.400  46.100  27.120  0.00  0.00           H  
ATOM   4626  OG1 THR A 309      72.930  45.120  29.000  0.00  0.00           O  
ATOM   4627  HG1 THR A 309      72.180  45.040  29.590  0.00  0.00           H  
ATOM   4628  C   THR A 309      74.960  47.870  30.680  0.00  0.00           C  
ATOM   4629  O   THR A 309      76.180  47.720  30.880  0.00  0.00           O  
ATOM   4630  N   ARG A 310      74.340  49.020  30.660  0.00  0.00           N  
ATOM   4631  H   ARG A 310      73.340  48.960  30.680  0.00  0.00           H  
ATOM   4632  CA  ARG A 310      75.020  50.340  30.540  0.00  0.00           C  
ATOM   4633  HA  ARG A 310      75.830  50.300  29.800  0.00  0.00           H  
ATOM   4634  CB  ARG A 310      73.990  51.400  30.160  0.00  0.00           C  
ATOM   4635  HB1 ARG A 310      74.410  52.400  30.320  0.00  0.00           H  
ATOM   4636  HB2 ARG A 310      73.070  51.390  30.760  0.00  0.00           H  
ATOM   4637  CG  ARG A 310      73.650  51.190  28.640  0.00  0.00           C  
ATOM   4638  HG1 ARG A 310      73.030  50.300  28.530  0.00  0.00           H  
ATOM   4639  HG2 ARG A 310      74.610  51.070  28.150  0.00  0.00           H  
ATOM   4640  CD  ARG A 310      73.050  52.470  28.000  0.00  0.00           C  
ATOM   4641  HD1 ARG A 310      72.820  52.320  26.940  0.00  0.00           H  
ATOM   4642  HD2 ARG A 310      73.810  53.240  28.050  0.00  0.00           H  
ATOM   4643  NE  ARG A 310      71.780  52.820  28.760  0.00  0.00           N  
ATOM   4644  HE  ARG A 310      71.820  53.520  29.490  0.00  0.00           H  
ATOM   4645  CZ  ARG A 310      70.620  52.230  28.830  0.00  0.00           C  
ATOM   4646  NH1 ARG A 310      70.290  51.270  28.010  0.00  0.00           N  
ATOM   4647 1HH1 ARG A 310      70.940  51.110  27.250  0.00  0.00           H  
ATOM   4648 2HH1 ARG A 310      69.340  50.970  28.050  0.00  0.00           H  
ATOM   4649  NH2 ARG A 310      69.760  52.450  29.750  0.00  0.00           N  
ATOM   4650 1HH2 ARG A 310      69.700  53.350  30.200  0.00  0.00           H  
ATOM   4651 2HH2 ARG A 310      69.010  51.810  29.990  0.00  0.00           H  
ATOM   4652  C   ARG A 310      75.670  50.840  31.840  0.00  0.00           C  
ATOM   4653  O   ARG A 310      76.360  51.830  31.700  0.00  0.00           O  
ATOM   4654  N   SER A 311      75.360  50.120  32.920  0.00  0.00           N  
ATOM   4655  H   SER A 311      74.790  49.310  32.780  0.00  0.00           H  
ATOM   4656  CA  SER A 311      75.770  50.480  34.290  0.00  0.00           C  
ATOM   4657  HA  SER A 311      76.410  51.360  34.190  0.00  0.00           H  
ATOM   4658  CB  SER A 311      74.550  50.850  35.240  0.00  0.00           C  
ATOM   4659  HB1 SER A 311      74.020  51.700  34.810  0.00  0.00           H  
ATOM   4660  HB2 SER A 311      74.760  51.060  36.280  0.00  0.00           H  
ATOM   4661  OG  SER A 311      73.520  49.780  35.250  0.00  0.00           O  
ATOM   4662  HG  SER A 311      73.020  49.860  34.440  0.00  0.00           H  
ATOM   4663  C   SER A 311      76.640  49.350  34.950  0.00  0.00           C  
ATOM   4664  O   SER A 311      77.600  49.690  35.740  0.00  0.00           O  
ATOM   4665  N   LEU A 312      76.330  48.040  34.750  0.00  0.00           N  
ATOM   4666  H   LEU A 312      75.440  47.850  34.320  0.00  0.00           H  
ATOM   4667  CA  LEU A 312      77.100  46.940  35.310  0.00  0.00           C  
ATOM   4668  HA  LEU A 312      77.850  47.380  35.970  0.00  0.00           H  
ATOM   4669  CB  LEU A 312      76.140  45.990  36.080  0.00  0.00           C  
ATOM   4670  HB1 LEU A 312      76.820  45.210  36.420  0.00  0.00           H  
ATOM   4671  HB2 LEU A 312      75.410  45.540  35.410  0.00  0.00           H  
ATOM   4672  CG  LEU A 312      75.440  46.660  37.340  0.00  0.00           C  
ATOM   4673  HG  LEU A 312      74.940  47.580  37.050  0.00  0.00           H  
ATOM   4674  CD1 LEU A 312      74.420  45.680  37.960  0.00  0.00           C  
ATOM   4675 1HD1 LEU A 312      74.740  44.690  38.290  0.00  0.00           H  
ATOM   4676 2HD1 LEU A 312      73.980  46.150  38.840  0.00  0.00           H  
ATOM   4677 3HD1 LEU A 312      73.600  45.460  37.270  0.00  0.00           H  
ATOM   4678  CD2 LEU A 312      76.430  47.020  38.410  0.00  0.00           C  
ATOM   4679 1HD2 LEU A 312      77.140  47.730  38.000  0.00  0.00           H  
ATOM   4680 2HD2 LEU A 312      75.890  47.570  39.190  0.00  0.00           H  
ATOM   4681 3HD2 LEU A 312      76.850  46.130  38.880  0.00  0.00           H  
ATOM   4682  C   LEU A 312      77.910  46.220  34.260  0.00  0.00           C  
ATOM   4683  O   LEU A 312      79.130  46.110  34.460  0.00  0.00           O  
ATOM   4684  N   CYS A 313      77.330  45.760  33.150  0.00  0.00           N  
ATOM   4685  H   CYS A 313      76.340  45.920  33.060  0.00  0.00           H  
ATOM   4686  CA  CYS A 313      78.050  44.830  32.230  0.00  0.00           C  
ATOM   4687  HA  CYS A 313      78.440  43.980  32.800  0.00  0.00           H  
ATOM   4688  CB  CYS A 313      77.120  44.370  31.110  0.00  0.00           C  
ATOM   4689  HB1 CYS A 313      77.690  43.710  30.460  0.00  0.00           H  
ATOM   4690  HB2 CYS A 313      76.740  45.260  30.600  0.00  0.00           H  
ATOM   4691  SG  CYS A 313      75.730  43.450  31.780  0.00  0.00           S  
ATOM   4692  HG  CYS A 313      76.400  42.390  32.230  0.00  0.00           H  
ATOM   4693  C   CYS A 313      79.220  45.610  31.640  0.00  0.00           C  
ATOM   4694  O   CYS A 313      80.360  45.160  31.630  0.00  0.00           O  
ATOM   4695  N   ALA A 314      79.090  46.840  31.220  0.00  0.00           N  
ATOM   4696  H   ALA A 314      78.150  47.160  31.030  0.00  0.00           H  
ATOM   4697  CA  ALA A 314      80.110  47.740  30.620  0.00  0.00           C  
ATOM   4698  HA  ALA A 314      80.270  47.380  29.600  0.00  0.00           H  
ATOM   4699  CB  ALA A 314      79.510  49.220  30.590  0.00  0.00           C  
ATOM   4700  HB1 ALA A 314      80.240  49.940  30.230  0.00  0.00           H  
ATOM   4701  HB2 ALA A 314      78.520  49.170  30.140  0.00  0.00           H  
ATOM   4702  HB3 ALA A 314      79.220  49.540  31.590  0.00  0.00           H  
ATOM   4703  C   ALA A 314      81.450  47.810  31.300  0.00  0.00           C  
ATOM   4704  O   ALA A 314      82.490  48.000  30.690  0.00  0.00           O  
ATOM   4705  N   PHE A 315      81.420  47.540  32.600  0.00  0.00           N  
ATOM   4706  H   PHE A 315      80.550  47.270  33.040  0.00  0.00           H  
ATOM   4707  CA  PHE A 315      82.570  47.620  33.510  0.00  0.00           C  
ATOM   4708  HA  PHE A 315      83.430  47.790  32.860  0.00  0.00           H  
ATOM   4709  CB  PHE A 315      82.460  48.790  34.570  0.00  0.00           C  
ATOM   4710  HB1 PHE A 315      83.420  48.930  35.030  0.00  0.00           H  
ATOM   4711  HB2 PHE A 315      81.690  48.490  35.300  0.00  0.00           H  
ATOM   4712  CG  PHE A 315      82.040  50.090  33.910  0.00  0.00           C  
ATOM   4713  CD1 PHE A 315      80.750  50.610  34.160  0.00  0.00           C  
ATOM   4714  HD1 PHE A 315      79.930  49.970  34.440  0.00  0.00           H  
ATOM   4715  CE1 PHE A 315      80.360  51.880  33.670  0.00  0.00           C  
ATOM   4716  HE1 PHE A 315      79.390  52.310  33.860  0.00  0.00           H  
ATOM   4717  CZ  PHE A 315      81.270  52.700  32.950  0.00  0.00           C  
ATOM   4718  HZ  PHE A 315      80.990  53.640  32.480  0.00  0.00           H  
ATOM   4719  CE2 PHE A 315      82.560  52.230  32.760  0.00  0.00           C  
ATOM   4720  HE2 PHE A 315      83.340  52.850  32.360  0.00  0.00           H  
ATOM   4721  CD2 PHE A 315      82.950  50.930  33.220  0.00  0.00           C  
ATOM   4722  HD2 PHE A 315      83.930  50.510  33.070  0.00  0.00           H  
ATOM   4723  C   PHE A 315      82.980  46.310  34.150  0.00  0.00           C  
ATOM   4724  O   PHE A 315      83.900  46.340  34.990  0.00  0.00           O  
ATOM   4725  N   ARG A 316      82.520  45.150  33.690  0.00  0.00           N  
ATOM   4726  H   ARG A 316      81.890  45.120  32.910  0.00  0.00           H  
ATOM   4727  CA  ARG A 316      83.060  43.830  34.170  0.00  0.00           C  
ATOM   4728  HA  ARG A 316      83.980  44.010  34.710  0.00  0.00           H  
ATOM   4729  CB  ARG A 316      82.020  43.180  35.100  0.00  0.00           C  
ATOM   4730  HB1 ARG A 316      81.690  43.910  35.840  0.00  0.00           H  
ATOM   4731  HB2 ARG A 316      82.390  42.340  35.690  0.00  0.00           H  
ATOM   4732  CG  ARG A 316      80.740  42.860  34.270  0.00  0.00           C  
ATOM   4733  HG1 ARG A 316      80.860  42.250  33.370  0.00  0.00           H  
ATOM   4734  HG2 ARG A 316      80.310  43.850  34.120  0.00  0.00           H  
ATOM   4735  CD  ARG A 316      79.750  42.120  35.170  0.00  0.00           C  
ATOM   4736  HD1 ARG A 316      78.800  42.250  34.630  0.00  0.00           H  
ATOM   4737  HD2 ARG A 316      79.620  42.540  36.160  0.00  0.00           H  
ATOM   4738  NE  ARG A 316      80.310  40.740  35.190  0.00  0.00           N  
ATOM   4739  HE  ARG A 316      80.650  40.270  34.360  0.00  0.00           H  
ATOM   4740  CZ  ARG A 316      80.110  39.940  36.220  0.00  0.00           C  
ATOM   4741  NH1 ARG A 316      79.860  40.220  37.460  0.00  0.00           N  
ATOM   4742 1HH1 ARG A 316      79.850  41.160  37.840  0.00  0.00           H  
ATOM   4743 2HH1 ARG A 316      79.710  39.460  38.110  0.00  0.00           H  
ATOM   4744  NH2 ARG A 316      80.300  38.650  36.090  0.00  0.00           N  
ATOM   4745 1HH2 ARG A 316      80.630  38.360  35.180  0.00  0.00           H  
ATOM   4746 2HH2 ARG A 316      80.540  38.000  36.830  0.00  0.00           H  
ATOM   4747  C   ARG A 316      83.580  42.920  33.080  0.00  0.00           C  
ATOM   4748  O   ARG A 316      83.240  43.260  31.980  0.00  0.00           O  
ATOM   4749  N   GLN A 317      84.160  41.810  33.310  0.00  0.00           N  
ATOM   4750  H   GLN A 317      84.430  41.600  34.260  0.00  0.00           H  
ATOM   4751  CA  GLN A 317      84.750  40.960  32.200  0.00  0.00           C  
ATOM   4752  HA  GLN A 317      84.660  41.520  31.270  0.00  0.00           H  
ATOM   4753  CB  GLN A 317      86.210  40.750  32.530  0.00  0.00           C  
ATOM   4754  HB1 GLN A 317      86.610  40.070  31.770  0.00  0.00           H  
ATOM   4755  HB2 GLN A 317      86.300  40.360  33.540  0.00  0.00           H  
ATOM   4756  CG  GLN A 317      86.990  42.100  32.540  0.00  0.00           C  
ATOM   4757  HG1 GLN A 317      86.610  42.560  33.440  0.00  0.00           H  
ATOM   4758  HG2 GLN A 317      86.770  42.730  31.690  0.00  0.00           H  
ATOM   4759  CD  GLN A 317      88.540  41.970  32.710  0.00  0.00           C  
ATOM   4760  OE1 GLN A 317      89.130  40.900  32.720  0.00  0.00           O  
ATOM   4761  NE2 GLN A 317      89.280  43.080  32.730  0.00  0.00           N  
ATOM   4762 1HE2 GLN A 317      88.880  43.970  33.010  0.00  0.00           H  
ATOM   4763 2HE2 GLN A 317      90.270  42.960  32.840  0.00  0.00           H  
ATOM   4764  C   GLN A 317      84.060  39.640  31.930  0.00  0.00           C  
ATOM   4765  O   GLN A 317      83.610  39.490  30.810  0.00  0.00           O  
ATOM   4766  N   ALA A 318      83.920  38.700  32.840  0.00  0.00           N  
ATOM   4767  H   ALA A 318      84.180  38.980  33.770  0.00  0.00           H  
ATOM   4768  CA  ALA A 318      83.040  37.560  32.620  0.00  0.00           C  
ATOM   4769  HA  ALA A 318      83.280  37.110  31.660  0.00  0.00           H  
ATOM   4770  CB  ALA A 318      83.380  36.450  33.600  0.00  0.00           C  
ATOM   4771  HB1 ALA A 318      83.220  36.710  34.640  0.00  0.00           H  
ATOM   4772  HB2 ALA A 318      82.860  35.520  33.350  0.00  0.00           H  
ATOM   4773  HB3 ALA A 318      84.410  36.170  33.390  0.00  0.00           H  
ATOM   4774  C   ALA A 318      81.500  37.920  32.660  0.00  0.00           C  
ATOM   4775  O   ALA A 318      81.140  38.880  33.360  0.00  0.00           O  
ATOM   4776  N   PRO A 319      80.640  37.150  31.920  0.00  0.00           N  
ATOM   4777  CD  PRO A 319      80.970  36.190  30.880  0.00  0.00           C  
ATOM   4778  HD1 PRO A 319      81.210  35.210  31.280  0.00  0.00           H  
ATOM   4779  HD2 PRO A 319      81.720  36.490  30.140  0.00  0.00           H  
ATOM   4780  CG  PRO A 319      79.660  36.010  30.110  0.00  0.00           C  
ATOM   4781  HG1 PRO A 319      79.570  35.060  29.580  0.00  0.00           H  
ATOM   4782  HG2 PRO A 319      79.470  36.810  29.410  0.00  0.00           H  
ATOM   4783  CB  PRO A 319      78.680  36.080  31.280  0.00  0.00           C  
ATOM   4784  HB1 PRO A 319      78.740  35.160  31.860  0.00  0.00           H  
ATOM   4785  HB2 PRO A 319      77.710  36.290  30.820  0.00  0.00           H  
ATOM   4786  CA  PRO A 319      79.210  37.240  32.060  0.00  0.00           C  
ATOM   4787  HA  PRO A 319      78.880  38.160  31.570  0.00  0.00           H  
ATOM   4788  C   PRO A 319      78.670  37.230  33.500  0.00  0.00           C  
ATOM   4789  O   PRO A 319      79.240  36.550  34.350  0.00  0.00           O  
ATOM   4790  N   LEU A 320      77.640  38.020  33.750  0.00  0.00           N  
ATOM   4791  H   LEU A 320      77.480  38.720  33.050  0.00  0.00           H  
ATOM   4792  CA  LEU A 320      76.820  38.120  34.950  0.00  0.00           C  
ATOM   4793  HA  LEU A 320      77.470  37.880  35.790  0.00  0.00           H  
ATOM   4794  CB  LEU A 320      76.430  39.550  35.100  0.00  0.00           C  
ATOM   4795  HB1 LEU A 320      76.060  39.830  34.100  0.00  0.00           H  
ATOM   4796  HB2 LEU A 320      77.340  40.130  35.210  0.00  0.00           H  
ATOM   4797  CG  LEU A 320      75.420  39.860  36.240  0.00  0.00           C  
ATOM   4798  HG  LEU A 320      74.470  39.340  36.160  0.00  0.00           H  
ATOM   4799  CD1 LEU A 320      75.920  39.410  37.620  0.00  0.00           C  
ATOM   4800 1HD1 LEU A 320      75.930  38.320  37.680  0.00  0.00           H  
ATOM   4801 2HD1 LEU A 320      76.950  39.770  37.630  0.00  0.00           H  
ATOM   4802 3HD1 LEU A 320      75.170  39.730  38.340  0.00  0.00           H  
ATOM   4803  CD2 LEU A 320      75.240  41.450  36.170  0.00  0.00           C  
ATOM   4804 1HD2 LEU A 320      74.750  41.730  35.240  0.00  0.00           H  
ATOM   4805 2HD2 LEU A 320      74.600  41.740  37.010  0.00  0.00           H  
ATOM   4806 3HD2 LEU A 320      76.230  41.880  36.320  0.00  0.00           H  
ATOM   4807  C   LEU A 320      75.620  37.160  34.840  0.00  0.00           C  
ATOM   4808  O   LEU A 320      74.860  37.360  33.890  0.00  0.00           O  
ATOM   4809  N   LEU A 321      75.490  36.160  35.690  0.00  0.00           N  
ATOM   4810  H   LEU A 321      76.160  35.970  36.420  0.00  0.00           H  
ATOM   4811  CA  LEU A 321      74.300  35.490  35.540  0.00  0.00           C  
ATOM   4812  HA  LEU A 321      74.200  35.240  34.480  0.00  0.00           H  
ATOM   4813  CB  LEU A 321      74.350  34.180  36.320  0.00  0.00           C  
ATOM   4814  HB1 LEU A 321      73.480  33.550  36.110  0.00  0.00           H  
ATOM   4815  HB2 LEU A 321      74.270  34.420  37.380  0.00  0.00           H  
ATOM   4816  CG  LEU A 321      75.580  33.290  36.060  0.00  0.00           C  
ATOM   4817  HG  LEU A 321      76.410  33.970  36.250  0.00  0.00           H  
ATOM   4818  CD1 LEU A 321      75.600  32.160  37.100  0.00  0.00           C  
ATOM   4819 1HD1 LEU A 321      74.820  31.420  36.980  0.00  0.00           H  
ATOM   4820 2HD1 LEU A 321      76.580  31.710  36.950  0.00  0.00           H  
ATOM   4821 3HD1 LEU A 321      75.600  32.630  38.090  0.00  0.00           H  
ATOM   4822  CD2 LEU A 321      75.790  32.800  34.650  0.00  0.00           C  
ATOM   4823 1HD2 LEU A 321      74.980  32.090  34.430  0.00  0.00           H  
ATOM   4824 2HD2 LEU A 321      75.810  33.630  33.950  0.00  0.00           H  
ATOM   4825 3HD2 LEU A 321      76.610  32.110  34.450  0.00  0.00           H  
ATOM   4826  C   LEU A 321      73.040  36.300  35.950  0.00  0.00           C  
ATOM   4827  O   LEU A 321      72.980  37.120  36.810  0.00  0.00           O  
ATOM   4828  N   ILE A 322      71.910  35.990  35.360  0.00  0.00           N  
ATOM   4829  H   ILE A 322      71.960  35.320  34.610  0.00  0.00           H  
ATOM   4830  CA  ILE A 322      70.600  36.590  35.500  0.00  0.00           C  
ATOM   4831  HA  ILE A 322      70.570  37.030  36.480  0.00  0.00           H  
ATOM   4832  CB  ILE A 322      70.380  37.760  34.580  0.00  0.00           C  
ATOM   4833  HB  ILE A 322      71.270  38.380  34.630  0.00  0.00           H  
ATOM   4834  CG2 ILE A 322      70.090  37.260  33.170  0.00  0.00           C  
ATOM   4835 1HG2 ILE A 322      69.140  36.730  33.100  0.00  0.00           H  
ATOM   4836 2HG2 ILE A 322      70.180  37.960  32.340  0.00  0.00           H  
ATOM   4837 3HG2 ILE A 322      70.750  36.440  32.900  0.00  0.00           H  
ATOM   4838  CG1 ILE A 322      69.200  38.660  34.990  0.00  0.00           C  
ATOM   4839 1HG1 ILE A 322      69.190  38.810  36.080  0.00  0.00           H  
ATOM   4840 2HG1 ILE A 322      68.220  38.210  34.800  0.00  0.00           H  
ATOM   4841  CD  ILE A 322      69.290  40.110  34.460  0.00  0.00           C  
ATOM   4842  HD1 ILE A 322      69.480  40.040  33.390  0.00  0.00           H  
ATOM   4843  HD2 ILE A 322      68.310  40.570  34.630  0.00  0.00           H  
ATOM   4844  HD3 ILE A 322      69.980  40.810  34.910  0.00  0.00           H  
ATOM   4845  C   ILE A 322      69.510  35.570  35.390  0.00  0.00           C  
ATOM   4846  O   ILE A 322      69.660  34.650  34.600  0.00  0.00           O  
ATOM   4847  N   GLY A 323      68.420  35.710  36.160  0.00  0.00           N  
ATOM   4848  H   GLY A 323      68.520  36.240  37.020  0.00  0.00           H  
ATOM   4849  CA  GLY A 323      67.170  34.860  36.010  0.00  0.00           C  
ATOM   4850  HA1 GLY A 323      67.360  33.880  36.430  0.00  0.00           H  
ATOM   4851  HA2 GLY A 323      66.970  34.750  34.950  0.00  0.00           H  
ATOM   4852  C   GLY A 323      65.970  35.550  36.710  0.00  0.00           C  
ATOM   4853  O   GLY A 323      66.150  36.440  37.480  0.00  0.00           O  
ATOM   4854  N   SER A 324      64.690  35.270  36.280  0.00  0.00           N  
ATOM   4855  H   SER A 324      64.540  34.600  35.550  0.00  0.00           H  
ATOM   4856  CA  SER A 324      63.480  35.660  37.030  0.00  0.00           C  
ATOM   4857  HA  SER A 324      63.690  36.350  37.850  0.00  0.00           H  
ATOM   4858  CB  SER A 324      62.550  36.470  36.090  0.00  0.00           C  
ATOM   4859  HB1 SER A 324      62.500  36.070  35.080  0.00  0.00           H  
ATOM   4860  HB2 SER A 324      62.970  37.470  36.030  0.00  0.00           H  
ATOM   4861  OG  SER A 324      61.190  36.480  36.480  0.00  0.00           O  
ATOM   4862  HG  SER A 324      60.730  37.050  35.860  0.00  0.00           H  
ATOM   4863  C   SER A 324      62.640  34.460  37.600  0.00  0.00           C  
ATOM   4864  O   SER A 324      62.040  33.650  36.870  0.00  0.00           O  
ATOM   4865  N   THR A 325      62.470  34.470  38.920  0.00  0.00           N  
ATOM   4866  H   THR A 325      62.900  35.150  39.550  0.00  0.00           H  
ATOM   4867  CA  THR A 325      61.480  33.580  39.640  0.00  0.00           C  
ATOM   4868  HA  THR A 325      61.870  32.560  39.550  0.00  0.00           H  
ATOM   4869  CB  THR A 325      61.370  33.960  41.130  0.00  0.00           C  
ATOM   4870  HB  THR A 325      61.080  35.010  41.240  0.00  0.00           H  
ATOM   4871  CG2 THR A 325      60.450  32.980  41.890  0.00  0.00           C  
ATOM   4872 1HG2 THR A 325      59.420  33.280  41.670  0.00  0.00           H  
ATOM   4873 2HG2 THR A 325      60.560  31.960  41.520  0.00  0.00           H  
ATOM   4874 3HG2 THR A 325      60.800  33.150  42.910  0.00  0.00           H  
ATOM   4875  OG1 THR A 325      62.700  33.810  41.690  0.00  0.00           O  
ATOM   4876  HG1 THR A 325      63.090  34.650  41.430  0.00  0.00           H  
ATOM   4877  C   THR A 325      60.060  33.630  39.070  0.00  0.00           C  
ATOM   4878  O   THR A 325      59.320  32.680  39.230  0.00  0.00           O  
ATOM   4879  N   LYS A 326      59.600  34.730  38.480  0.00  0.00           N  
ATOM   4880  H   LYS A 326      60.330  35.410  38.330  0.00  0.00           H  
ATOM   4881  CA  LYS A 326      58.250  34.910  37.870  0.00  0.00           C  
ATOM   4882  HA  LYS A 326      57.520  34.770  38.660  0.00  0.00           H  
ATOM   4883  CB  LYS A 326      57.970  36.390  37.390  0.00  0.00           C  
ATOM   4884  HB1 LYS A 326      56.900  36.300  37.170  0.00  0.00           H  
ATOM   4885  HB2 LYS A 326      58.500  36.710  36.480  0.00  0.00           H  
ATOM   4886  CG  LYS A 326      58.180  37.400  38.500  0.00  0.00           C  
ATOM   4887  HG1 LYS A 326      59.080  37.060  39.010  0.00  0.00           H  
ATOM   4888  HG2 LYS A 326      57.390  37.300  39.250  0.00  0.00           H  
ATOM   4889  CD  LYS A 326      58.310  38.860  38.040  0.00  0.00           C  
ATOM   4890  HD1 LYS A 326      57.420  39.280  37.590  0.00  0.00           H  
ATOM   4891  HD2 LYS A 326      59.140  38.880  37.340  0.00  0.00           H  
ATOM   4892  CE  LYS A 326      58.690  39.720  39.270  0.00  0.00           C  
ATOM   4893  HE1 LYS A 326      57.780  39.780  39.870  0.00  0.00           H  
ATOM   4894  HE2 LYS A 326      59.030  40.650  38.810  0.00  0.00           H  
ATOM   4895  NZ  LYS A 326      59.850  39.240  40.020  0.00  0.00           N1+
ATOM   4896  HZ1 LYS A 326      59.550  38.590  40.740  0.00  0.00           H  
ATOM   4897  HZ2 LYS A 326      60.500  38.670  39.500  0.00  0.00           H  
ATOM   4898  HZ3 LYS A 326      60.310  40.060  40.390  0.00  0.00           H  
ATOM   4899  C   LYS A 326      58.070  33.880  36.700  0.00  0.00           C  
ATOM   4900  O   LYS A 326      56.940  33.480  36.460  0.00  0.00           O  
ATOM   4901  N   SER A 327      59.210  33.430  36.030  0.00  0.00           N  
ATOM   4902  H   SER A 327      60.100  33.800  36.310  0.00  0.00           H  
ATOM   4903  CA  SER A 327      59.150  32.380  35.020  0.00  0.00           C  
ATOM   4904  HA  SER A 327      58.440  32.720  34.270  0.00  0.00           H  
ATOM   4905  CB  SER A 327      60.500  32.280  34.290  0.00  0.00           C  
ATOM   4906  HB1 SER A 327      60.820  33.270  33.980  0.00  0.00           H  
ATOM   4907  HB2 SER A 327      60.370  31.660  33.410  0.00  0.00           H  
ATOM   4908  OG  SER A 327      61.530  31.790  35.120  0.00  0.00           O  
ATOM   4909  HG  SER A 327      61.740  32.460  35.770  0.00  0.00           H  
ATOM   4910  C   SER A 327      58.600  31.110  35.620  0.00  0.00           C  
ATOM   4911  O   SER A 327      57.740  30.480  35.060  0.00  0.00           O  
ATOM   4912  N   ASN A 328      59.060  30.750  36.850  0.00  0.00           N  
ATOM   4913  H   ASN A 328      59.930  31.210  37.100  0.00  0.00           H  
ATOM   4914  CA  ASN A 328      58.810  29.500  37.570  0.00  0.00           C  
ATOM   4915  HA  ASN A 328      59.010  28.630  36.950  0.00  0.00           H  
ATOM   4916  CB  ASN A 328      59.740  29.390  38.790  0.00  0.00           C  
ATOM   4917  HB1 ASN A 328      59.560  28.420  39.240  0.00  0.00           H  
ATOM   4918  HB2 ASN A 328      59.560  30.190  39.510  0.00  0.00           H  
ATOM   4919  CG  ASN A 328      61.210  29.480  38.270  0.00  0.00           C  
ATOM   4920  OD1 ASN A 328      61.870  30.520  38.250  0.00  0.00           O  
ATOM   4921  ND2 ASN A 328      61.780  28.340  37.870  0.00  0.00           N  
ATOM   4922 1HD2 ASN A 328      61.320  27.450  37.820  0.00  0.00           H  
ATOM   4923 2HD2 ASN A 328      62.730  28.420  37.510  0.00  0.00           H  
ATOM   4924  C   ASN A 328      57.350  29.360  38.080  0.00  0.00           C  
ATOM   4925  O   ASN A 328      56.830  28.260  38.040  0.00  0.00           O  
ATOM   4926  N   MET A 329      56.670  30.420  38.520  0.00  0.00           N  
ATOM   4927  H   MET A 329      57.220  31.270  38.450  0.00  0.00           H  
ATOM   4928  CA  MET A 329      55.340  30.500  39.160  0.00  0.00           C  
ATOM   4929  HA  MET A 329      54.830  29.570  38.910  0.00  0.00           H  
ATOM   4930  CB  MET A 329      55.690  30.560  40.640  0.00  0.00           C  
ATOM   4931  HB1 MET A 329      56.250  29.690  40.990  0.00  0.00           H  
ATOM   4932  HB2 MET A 329      54.780  30.470  41.220  0.00  0.00           H  
ATOM   4933  CG  MET A 329      56.530  31.750  41.070  0.00  0.00           C  
ATOM   4934  HG1 MET A 329      56.470  32.570  40.360  0.00  0.00           H  
ATOM   4935  HG2 MET A 329      57.520  31.300  41.190  0.00  0.00           H  
ATOM   4936  SD  MET A 329      56.070  32.330  42.660  0.00  0.00           S
[truncated: 594,423 more chars]
