# Supplementary material for: The enzyme kinetics of branched‐chain fatty acid synthesis of metazoan fatty acid synthase
Source: Protein Sci. 2025 Jul 16;34(8):e70229. doi: 10.1002/pro.70229 (PMC12267109; doi:10.1002/pro.70229)
Supplement: Supplementary file 1 — Data S1. Supporting Information. [file PRO-34-e70229-s001.zip › structure_R-metmal_cluster7-center.pdb]

REMARK   BIOVIA PDB file
REMARK   Created:  2025-02-18T18:24:02Z
CRYST1  105.575  105.575  105.575  90.00  90.00  90.00 P1         
ATOM      1  N   SER A   1      76.160  53.790  61.170  0.00  0.00           N1+
ATOM      2  H1  SER A   1      76.970  54.390  61.250  0.00  0.00           H  
ATOM      3  H2  SER A   1      75.460  54.500  61.070  0.00  0.00           H  
ATOM      4  H3  SER A   1      75.990  53.250  62.010  0.00  0.00           H  
ATOM      5  CA  SER A   1      76.230  52.920  60.000  0.00  0.00           C  
ATOM      6  HA  SER A   1      75.210  52.890  59.610  0.00  0.00           H  
ATOM      7  CB  SER A   1      77.130  53.510  59.030  0.00  0.00           C  
ATOM      8  HB1 SER A   1      77.020  52.900  58.130  0.00  0.00           H  
ATOM      9  HB2 SER A   1      78.170  53.490  59.380  0.00  0.00           H  
ATOM     10  OG  SER A   1      76.740  54.820  58.740  0.00  0.00           O  
ATOM     11  HG  SER A   1      76.960  54.970  57.820  0.00  0.00           H  
ATOM     12  C   SER A   1      76.630  51.450  60.310  0.00  0.00           C  
ATOM     13  O   SER A   1      77.780  51.040  60.020  0.00  0.00           O  
ATOM     14  N   GLU A   2      75.640  50.610  60.760  0.00  0.00           N  
ATOM     15  H   GLU A   2      74.720  50.980  60.890  0.00  0.00           H  
ATOM     16  CA  GLU A   2      75.890  49.250  61.110  0.00  0.00           C  
ATOM     17  HA  GLU A   2      76.890  49.200  61.520  0.00  0.00           H  
ATOM     18  CB  GLU A   2      74.880  48.820  62.180  0.00  0.00           C  
ATOM     19  HB1 GLU A   2      75.250  47.880  62.580  0.00  0.00           H  
ATOM     20  HB2 GLU A   2      73.940  48.650  61.660  0.00  0.00           H  
ATOM     21  CG  GLU A   2      74.590  49.750  63.410  0.00  0.00           C  
ATOM     22  HG1 GLU A   2      74.110  49.120  64.170  0.00  0.00           H  
ATOM     23  HG2 GLU A   2      73.910  50.580  63.230  0.00  0.00           H  
ATOM     24  CD  GLU A   2      75.850  50.350  64.040  0.00  0.00           C  
ATOM     25  OE1 GLU A   2      76.530  49.570  64.720  0.00  0.00           O  
ATOM     26  OE2 GLU A   2      76.060  51.610  63.960  0.00  0.00           O  
ATOM     27  C   GLU A   2      75.820  48.340  59.950  0.00  0.00           C  
ATOM     28  O   GLU A   2      75.160  48.530  58.920  0.00  0.00           O  
ATOM     29  N   GLU A   3      76.560  47.250  60.080  0.00  0.00           N  
ATOM     30  H   GLU A   3      77.100  47.220  60.930  0.00  0.00           H  
ATOM     31  CA  GLU A   3      76.350  46.110  59.160  0.00  0.00           C  
ATOM     32  HA  GLU A   3      76.310  46.450  58.120  0.00  0.00           H  
ATOM     33  CB  GLU A   3      77.640  45.230  59.320  0.00  0.00           C  
ATOM     34  HB1 GLU A   3      77.530  44.300  58.760  0.00  0.00           H  
ATOM     35  HB2 GLU A   3      77.780  44.950  60.360  0.00  0.00           H  
ATOM     36  CG  GLU A   3      78.970  45.900  58.830  0.00  0.00           C  
ATOM     37  HG1 GLU A   3      79.220  46.750  59.480  0.00  0.00           H  
ATOM     38  HG2 GLU A   3      78.840  46.240  57.800  0.00  0.00           H  
ATOM     39  CD  GLU A   3      80.150  44.980  58.920  0.00  0.00           C  
ATOM     40  OE1 GLU A   3      80.370  44.350  59.970  0.00  0.00           O  
ATOM     41  OE2 GLU A   3      80.770  44.690  57.870  0.00  0.00           O  
ATOM     42  C   GLU A   3      75.010  45.320  59.390  0.00  0.00           C  
ATOM     43  O   GLU A   3      74.820  44.840  60.540  0.00  0.00           O  
ATOM     44  N   VAL A   4      74.120  45.120  58.440  0.00  0.00           N  
ATOM     45  H   VAL A   4      74.210  45.740  57.640  0.00  0.00           H  
ATOM     46  CA  VAL A   4      72.750  44.440  58.510  0.00  0.00           C  
ATOM     47  HA  VAL A   4      72.560  44.200  59.550  0.00  0.00           H  
ATOM     48  CB  VAL A   4      71.670  45.400  57.880  0.00  0.00           C  
ATOM     49  HB  VAL A   4      71.750  45.470  56.800  0.00  0.00           H  
ATOM     50  CG1 VAL A   4      70.250  44.890  58.380  0.00  0.00           C  
ATOM     51 1HG1 VAL A   4      70.190  44.880  59.460  0.00  0.00           H  
ATOM     52 2HG1 VAL A   4      69.510  45.540  57.900  0.00  0.00           H  
ATOM     53 3HG1 VAL A   4      69.970  43.870  58.110  0.00  0.00           H  
ATOM     54  CG2 VAL A   4      71.690  46.790  58.320  0.00  0.00           C  
ATOM     55 1HG2 VAL A   4      72.530  47.370  57.930  0.00  0.00           H  
ATOM     56 2HG2 VAL A   4      70.780  47.310  57.970  0.00  0.00           H  
ATOM     57 3HG2 VAL A   4      71.620  46.850  59.400  0.00  0.00           H  
ATOM     58  C   VAL A   4      72.880  43.120  57.700  0.00  0.00           C  
ATOM     59  O   VAL A   4      73.550  43.110  56.640  0.00  0.00           O  
ATOM     60  N   VAL A   5      72.290  42.030  58.230  0.00  0.00           N  
ATOM     61  H   VAL A   5      71.770  42.150  59.090  0.00  0.00           H  
ATOM     62  CA  VAL A   5      72.090  40.770  57.660  0.00  0.00           C  
ATOM     63  HA  VAL A   5      72.390  40.810  56.610  0.00  0.00           H  
ATOM     64  CB  VAL A   5      72.840  39.610  58.350  0.00  0.00           C  
ATOM     65  HB  VAL A   5      72.670  38.680  57.790  0.00  0.00           H  
ATOM     66  CG1 VAL A   5      74.350  39.890  58.380  0.00  0.00           C  
ATOM     67 1HG1 VAL A   5      74.740  40.210  57.410  0.00  0.00           H  
ATOM     68 2HG1 VAL A   5      74.520  40.810  58.950  0.00  0.00           H  
ATOM     69 3HG1 VAL A   5      74.940  39.050  58.730  0.00  0.00           H  
ATOM     70  CG2 VAL A   5      72.390  39.370  59.770  0.00  0.00           C  
ATOM     71 1HG2 VAL A   5      73.100  38.820  60.390  0.00  0.00           H  
ATOM     72 2HG2 VAL A   5      72.300  40.330  60.280  0.00  0.00           H  
ATOM     73 3HG2 VAL A   5      71.420  38.890  59.850  0.00  0.00           H  
ATOM     74  C   VAL A   5      70.640  40.420  57.660  0.00  0.00           C  
ATOM     75  O   VAL A   5      69.840  40.870  58.540  0.00  0.00           O  
ATOM     76  N   ILE A   6      70.210  39.710  56.650  0.00  0.00           N  
ATOM     77  H   ILE A   6      70.770  39.440  55.860  0.00  0.00           H  
ATOM     78  CA  ILE A   6      68.990  38.910  56.740  0.00  0.00           C  
ATOM     79  HA  ILE A   6      68.290  39.640  57.150  0.00  0.00           H  
ATOM     80  CB  ILE A   6      68.590  38.470  55.300  0.00  0.00           C  
ATOM     81  HB  ILE A   6      69.320  37.750  54.930  0.00  0.00           H  
ATOM     82  CG2 ILE A   6      67.280  37.580  55.300  0.00  0.00           C  
ATOM     83 1HG2 ILE A   6      66.450  38.150  55.710  0.00  0.00           H  
ATOM     84 2HG2 ILE A   6      67.000  37.400  54.270  0.00  0.00           H  
ATOM     85 3HG2 ILE A   6      67.370  36.710  55.950  0.00  0.00           H  
ATOM     86  CG1 ILE A   6      68.390  39.530  54.230  0.00  0.00           C  
ATOM     87 1HG1 ILE A   6      67.630  40.190  54.630  0.00  0.00           H  
ATOM     88 2HG1 ILE A   6      67.920  39.120  53.330  0.00  0.00           H  
ATOM     89  CD  ILE A   6      69.600  40.350  53.840  0.00  0.00           C  
ATOM     90  HD1 ILE A   6      69.930  41.140  54.510  0.00  0.00           H  
ATOM     91  HD2 ILE A   6      70.410  39.700  53.510  0.00  0.00           H  
ATOM     92  HD3 ILE A   6      69.270  41.000  53.020  0.00  0.00           H  
ATOM     93  C   ILE A   6      69.160  37.600  57.550  0.00  0.00           C  
ATOM     94  O   ILE A   6      70.140  36.830  57.360  0.00  0.00           O  
ATOM     95  N   ALA A   7      68.190  37.310  58.410  0.00  0.00           N  
ATOM     96  H   ALA A   7      67.410  37.950  58.480  0.00  0.00           H  
ATOM     97  CA  ALA A   7      68.400  36.380  59.540  0.00  0.00           C  
ATOM     98  HA  ALA A   7      69.370  35.880  59.460  0.00  0.00           H  
ATOM     99  CB  ALA A   7      68.420  37.240  60.810  0.00  0.00           C  
ATOM    100  HB1 ALA A   7      68.270  36.550  61.650  0.00  0.00           H  
ATOM    101  HB2 ALA A   7      69.430  37.630  60.920  0.00  0.00           H  
ATOM    102  HB3 ALA A   7      67.700  38.060  60.790  0.00  0.00           H  
ATOM    103  C   ALA A   7      67.400  35.210  59.680  0.00  0.00           C  
ATOM    104  O   ALA A   7      67.810  34.070  60.000  0.00  0.00           O  
ATOM    105  N   GLY A   8      66.080  35.330  59.280  0.00  0.00           N  
ATOM    106  H   GLY A   8      65.750  36.180  58.860  0.00  0.00           H  
ATOM    107  CA  GLY A   8      65.040  34.260  59.210  0.00  0.00           C  
ATOM    108  HA1 GLY A   8      64.480  34.250  60.140  0.00  0.00           H  
ATOM    109  HA2 GLY A   8      65.510  33.350  58.830  0.00  0.00           H  
ATOM    110  C   GLY A   8      64.020  34.610  58.050  0.00  0.00           C  
ATOM    111  O   GLY A   8      63.920  35.780  57.690  0.00  0.00           O  
ATOM    112  N   MET A   9      63.420  33.660  57.420  0.00  0.00           N  
ATOM    113  H   MET A   9      63.690  32.710  57.650  0.00  0.00           H  
ATOM    114  CA  MET A   9      62.510  33.880  56.320  0.00  0.00           C  
ATOM    115  HA  MET A   9      61.880  34.760  56.460  0.00  0.00           H  
ATOM    116  CB  MET A   9      63.330  34.070  55.000  0.00  0.00           C  
ATOM    117  HB1 MET A   9      64.020  34.910  55.150  0.00  0.00           H  
ATOM    118  HB2 MET A   9      62.680  34.410  54.200  0.00  0.00           H  
ATOM    119  CG  MET A   9      64.130  32.880  54.480  0.00  0.00           C  
ATOM    120  HG1 MET A   9      64.640  32.390  55.310  0.00  0.00           H  
ATOM    121  HG2 MET A   9      64.920  33.270  53.850  0.00  0.00           H  
ATOM    122  SD  MET A   9      63.270  31.700  53.490  0.00  0.00           S  
ATOM    123  CE  MET A   9      64.390  30.290  53.590  0.00  0.00           C  
ATOM    124  HE1 MET A   9      65.400  30.550  53.250  0.00  0.00           H  
ATOM    125  HE2 MET A   9      64.320  29.890  54.590  0.00  0.00           H  
ATOM    126  HE3 MET A   9      64.060  29.530  52.870  0.00  0.00           H  
ATOM    127  C   MET A   9      61.490  32.730  56.220  0.00  0.00           C  
ATOM    128  O   MET A   9      61.770  31.580  56.570  0.00  0.00           O  
ATOM    129  N   SER A  10      60.260  33.050  55.800  0.00  0.00           N  
ATOM    130  H   SER A  10      60.040  34.000  55.560  0.00  0.00           H  
ATOM    131  CA  SER A  10      59.160  32.080  55.630  0.00  0.00           C  
ATOM    132  HA  SER A  10      59.520  31.190  55.110  0.00  0.00           H  
ATOM    133  CB  SER A  10      58.600  31.770  56.960  0.00  0.00           C  
ATOM    134  HB1 SER A  10      57.720  32.340  57.230  0.00  0.00           H  
ATOM    135  HB2 SER A  10      59.350  31.620  57.740  0.00  0.00           H  
ATOM    136  OG  SER A  10      58.060  30.450  56.660  0.00  0.00           O  
ATOM    137  HG  SER A  10      57.250  30.290  57.160  0.00  0.00           H  
ATOM    138  C   SER A  10      58.060  32.700  54.680  0.00  0.00           C  
ATOM    139  O   SER A  10      58.160  33.860  54.270  0.00  0.00           O  
ATOM    140  N   GLY A  11      57.190  31.840  54.150  0.00  0.00           N  
ATOM    141  H   GLY A  11      57.280  30.890  54.470  0.00  0.00           H  
ATOM    142  CA  GLY A  11      56.040  32.170  53.150  0.00  0.00           C  
ATOM    143  HA1 GLY A  11      56.520  32.520  52.240  0.00  0.00           H  
ATOM    144  HA2 GLY A  11      55.590  33.070  53.560  0.00  0.00           H  
ATOM    145  C   GLY A  11      55.000  31.080  52.820  0.00  0.00           C  
ATOM    146  O   GLY A  11      55.120  29.980  53.310  0.00  0.00           O  
ATOM    147  N   LYS A  12      53.990  31.450  51.910  0.00  0.00           N  
ATOM    148  H   LYS A  12      54.080  32.390  51.540  0.00  0.00           H  
ATOM    149  CA  LYS A  12      52.960  30.670  51.350  0.00  0.00           C  
ATOM    150  HA  LYS A  12      53.340  29.650  51.360  0.00  0.00           H  
ATOM    151  CB  LYS A  12      51.700  30.790  52.270  0.00  0.00           C  
ATOM    152  HB1 LYS A  12      51.180  31.730  52.100  0.00  0.00           H  
ATOM    153  HB2 LYS A  12      51.980  30.830  53.330  0.00  0.00           H  
ATOM    154  CG  LYS A  12      50.710  29.630  52.110  0.00  0.00           C  
ATOM    155  HG1 LYS A  12      50.430  29.290  51.120  0.00  0.00           H  
ATOM    156  HG2 LYS A  12      49.770  30.020  52.500  0.00  0.00           H  
ATOM    157  CD  LYS A  12      51.180  28.400  52.950  0.00  0.00           C  
ATOM    158  HD1 LYS A  12      52.250  28.220  52.790  0.00  0.00           H  
ATOM    159  HD2 LYS A  12      50.590  27.550  52.620  0.00  0.00           H  
ATOM    160  CE  LYS A  12      50.910  28.710  54.460  0.00  0.00           C  
ATOM    161  HE1 LYS A  12      49.840  28.610  54.650  0.00  0.00           H  
ATOM    162  HE2 LYS A  12      51.250  29.720  54.680  0.00  0.00           H  
ATOM    163  NZ  LYS A  12      51.730  27.820  55.410  0.00  0.00           N1+
ATOM    164  HZ1 LYS A  12      51.760  26.860  55.090  0.00  0.00           H  
ATOM    165  HZ2 LYS A  12      52.680  28.150  55.460  0.00  0.00           H  
ATOM    166  HZ3 LYS A  12      51.360  27.820  56.340  0.00  0.00           H  
ATOM    167  C   LYS A  12      52.750  31.210  49.950  0.00  0.00           C  
ATOM    168  O   LYS A  12      52.250  32.280  49.820  0.00  0.00           O  
ATOM    169  N   LEU A  13      53.190  30.390  49.010  0.00  0.00           N  
ATOM    170  H   LEU A  13      53.640  29.550  49.330  0.00  0.00           H  
ATOM    171  CA  LEU A  13      53.350  30.720  47.570  0.00  0.00           C  
ATOM    172  HA  LEU A  13      52.910  31.710  47.470  0.00  0.00           H  
ATOM    173  CB  LEU A  13      54.890  30.730  47.360  0.00  0.00           C  
ATOM    174  HB1 LEU A  13      55.170  30.760  46.320  0.00  0.00           H  
ATOM    175  HB2 LEU A  13      55.390  29.810  47.650  0.00  0.00           H  
ATOM    176  CG  LEU A  13      55.700  31.850  48.090  0.00  0.00           C  
ATOM    177  HG  LEU A  13      55.010  32.540  48.580  0.00  0.00           H  
ATOM    178  CD1 LEU A  13      56.820  31.330  48.950  0.00  0.00           C  
ATOM    179 1HD1 LEU A  13      56.400  30.650  49.680  0.00  0.00           H  
ATOM    180 2HD1 LEU A  13      57.490  30.720  48.360  0.00  0.00           H  
ATOM    181 3HD1 LEU A  13      57.360  32.120  49.490  0.00  0.00           H  
ATOM    182  CD2 LEU A  13      56.230  32.810  47.060  0.00  0.00           C  
ATOM    183 1HD2 LEU A  13      56.990  32.220  46.530  0.00  0.00           H  
ATOM    184 2HD2 LEU A  13      55.380  33.130  46.470  0.00  0.00           H  
ATOM    185 3HD2 LEU A  13      56.880  33.590  47.470  0.00  0.00           H  
ATOM    186  C   LEU A  13      52.680  29.640  46.680  0.00  0.00           C  
ATOM    187  O   LEU A  13      52.260  28.620  47.240  0.00  0.00           O  
ATOM    188  N   PRO A  14      52.480  29.890  45.370  0.00  0.00           N  
ATOM    189  CD  PRO A  14      52.780  31.100  44.610  0.00  0.00           C  
ATOM    190  HD1 PRO A  14      53.790  30.990  44.210  0.00  0.00           H  
ATOM    191  HD2 PRO A  14      52.610  32.000  45.200  0.00  0.00           H  
ATOM    192  CG  PRO A  14      51.930  31.130  43.400  0.00  0.00           C  
ATOM    193  HG1 PRO A  14      52.380  31.500  42.480  0.00  0.00           H  
ATOM    194  HG2 PRO A  14      50.950  31.620  43.480  0.00  0.00           H  
ATOM    195  CB  PRO A  14      51.640  29.590  43.180  0.00  0.00           C  
ATOM    196  HB1 PRO A  14      52.440  29.160  42.600  0.00  0.00           H  
ATOM    197  HB2 PRO A  14      50.720  29.490  42.600  0.00  0.00           H  
ATOM    198  CA  PRO A  14      51.580  29.110  44.560  0.00  0.00           C  
ATOM    199  HA  PRO A  14      50.630  29.220  45.070  0.00  0.00           H  
ATOM    200  C   PRO A  14      51.930  27.620  44.650  0.00  0.00           C  
ATOM    201  O   PRO A  14      53.050  27.220  44.720  0.00  0.00           O  
ATOM    202  N   GLU A  15      50.880  26.810  44.570  0.00  0.00           N  
ATOM    203  H   GLU A  15      49.960  27.210  44.430  0.00  0.00           H  
ATOM    204  CA  GLU A  15      50.870  25.280  44.770  0.00  0.00           C  
ATOM    205  HA  GLU A  15      49.840  24.970  44.970  0.00  0.00           H  
ATOM    206  CB  GLU A  15      51.260  24.390  43.510  0.00  0.00           C  
ATOM    207  HB1 GLU A  15      51.070  23.340  43.730  0.00  0.00           H  
ATOM    208  HB2 GLU A  15      52.260  24.640  43.190  0.00  0.00           H  
ATOM    209  CG  GLU A  15      50.310  24.780  42.360  0.00  0.00           C  
ATOM    210  HG1 GLU A  15      50.430  24.170  41.460  0.00  0.00           H  
ATOM    211  HG2 GLU A  15      50.650  25.770  42.110  0.00  0.00           H  
ATOM    212  CD  GLU A  15      48.890  24.670  42.760  0.00  0.00           C  
ATOM    213  OE1 GLU A  15      48.210  25.670  42.770  0.00  0.00           O  
ATOM    214  OE2 GLU A  15      48.490  23.520  42.990  0.00  0.00           O  
ATOM    215  C   GLU A  15      51.620  24.760  46.050  0.00  0.00           C  
ATOM    216  O   GLU A  15      51.830  23.550  46.160  0.00  0.00           O  
ATOM    217  N   SER A  16      51.970  25.640  47.020  0.00  0.00           N  
ATOM    218  H   SER A  16      51.800  26.620  46.930  0.00  0.00           H  
ATOM    219  CA  SER A  16      52.800  25.330  48.210  0.00  0.00           C  
ATOM    220  HA  SER A  16      53.150  24.300  48.110  0.00  0.00           H  
ATOM    221  CB  SER A  16      54.150  26.100  48.110  0.00  0.00           C  
ATOM    222  HB1 SER A  16      54.940  25.680  48.730  0.00  0.00           H  
ATOM    223  HB2 SER A  16      54.070  27.170  48.330  0.00  0.00           H  
ATOM    224  OG  SER A  16      54.710  25.990  46.810  0.00  0.00           O  
ATOM    225  HG  SER A  16      54.180  26.550  46.230  0.00  0.00           H  
ATOM    226  C   SER A  16      52.130  25.480  49.570  0.00  0.00           C  
ATOM    227  O   SER A  16      51.690  26.590  49.980  0.00  0.00           O  
ATOM    228  N   GLU A  17      52.090  24.430  50.390  0.00  0.00           N  
ATOM    229  H   GLU A  17      52.330  23.560  49.940  0.00  0.00           H  
ATOM    230  CA  GLU A  17      51.510  24.340  51.750  0.00  0.00           C  
ATOM    231  HA  GLU A  17      50.590  24.900  51.610  0.00  0.00           H  
ATOM    232  CB  GLU A  17      51.270  22.900  52.100  0.00  0.00           C  
ATOM    233  HB1 GLU A  17      52.260  22.460  52.160  0.00  0.00           H  
ATOM    234  HB2 GLU A  17      50.630  22.430  51.350  0.00  0.00           H  
ATOM    235  CG  GLU A  17      50.560  22.740  53.420  0.00  0.00           C  
ATOM    236  HG1 GLU A  17      49.780  23.490  53.330  0.00  0.00           H  
ATOM    237  HG2 GLU A  17      51.250  22.920  54.240  0.00  0.00           H  
ATOM    238  CD  GLU A  17      50.120  21.350  53.740  0.00  0.00           C  
ATOM    239  OE1 GLU A  17      49.020  20.890  53.390  0.00  0.00           O  
ATOM    240  OE2 GLU A  17      50.850  20.540  54.400  0.00  0.00           O  
ATOM    241  C   GLU A  17      52.440  24.890  52.800  0.00  0.00           C  
ATOM    242  O   GLU A  17      52.070  25.470  53.790  0.00  0.00           O  
ATOM    243  N   ASN A  18      53.770  24.660  52.520  0.00  0.00           N  
ATOM    244  H   ASN A  18      54.060  24.130  51.700  0.00  0.00           H  
ATOM    245  CA  ASN A  18      54.880  25.140  53.330  0.00  0.00           C  
ATOM    246  HA  ASN A  18      54.620  26.070  53.850  0.00  0.00           H  
ATOM    247  CB  ASN A  18      55.180  23.950  54.320  0.00  0.00           C  
ATOM    248  HB1 ASN A  18      54.250  23.460  54.630  0.00  0.00           H  
ATOM    249  HB2 ASN A  18      55.700  24.400  55.160  0.00  0.00           H  
ATOM    250  CG  ASN A  18      56.090  22.850  53.810  0.00  0.00           C  
ATOM    251  OD1 ASN A  18      57.290  23.040  53.690  0.00  0.00           O  
ATOM    252  ND2 ASN A  18      55.640  21.760  53.350  0.00  0.00           N  
ATOM    253 1HD2 ASN A  18      54.670  21.470  53.370  0.00  0.00           H  
ATOM    254 2HD2 ASN A  18      56.340  21.070  53.110  0.00  0.00           H  
ATOM    255  C   ASN A  18      56.100  25.560  52.480  0.00  0.00           C  
ATOM    256  O   ASN A  18      56.100  25.340  51.260  0.00  0.00           O  
ATOM    257  N   LEU A  19      57.080  26.250  53.070  0.00  0.00           N  
ATOM    258  H   LEU A  19      57.100  26.440  54.060  0.00  0.00           H  
ATOM    259  CA  LEU A  19      58.190  26.800  52.310  0.00  0.00           C  
ATOM    260  HA  LEU A  19      57.830  27.350  51.440  0.00  0.00           H  
ATOM    261  CB  LEU A  19      58.880  27.760  53.350  0.00  0.00           C  
ATOM    262  HB1 LEU A  19      59.320  27.030  54.020  0.00  0.00           H  
ATOM    263  HB2 LEU A  19      58.160  28.370  53.890  0.00  0.00           H  
ATOM    264  CG  LEU A  19      60.080  28.640  52.960  0.00  0.00           C  
ATOM    265  HG  LEU A  19      60.200  29.340  53.800  0.00  0.00           H  
ATOM    266  CD1 LEU A  19      61.400  27.880  52.790  0.00  0.00           C  
ATOM    267 1HD1 LEU A  19      61.500  27.030  53.470  0.00  0.00           H  
ATOM    268 2HD1 LEU A  19      61.490  27.560  51.750  0.00  0.00           H  
ATOM    269 3HD1 LEU A  19      62.200  28.580  52.990  0.00  0.00           H  
ATOM    270  CD2 LEU A  19      59.860  29.390  51.700  0.00  0.00           C  
ATOM    271 1HD2 LEU A  19      60.600  30.180  51.510  0.00  0.00           H  
ATOM    272 2HD2 LEU A  19      59.810  28.710  50.840  0.00  0.00           H  
ATOM    273 3HD2 LEU A  19      58.910  29.910  51.760  0.00  0.00           H  
ATOM    274  C   LEU A  19      59.050  25.640  51.790  0.00  0.00           C  
ATOM    275  O   LEU A  19      59.510  25.740  50.650  0.00  0.00           O  
ATOM    276  N   GLN A  20      59.440  24.560  52.530  0.00  0.00           N  
ATOM    277  H   GLN A  20      58.990  24.420  53.420  0.00  0.00           H  
ATOM    278  CA  GLN A  20      60.230  23.430  51.940  0.00  0.00           C  
ATOM    279  HA  GLN A  20      61.120  23.860  51.500  0.00  0.00           H  
ATOM    280  CB  GLN A  20      60.600  22.380  53.000  0.00  0.00           C  
ATOM    281  HB1 GLN A  20      61.050  21.480  52.580  0.00  0.00           H  
ATOM    282  HB2 GLN A  20      59.710  22.060  53.540  0.00  0.00           H  
ATOM    283  CG  GLN A  20      61.590  22.930  54.010  0.00  0.00           C  
ATOM    284  HG1 GLN A  20      61.250  23.810  54.550  0.00  0.00           H  
ATOM    285  HG2 GLN A  20      62.410  23.360  53.430  0.00  0.00           H  
ATOM    286  CD  GLN A  20      62.010  21.760  54.990  0.00  0.00           C  
ATOM    287  OE1 GLN A  20      62.840  20.920  54.740  0.00  0.00           O  
ATOM    288  NE2 GLN A  20      61.410  21.680  56.130  0.00  0.00           N  
ATOM    289 1HE2 GLN A  20      60.630  22.260  56.390  0.00  0.00           H  
ATOM    290 2HE2 GLN A  20      61.830  20.960  56.710  0.00  0.00           H  
ATOM    291  C   GLN A  20      59.580  22.740  50.720  0.00  0.00           C  
ATOM    292  O   GLN A  20      60.190  22.370  49.780  0.00  0.00           O  
ATOM    293  N   GLU A  21      58.240  22.860  50.660  0.00  0.00           N  
ATOM    294  H   GLU A  21      57.790  23.240  51.480  0.00  0.00           H  
ATOM    295  CA  GLU A  21      57.430  22.470  49.460  0.00  0.00           C  
ATOM    296  HA  GLU A  21      57.730  21.460  49.140  0.00  0.00           H  
ATOM    297  CB  GLU A  21      55.970  22.350  49.760  0.00  0.00           C  
ATOM    298  HB1 GLU A  21      55.560  23.290  50.100  0.00  0.00           H  
ATOM    299  HB2 GLU A  21      55.870  21.760  50.680  0.00  0.00           H  
ATOM    300  CG  GLU A  21      55.260  21.740  48.580  0.00  0.00           C  
ATOM    301  HG1 GLU A  21      55.850  20.890  48.210  0.00  0.00           H  
ATOM    302  HG2 GLU A  21      55.030  22.510  47.830  0.00  0.00           H  
ATOM    303  CD  GLU A  21      53.890  21.140  49.020  0.00  0.00           C  
ATOM    304  OE1 GLU A  21      53.050  21.970  49.450  0.00  0.00           O  
ATOM    305  OE2 GLU A  21      53.620  19.930  48.870  0.00  0.00           O  
ATOM    306  C   GLU A  21      57.710  23.440  48.270  0.00  0.00           C  
ATOM    307  O   GLU A  21      58.090  22.950  47.180  0.00  0.00           O  
ATOM    308  N   PHE A  22      57.620  24.790  48.560  0.00  0.00           N  
ATOM    309  H   PHE A  22      57.260  25.030  49.470  0.00  0.00           H  
ATOM    310  CA  PHE A  22      57.950  25.720  47.530  0.00  0.00           C  
ATOM    311  HA  PHE A  22      57.380  25.580  46.610  0.00  0.00           H  
ATOM    312  CB  PHE A  22      57.760  27.160  48.050  0.00  0.00           C  
ATOM    313  HB1 PHE A  22      58.240  27.310  49.030  0.00  0.00           H  
ATOM    314  HB2 PHE A  22      56.720  27.430  48.190  0.00  0.00           H  
ATOM    315  CG  PHE A  22      58.190  28.170  47.010  0.00  0.00           C  
ATOM    316  CD1 PHE A  22      57.290  28.530  46.030  0.00  0.00           C  
ATOM    317  HD1 PHE A  22      56.310  28.090  45.910  0.00  0.00           H  
ATOM    318  CE1 PHE A  22      57.670  29.600  45.090  0.00  0.00           C  
ATOM    319  HE1 PHE A  22      56.990  29.730  44.260  0.00  0.00           H  
ATOM    320  CZ  PHE A  22      58.830  30.340  45.300  0.00  0.00           C  
ATOM    321  HZ  PHE A  22      59.130  31.060  44.560  0.00  0.00           H  
ATOM    322  CE2 PHE A  22      59.730  29.950  46.300  0.00  0.00           C  
ATOM    323  HE2 PHE A  22      60.680  30.400  46.550  0.00  0.00           H  
ATOM    324  CD2 PHE A  22      59.370  28.910  47.190  0.00  0.00           C  
ATOM    325  HD2 PHE A  22      60.020  28.740  48.040  0.00  0.00           H  
ATOM    326  C   PHE A  22      59.410  25.590  47.010  0.00  0.00           C  
ATOM    327  O   PHE A  22      59.580  25.420  45.780  0.00  0.00           O  
ATOM    328  N   TRP A  23      60.390  25.530  47.930  0.00  0.00           N  
ATOM    329  H   TRP A  23      60.160  25.590  48.910  0.00  0.00           H  
ATOM    330  CA  TRP A  23      61.770  25.330  47.540  0.00  0.00           C  
ATOM    331  HA  TRP A  23      62.160  26.240  47.070  0.00  0.00           H  
ATOM    332  CB  TRP A  23      62.620  25.230  48.810  0.00  0.00           C  
ATOM    333  HB1 TRP A  23      62.170  24.410  49.360  0.00  0.00           H  
ATOM    334  HB2 TRP A  23      62.520  26.150  49.380  0.00  0.00           H  
ATOM    335  CG  TRP A  23      64.030  24.960  48.360  0.00  0.00           C  
ATOM    336  CD1 TRP A  23      64.710  23.840  48.690  0.00  0.00           C  
ATOM    337  HD1 TRP A  23      64.380  22.990  49.260  0.00  0.00           H  
ATOM    338  NE1 TRP A  23      65.900  23.790  48.040  0.00  0.00           N  
ATOM    339  HE1 TRP A  23      66.610  23.070  48.040  0.00  0.00           H  
ATOM    340  CE2 TRP A  23      66.150  25.000  47.370  0.00  0.00           C  
ATOM    341  CZ2 TRP A  23      67.200  25.370  46.550  0.00  0.00           C  
ATOM    342  HZ2 TRP A  23      68.110  24.800  46.440  0.00  0.00           H  
ATOM    343  CH2 TRP A  23      67.090  26.630  45.900  0.00  0.00           C  
ATOM    344  HH2 TRP A  23      67.870  27.070  45.310  0.00  0.00           H  
ATOM    345  CZ3 TRP A  23      66.020  27.470  46.130  0.00  0.00           C  
ATOM    346  HZ3 TRP A  23      66.010  28.410  45.600  0.00  0.00           H  
ATOM    347  CE3 TRP A  23      64.850  27.030  46.790  0.00  0.00           C  
ATOM    348  HE3 TRP A  23      63.960  27.640  46.910  0.00  0.00           H  
ATOM    349  CD2 TRP A  23      64.930  25.730  47.430  0.00  0.00           C  
ATOM    350  C   TRP A  23      61.990  24.050  46.650  0.00  0.00           C  
ATOM    351  O   TRP A  23      62.620  24.200  45.590  0.00  0.00           O  
ATOM    352  N   ALA A  24      61.530  22.890  47.070  0.00  0.00           N  
ATOM    353  H   ALA A  24      60.990  22.790  47.910  0.00  0.00           H  
ATOM    354  CA  ALA A  24      61.840  21.600  46.390  0.00  0.00           C  
ATOM    355  HA  ALA A  24      62.920  21.420  46.470  0.00  0.00           H  
ATOM    356  CB  ALA A  24      61.110  20.520  47.160  0.00  0.00           C  
ATOM    357  HB1 ALA A  24      61.520  20.410  48.160  0.00  0.00           H  
ATOM    358  HB2 ALA A  24      60.040  20.780  47.170  0.00  0.00           H  
ATOM    359  HB3 ALA A  24      61.240  19.570  46.650  0.00  0.00           H  
ATOM    360  C   ALA A  24      61.380  21.580  44.930  0.00  0.00           C  
ATOM    361  O   ALA A  24      62.030  21.000  44.060  0.00  0.00           O  
ATOM    362  N   ASN A  25      60.250  22.240  44.610  0.00  0.00           N  
ATOM    363  H   ASN A  25      59.840  22.760  45.370  0.00  0.00           H  
ATOM    364  CA  ASN A  25      59.670  22.330  43.220  0.00  0.00           C  
ATOM    365  HA  ASN A  25      59.920  21.400  42.730  0.00  0.00           H  
ATOM    366  CB  ASN A  25      58.110  22.280  43.410  0.00  0.00           C  
ATOM    367  HB1 ASN A  25      57.590  22.400  42.450  0.00  0.00           H  
ATOM    368  HB2 ASN A  25      57.730  23.130  43.980  0.00  0.00           H  
ATOM    369  CG  ASN A  25      57.630  20.960  43.980  0.00  0.00           C  
ATOM    370  OD1 ASN A  25      57.170  20.090  43.240  0.00  0.00           O  
ATOM    371  ND2 ASN A  25      57.720  20.740  45.270  0.00  0.00           N  
ATOM    372 1HD2 ASN A  25      57.910  21.500  45.910  0.00  0.00           H  
ATOM    373 2HD2 ASN A  25      57.140  19.990  45.630  0.00  0.00           H  
ATOM    374  C   ASN A  25      60.180  23.560  42.440  0.00  0.00           C  
ATOM    375  O   ASN A  25      60.360  23.480  41.210  0.00  0.00           O  
ATOM    376  N   LEU A  26      60.710  24.550  43.150  0.00  0.00           N  
ATOM    377  H   LEU A  26      60.360  24.650  44.090  0.00  0.00           H  
ATOM    378  CA  LEU A  26      61.440  25.660  42.530  0.00  0.00           C  
ATOM    379  HA  LEU A  26      60.910  26.120  41.700  0.00  0.00           H  
ATOM    380  CB  LEU A  26      61.710  26.770  43.510  0.00  0.00           C  
ATOM    381  HB1 LEU A  26      62.430  26.490  44.280  0.00  0.00           H  
ATOM    382  HB2 LEU A  26      60.810  27.000  44.070  0.00  0.00           H  
ATOM    383  CG  LEU A  26      62.230  28.010  42.800  0.00  0.00           C  
ATOM    384  HG  LEU A  26      62.980  27.660  42.090  0.00  0.00           H  
ATOM    385  CD1 LEU A  26      61.070  28.900  42.220  0.00  0.00           C  
ATOM    386 1HD1 LEU A  26      60.410  28.260  41.620  0.00  0.00           H  
ATOM    387 2HD1 LEU A  26      60.500  29.330  43.040  0.00  0.00           H  
ATOM    388 3HD1 LEU A  26      61.510  29.710  41.640  0.00  0.00           H  
ATOM    389  CD2 LEU A  26      62.990  28.820  43.830  0.00  0.00           C  
ATOM    390 1HD2 LEU A  26      63.290  29.750  43.330  0.00  0.00           H  
ATOM    391 2HD2 LEU A  26      62.360  28.980  44.700  0.00  0.00           H  
ATOM    392 3HD2 LEU A  26      63.940  28.360  44.100  0.00  0.00           H  
ATOM    393  C   LEU A  26      62.760  25.120  41.940  0.00  0.00           C  
ATOM    394  O   LEU A  26      63.040  25.370  40.730  0.00  0.00           O  
ATOM    395  N   ILE A  27      63.540  24.380  42.750  0.00  0.00           N  
ATOM    396  H   ILE A  27      63.280  24.290  43.710  0.00  0.00           H  
ATOM    397  CA  ILE A  27      64.870  23.880  42.370  0.00  0.00           C  
ATOM    398  HA  ILE A  27      65.290  24.750  41.870  0.00  0.00           H  
ATOM    399  CB  ILE A  27      65.780  23.580  43.550  0.00  0.00           C  
ATOM    400  HB  ILE A  27      65.730  24.440  44.210  0.00  0.00           H  
ATOM    401  CG2 ILE A  27      65.370  22.380  44.320  0.00  0.00           C  
ATOM    402 1HG2 ILE A  27      64.290  22.270  44.490  0.00  0.00           H  
ATOM    403 2HG2 ILE A  27      65.630  21.450  43.810  0.00  0.00           H  
ATOM    404 3HG2 ILE A  27      65.880  22.420  45.290  0.00  0.00           H  
ATOM    405  CG1 ILE A  27      67.250  23.380  43.200  0.00  0.00           C  
ATOM    406 1HG1 ILE A  27      67.290  22.440  42.650  0.00  0.00           H  
ATOM    407 2HG1 ILE A  27      67.790  23.120  44.110  0.00  0.00           H  
ATOM    408  CD  ILE A  27      67.920  24.580  42.430  0.00  0.00           C  
ATOM    409  HD1 ILE A  27      67.460  24.660  41.440  0.00  0.00           H  
ATOM    410  HD2 ILE A  27      67.670  25.480  42.980  0.00  0.00           H  
ATOM    411  HD3 ILE A  27      69.010  24.490  42.360  0.00  0.00           H  
ATOM    412  C   ILE A  27      64.680  22.680  41.370  0.00  0.00           C  
ATOM    413  O   ILE A  27      65.590  22.500  40.520  0.00  0.00           O  
ATOM    414  N   GLY A  28      63.470  22.070  41.360  0.00  0.00           N  
ATOM    415  H   GLY A  28      62.840  22.280  42.120  0.00  0.00           H  
ATOM    416  CA  GLY A  28      63.100  21.100  40.290  0.00  0.00           C  
ATOM    417  HA1 GLY A  28      62.340  20.460  40.720  0.00  0.00           H  
ATOM    418  HA2 GLY A  28      64.020  20.590  40.010  0.00  0.00           H  
ATOM    419  C   GLY A  28      62.570  21.820  39.000  0.00  0.00           C  
ATOM    420  O   GLY A  28      62.170  21.110  38.110  0.00  0.00           O  
ATOM    421  N   GLY A  29      62.470  23.180  38.870  0.00  0.00           N  
ATOM    422  H   GLY A  29      62.760  23.790  39.610  0.00  0.00           H  
ATOM    423  CA  GLY A  29      61.850  23.750  37.670  0.00  0.00           C  
ATOM    424  HA1 GLY A  29      62.560  23.520  36.880  0.00  0.00           H  
ATOM    425  HA2 GLY A  29      61.880  24.830  37.770  0.00  0.00           H  
ATOM    426  C   GLY A  29      60.370  23.370  37.330  0.00  0.00           C  
ATOM    427  O   GLY A  29      59.980  23.230  36.160  0.00  0.00           O  
ATOM    428  N   VAL A  30      59.630  23.200  38.420  0.00  0.00           N  
ATOM    429  H   VAL A  30      60.020  23.190  39.340  0.00  0.00           H  
ATOM    430  CA  VAL A  30      58.180  23.040  38.270  0.00  0.00           C  
ATOM    431  HA  VAL A  30      58.010  22.460  37.360  0.00  0.00           H  
ATOM    432  CB  VAL A  30      57.580  22.400  39.600  0.00  0.00           C  
ATOM    433  HB  VAL A  30      57.850  23.080  40.410  0.00  0.00           H  
ATOM    434  CG1 VAL A  30      56.110  22.180  39.500  0.00  0.00           C  
ATOM    435 1HG1 VAL A  30      55.620  21.560  40.250  0.00  0.00           H  
ATOM    436 2HG1 VAL A  30      55.570  23.130  39.540  0.00  0.00           H  
ATOM    437 3HG1 VAL A  30      55.910  21.800  38.500  0.00  0.00           H  
ATOM    438  CG2 VAL A  30      58.220  20.970  39.680  0.00  0.00           C  
ATOM    439 1HG2 VAL A  30      57.980  20.410  40.590  0.00  0.00           H  
ATOM    440 2HG2 VAL A  30      57.850  20.420  38.810  0.00  0.00           H  
ATOM    441 3HG2 VAL A  30      59.310  21.040  39.610  0.00  0.00           H  
ATOM    442  C   VAL A  30      57.470  24.430  38.110  0.00  0.00           C  
ATOM    443  O   VAL A  30      57.580  25.350  38.890  0.00  0.00           O  
ATOM    444  N   ASP A  31      56.650  24.500  37.080  0.00  0.00           N  
ATOM    445  H   ASP A  31      56.700  23.860  36.290  0.00  0.00           H  
ATOM    446  CA  ASP A  31      55.700  25.660  36.940  0.00  0.00           C  
ATOM    447  HA  ASP A  31      56.320  26.540  37.120  0.00  0.00           H  
ATOM    448  CB  ASP A  31      55.100  25.590  35.490  0.00  0.00           C  
ATOM    449  HB1 ASP A  31      54.390  24.770  35.500  0.00  0.00           H  
ATOM    450  HB2 ASP A  31      55.990  25.530  34.860  0.00  0.00           H  
ATOM    451  CG  ASP A  31      54.310  26.860  35.110  0.00  0.00           C  
ATOM    452  OD1 ASP A  31      54.610  27.970  35.570  0.00  0.00           O  
ATOM    453  OD2 ASP A  31      53.370  26.690  34.310  0.00  0.00           O  
ATOM    454  C   ASP A  31      54.540  25.590  38.010  0.00  0.00           C  
ATOM    455  O   ASP A  31      54.110  24.500  38.380  0.00  0.00           O  
ATOM    456  N   MET A  32      54.240  26.690  38.740  0.00  0.00           N  
ATOM    457  H   MET A  32      54.850  27.460  38.530  0.00  0.00           H  
ATOM    458  CA  MET A  32      53.340  26.820  39.900  0.00  0.00           C  
ATOM    459  HA  MET A  32      53.210  25.760  40.100  0.00  0.00           H  
ATOM    460  CB  MET A  32      54.030  27.440  41.100  0.00  0.00           C  
ATOM    461  HB1 MET A  32      53.470  27.280  42.020  0.00  0.00           H  
ATOM    462  HB2 MET A  32      54.090  28.530  41.000  0.00  0.00           H  
ATOM    463  CG  MET A  32      55.440  26.860  41.290  0.00  0.00           C  
ATOM    464  HG1 MET A  32      55.950  27.100  40.360  0.00  0.00           H  
ATOM    465  HG2 MET A  32      55.470  25.780  41.430  0.00  0.00           H  
ATOM    466  SD  MET A  32      56.360  27.540  42.710  0.00  0.00           S  
ATOM    467  CE  MET A  32      57.680  26.270  42.810  0.00  0.00           C  
ATOM    468  HE1 MET A  32      58.210  26.080  41.870  0.00  0.00           H  
ATOM    469  HE2 MET A  32      58.360  26.490  43.620  0.00  0.00           H  
ATOM    470  HE3 MET A  32      57.280  25.290  43.060  0.00  0.00           H  
ATOM    471  C   MET A  32      51.960  27.470  39.540  0.00  0.00           C  
ATOM    472  O   MET A  32      51.140  27.780  40.350  0.00  0.00           O  
ATOM    473  N   VAL A  33      51.760  27.720  38.240  0.00  0.00           N  
ATOM    474  H   VAL A  33      52.520  27.360  37.670  0.00  0.00           H  
ATOM    475  CA  VAL A  33      50.580  28.390  37.670  0.00  0.00           C  
ATOM    476  HA  VAL A  33      50.070  28.980  38.430  0.00  0.00           H  
ATOM    477  CB  VAL A  33      51.020  29.460  36.680  0.00  0.00           C  
ATOM    478  HB  VAL A  33      51.690  28.900  36.030  0.00  0.00           H  
ATOM    479  CG1 VAL A  33      49.950  30.150  35.830  0.00  0.00           C  
ATOM    480 1HG1 VAL A  33      50.370  30.790  35.060  0.00  0.00           H  
ATOM    481 2HG1 VAL A  33      49.370  29.420  35.280  0.00  0.00           H  
ATOM    482 3HG1 VAL A  33      49.280  30.720  36.470  0.00  0.00           H  
ATOM    483  CG2 VAL A  33      51.860  30.560  37.300  0.00  0.00           C  
ATOM    484 1HG2 VAL A  33      52.110  31.300  36.530  0.00  0.00           H  
ATOM    485 2HG2 VAL A  33      51.420  31.150  38.100  0.00  0.00           H  
ATOM    486 3HG2 VAL A  33      52.810  30.200  37.680  0.00  0.00           H  
ATOM    487  C   VAL A  33      49.530  27.450  37.040  0.00  0.00           C  
ATOM    488  O   VAL A  33      49.870  26.380  36.460  0.00  0.00           O  
ATOM    489  N   THR A  34      48.280  27.770  37.380  0.00  0.00           N  
ATOM    490  H   THR A  34      48.130  28.690  37.760  0.00  0.00           H  
ATOM    491  CA  THR A  34      47.110  26.800  37.230  0.00  0.00           C  
ATOM    492  HA  THR A  34      47.490  25.980  36.640  0.00  0.00           H  
ATOM    493  CB  THR A  34      46.640  26.230  38.580  0.00  0.00           C  
ATOM    494  HB  THR A  34      45.720  25.670  38.420  0.00  0.00           H  
ATOM    495  CG2 THR A  34      47.740  25.300  39.140  0.00  0.00           C  
ATOM    496 1HG2 THR A  34      47.290  24.750  39.970  0.00  0.00           H  
ATOM    497 2HG2 THR A  34      48.190  24.710  38.360  0.00  0.00           H  
ATOM    498 3HG2 THR A  34      48.540  25.890  39.590  0.00  0.00           H  
ATOM    499  OG1 THR A  34      46.340  27.270  39.430  0.00  0.00           O  
ATOM    500  HG1 THR A  34      47.240  27.570  39.640  0.00  0.00           H  
ATOM    501  C   THR A  34      45.880  27.380  36.520  0.00  0.00           C  
ATOM    502  O   THR A  34      45.680  28.580  36.630  0.00  0.00           O  
ATOM    503  N   ASP A  35      45.030  26.530  35.940  0.00  0.00           N  
ATOM    504  H   ASP A  35      45.230  25.550  36.050  0.00  0.00           H  
ATOM    505  CA  ASP A  35      43.790  26.850  35.250  0.00  0.00           C  
ATOM    506  HA  ASP A  35      43.710  27.910  35.010  0.00  0.00           H  
ATOM    507  CB  ASP A  35      43.690  26.030  33.950  0.00  0.00           C  
ATOM    508  HB1 ASP A  35      44.610  26.190  33.390  0.00  0.00           H  
ATOM    509  HB2 ASP A  35      43.010  26.390  33.170  0.00  0.00           H  
ATOM    510  CG  ASP A  35      43.640  24.500  34.190  0.00  0.00           C  
ATOM    511  OD1 ASP A  35      44.060  23.910  35.200  0.00  0.00           O  
ATOM    512  OD2 ASP A  35      43.090  23.840  33.290  0.00  0.00           O  
ATOM    513  C   ASP A  35      42.480  26.620  35.980  0.00  0.00           C  
ATOM    514  O   ASP A  35      41.440  26.950  35.480  0.00  0.00           O  
ATOM    515  N   ASP A  36      42.550  26.050  37.210  0.00  0.00           N  
ATOM    516  H   ASP A  36      43.420  26.000  37.710  0.00  0.00           H  
ATOM    517  CA  ASP A  36      41.340  25.670  37.940  0.00  0.00           C  
ATOM    518  HA  ASP A  36      40.550  25.310  37.290  0.00  0.00           H  
ATOM    519  CB  ASP A  36      41.610  24.760  39.150  0.00  0.00           C  
ATOM    520  HB1 ASP A  36      41.980  23.790  38.820  0.00  0.00           H  
ATOM    521  HB2 ASP A  36      40.660  24.690  39.700  0.00  0.00           H  
ATOM    522  CG  ASP A  36      42.640  25.270  40.190  0.00  0.00           C  
ATOM    523  OD1 ASP A  36      42.560  24.730  41.330  0.00  0.00           O  
ATOM    524  OD2 ASP A  36      43.400  26.250  39.990  0.00  0.00           O  
ATOM    525  C   ASP A  36      40.650  26.940  38.450  0.00  0.00           C  
ATOM    526  O   ASP A  36      41.270  27.830  38.870  0.00  0.00           O  
ATOM    527  N   ASP A  37      39.290  26.900  38.610  0.00  0.00           N  
ATOM    528  H   ASP A  37      38.760  26.040  38.670  0.00  0.00           H  
ATOM    529  CA  ASP A  37      38.480  28.020  38.990  0.00  0.00           C  
ATOM    530  HA  ASP A  37      38.960  28.870  38.510  0.00  0.00           H  
ATOM    531  CB  ASP A  37      37.120  27.970  38.480  0.00  0.00           C  
ATOM    532  HB1 ASP A  37      36.700  28.980  38.560  0.00  0.00           H  
ATOM    533  HB2 ASP A  37      36.480  27.340  39.100  0.00  0.00           H  
ATOM    534  CG  ASP A  37      36.950  27.370  37.090  0.00  0.00           C  
ATOM    535  OD1 ASP A  37      36.740  26.140  36.950  0.00  0.00           O  
ATOM    536  OD2 ASP A  37      37.120  28.080  36.020  0.00  0.00           O  
ATOM    537  C   ASP A  37      38.470  28.310  40.510  0.00  0.00           C  
ATOM    538  O   ASP A  37      37.470  28.720  41.120  0.00  0.00           O  
ATOM    539  N   ARG A  38      39.660  28.110  41.140  0.00  0.00           N  
ATOM    540  H   ARG A  38      40.390  27.800  40.520  0.00  0.00           H  
ATOM    541  CA  ARG A  38      39.810  28.300  42.590  0.00  0.00           C  
ATOM    542  HA  ARG A  38      39.320  27.510  43.160  0.00  0.00           H  
ATOM    543  CB  ARG A  38      41.300  28.040  42.960  0.00  0.00           C  
ATOM    544  HB1 ARG A  38      41.810  28.960  43.230  0.00  0.00           H  
ATOM    545  HB2 ARG A  38      41.680  27.500  42.090  0.00  0.00           H  
ATOM    546  CG  ARG A  38      41.460  27.090  44.210  0.00  0.00           C  
ATOM    547  HG1 ARG A  38      41.080  26.080  44.050  0.00  0.00           H  
ATOM    548  HG2 ARG A  38      40.930  27.590  45.020  0.00  0.00           H  
ATOM    549  CD  ARG A  38      42.960  26.990  44.580  0.00  0.00           C  
ATOM    550  HD1 ARG A  38      42.960  26.480  45.530  0.00  0.00           H  
ATOM    551  HD2 ARG A  38      43.390  27.990  44.590  0.00  0.00           H  
ATOM    552  NE  ARG A  38      43.730  26.160  43.540  0.00  0.00           N  
ATOM    553  HE  ARG A  38      43.110  25.950  42.760  0.00  0.00           H  
ATOM    554  CZ  ARG A  38      45.050  26.030  43.330  0.00  0.00           C  
ATOM    555  NH1 ARG A  38      45.880  26.370  44.180  0.00  0.00           N  
ATOM    556 1HH1 ARG A  38      45.580  26.600  45.120  0.00  0.00           H  
ATOM    557 2HH1 ARG A  38      46.840  26.180  43.890  0.00  0.00           H  
ATOM    558  NH2 ARG A  38      45.530  25.570  42.230  0.00  0.00           N  
ATOM    559 1HH2 ARG A  38      44.910  25.390  41.460  0.00  0.00           H  
ATOM    560 2HH2 ARG A  38      46.540  25.460  42.230  0.00  0.00           H  
ATOM    561  C   ARG A  38      39.250  29.610  43.150  0.00  0.00           C  
ATOM    562  O   ARG A  38      38.630  29.570  44.220  0.00  0.00           O  
ATOM    563  N   ARG A  39      39.350  30.740  42.320  0.00  0.00           N  
ATOM    564  H   ARG A  39      39.780  30.660  41.400  0.00  0.00           H  
ATOM    565  CA  ARG A  39      39.070  32.190  42.680  0.00  0.00           C  
ATOM    566  HA  ARG A  39      38.520  32.170  43.630  0.00  0.00           H  
ATOM    567  CB  ARG A  39      40.350  33.030  42.900  0.00  0.00           C  
ATOM    568  HB1 ARG A  39      40.260  33.970  43.450  0.00  0.00           H  
ATOM    569  HB2 ARG A  39      40.740  33.350  41.930  0.00  0.00           H  
ATOM    570  CG  ARG A  39      41.430  32.360  43.830  0.00  0.00           C  
ATOM    571  HG1 ARG A  39      42.380  32.880  43.850  0.00  0.00           H  
ATOM    572  HG2 ARG A  39      41.690  31.380  43.440  0.00  0.00           H  
ATOM    573  CD  ARG A  39      40.920  32.170  45.290  0.00  0.00           C  
ATOM    574  HD1 ARG A  39      40.180  31.360  45.270  0.00  0.00           H  
ATOM    575  HD2 ARG A  39      40.520  33.100  45.700  0.00  0.00           H  
ATOM    576  NE  ARG A  39      42.110  31.770  46.190  0.00  0.00           N  
ATOM    577  HE  ARG A  39      42.860  32.430  46.310  0.00  0.00           H  
ATOM    578  CZ  ARG A  39      42.310  30.660  46.760  0.00  0.00           C  
ATOM    579  NH1 ARG A  39      41.290  29.900  47.060  0.00  0.00           N  
ATOM    580 1HH1 ARG A  39      40.370  30.240  46.870  0.00  0.00           H  
ATOM    581 2HH1 ARG A  39      41.430  29.000  47.510  0.00  0.00           H  
ATOM    582  NH2 ARG A  39      43.490  30.190  47.030  0.00  0.00           N  
ATOM    583 1HH2 ARG A  39      44.270  30.790  46.780  0.00  0.00           H  
ATOM    584 2HH2 ARG A  39      43.540  29.230  47.350  0.00  0.00           H  
ATOM    585  C   ARG A  39      38.020  32.860  41.720  0.00  0.00           C  
ATOM    586  O   ARG A  39      37.180  33.610  42.210  0.00  0.00           O  
ATOM    587  N   TRP A  40      38.060  32.630  40.420  0.00  0.00           N  
ATOM    588  H   TRP A  40      38.870  32.260  39.950  0.00  0.00           H  
ATOM    589  CA  TRP A  40      36.930  32.920  39.470  0.00  0.00           C  
ATOM    590  HA  TRP A  40      36.000  32.810  40.040  0.00  0.00           H  
ATOM    591  CB  TRP A  40      36.890  34.370  39.090  0.00  0.00           C  
ATOM    592  HB1 TRP A  40      36.780  34.890  40.030  0.00  0.00           H  
ATOM    593  HB2 TRP A  40      36.060  34.690  38.470  0.00  0.00           H  
ATOM    594  CG  TRP A  40      38.100  34.930  38.350  0.00  0.00           C  
ATOM    595  CD1 TRP A  40      38.280  34.910  36.990  0.00  0.00           C  
ATOM    596  HD1 TRP A  40      37.580  34.370  36.380  0.00  0.00           H  
ATOM    597  NE1 TRP A  40      39.550  35.380  36.700  0.00  0.00           N  
ATOM    598  HE1 TRP A  40      39.980  35.370  35.790  0.00  0.00           H  
ATOM    599  CE2 TRP A  40      40.310  35.520  37.800  0.00  0.00           C  
ATOM    600  CZ2 TRP A  40      41.680  35.770  38.050  0.00  0.00           C  
ATOM    601  HZ2 TRP A  40      42.360  35.860  37.210  0.00  0.00           H  
ATOM    602  CH2 TRP A  40      42.150  35.870  39.350  0.00  0.00           C  
ATOM    603  HH2 TRP A  40      43.190  36.090  39.530  0.00  0.00           H  
ATOM    604  CZ3 TRP A  40      41.200  35.720  40.430  0.00  0.00           C  
ATOM    605  HZ3 TRP A  40      41.700  35.690  41.390  0.00  0.00           H  
ATOM    606  CE3 TRP A  40      39.870  35.360  40.200  0.00  0.00           C  
ATOM    607  HE3 TRP A  40      39.160  35.070  40.950  0.00  0.00           H  
ATOM    608  CD2 TRP A  40      39.350  35.350  38.880  0.00  0.00           C  
ATOM    609  C   TRP A  40      36.890  32.080  38.200  0.00  0.00           C  
ATOM    610  O   TRP A  40      37.990  31.630  37.750  0.00  0.00           O  
ATOM    611  N   LYS A  41      35.730  31.960  37.550  0.00  0.00           N  
ATOM    612  H   LYS A  41      34.870  32.380  37.890  0.00  0.00           H  
ATOM    613  CA  LYS A  41      35.540  31.040  36.460  0.00  0.00           C  
ATOM    614  HA  LYS A  41      35.910  30.050  36.720  0.00  0.00           H  
ATOM    615  CB  LYS A  41      34.000  30.880  36.210  0.00  0.00           C  
ATOM    616  HB1 LYS A  41      33.960  30.350  35.250  0.00  0.00           H  
ATOM    617  HB2 LYS A  41      33.540  31.850  36.040  0.00  0.00           H  
ATOM    618  CG  LYS A  41      33.340  30.050  37.360  0.00  0.00           C  
ATOM    619  HG1 LYS A  41      33.730  30.390  38.320  0.00  0.00           H  
ATOM    620  HG2 LYS A  41      33.660  29.020  37.230  0.00  0.00           H  
ATOM    621  CD  LYS A  41      31.830  29.940  37.400  0.00  0.00           C  
ATOM    622  HD1 LYS A  41      31.510  30.890  37.830  0.00  0.00           H  
ATOM    623  HD2 LYS A  41      31.580  29.140  38.090  0.00  0.00           H  
ATOM    624  CE  LYS A  41      31.290  29.740  35.950  0.00  0.00           C  
ATOM    625  HE1 LYS A  41      31.590  30.640  35.400  0.00  0.00           H  
ATOM    626  HE2 LYS A  41      30.200  29.790  35.840  0.00  0.00           H  
ATOM    627  NZ  LYS A  41      31.770  28.450  35.320  0.00  0.00           N1+
ATOM    628  HZ1 LYS A  41      31.770  27.630  35.900  0.00  0.00           H  
ATOM    629  HZ2 LYS A  41      31.310  28.250  34.440  0.00  0.00           H  
ATOM    630  HZ3 LYS A  41      32.720  28.650  35.040  0.00  0.00           H  
ATOM    631  C   LYS A  41      36.280  31.480  35.170  0.00  0.00           C  
ATOM    632  O   LYS A  41      36.490  32.690  34.850  0.00  0.00           O  
ATOM    633  N   ALA A  42      36.580  30.520  34.300  0.00  0.00           N  
ATOM    634  H   ALA A  42      36.380  29.580  34.590  0.00  0.00           H  
ATOM    635  CA  ALA A  42      37.000  30.690  32.880  0.00  0.00           C  
ATOM    636  HA  ALA A  42      38.040  31.000  33.020  0.00  0.00           H  
ATOM    637  CB  ALA A  42      36.970  29.290  32.240  0.00  0.00           C  
ATOM    638  HB1 ALA A  42      35.920  29.030  32.120  0.00  0.00           H  
ATOM    639  HB2 ALA A  42      37.310  29.290  31.200  0.00  0.00           H  
ATOM    640  HB3 ALA A  42      37.510  28.520  32.780  0.00  0.00           H  
ATOM    641  C   ALA A  42      36.140  31.720  32.000  0.00  0.00           C  
ATOM    642  O   ALA A  42      34.970  31.900  32.240  0.00  0.00           O  
ATOM    643  N   GLY A  43      36.730  32.200  30.890  0.00  0.00           N  
ATOM    644  H   GLY A  43      37.710  31.970  30.790  0.00  0.00           H  
ATOM    645  CA  GLY A  43      36.190  32.940  29.740  0.00  0.00           C  
ATOM    646  HA1 GLY A  43      35.340  32.540  29.190  0.00  0.00           H  
ATOM    647  HA2 GLY A  43      37.040  33.050  29.080  0.00  0.00           H  
ATOM    648  C   GLY A  43      35.770  34.380  30.160  0.00  0.00           C  
ATOM    649  O   GLY A  43      35.580  35.210  29.240  0.00  0.00           O  
ATOM    650  N   LEU A  44      35.770  34.770  31.420  0.00  0.00           N  
ATOM    651  H   LEU A  44      36.020  34.030  32.060  0.00  0.00           H  
ATOM    652  CA  LEU A  44      35.280  36.040  31.880  0.00  0.00           C  
ATOM    653  HA  LEU A  44      34.300  36.040  31.410  0.00  0.00           H  
ATOM    654  CB  LEU A  44      35.240  36.000  33.450  0.00  0.00           C  
ATOM    655  HB1 LEU A  44      35.060  37.030  33.770  0.00  0.00           H  
ATOM    656  HB2 LEU A  44      36.200  35.630  33.790  0.00  0.00           H  
ATOM    657  CG  LEU A  44      34.180  35.130  34.150  0.00  0.00           C  
ATOM    658  HG  LEU A  44      34.150  34.080  33.860  0.00  0.00           H  
ATOM    659  CD1 LEU A  44      34.490  35.200  35.700  0.00  0.00           C  
ATOM    660 1HD1 LEU A  44      35.350  34.650  36.050  0.00  0.00           H  
ATOM    661 2HD1 LEU A  44      34.740  36.220  35.980  0.00  0.00           H  
ATOM    662 3HD1 LEU A  44      33.810  34.660  36.350  0.00  0.00           H  
ATOM    663  CD2 LEU A  44      32.750  35.750  33.810  0.00  0.00           C  
ATOM    664 1HD2 LEU A  44      32.550  36.710  34.290  0.00  0.00           H  
ATOM    665 2HD2 LEU A  44      32.370  35.770  32.790  0.00  0.00           H  
ATOM    666 3HD2 LEU A  44      32.040  35.090  34.310  0.00  0.00           H  
ATOM    667  C   LEU A  44      36.200  37.170  31.400  0.00  0.00           C  
ATOM    668  O   LEU A  44      37.430  37.130  31.250  0.00  0.00           O  
ATOM    669  N   TYR A  45      35.460  38.150  30.860  0.00  0.00           N  
ATOM    670  H   TYR A  45      34.460  38.110  31.000  0.00  0.00           H  
ATOM    671  CA  TYR A  45      35.990  39.320  30.070  0.00  0.00           C  
ATOM    672  HA  TYR A  45      35.040  39.690  29.700  0.00  0.00           H  
ATOM    673  CB  TYR A  45      36.520  40.390  30.950  0.00  0.00           C  
ATOM    674  HB1 TYR A  45      36.760  41.260  30.330  0.00  0.00           H  
ATOM    675  HB2 TYR A  45      37.410  39.930  31.370  0.00  0.00           H  
ATOM    676  CG  TYR A  45      35.650  40.830  32.160  0.00  0.00           C  
ATOM    677  CD1 TYR A  45      34.600  41.760  31.920  0.00  0.00           C  
ATOM    678  HD1 TYR A  45      34.570  42.330  31.000  0.00  0.00           H  
ATOM    679  CE1 TYR A  45      33.750  42.190  32.970  0.00  0.00           C  
ATOM    680  HE1 TYR A  45      33.080  43.000  32.770  0.00  0.00           H  
ATOM    681  CZ  TYR A  45      33.860  41.580  34.280  0.00  0.00           C  
ATOM    682  OH  TYR A  45      33.000  42.010  35.240  0.00  0.00           O  
ATOM    683  HH  TYR A  45      33.080  41.460  36.010  0.00  0.00           H  
ATOM    684  CE2 TYR A  45      34.830  40.520  34.500  0.00  0.00           C  
ATOM    685  HE2 TYR A  45      34.860  40.130  35.500  0.00  0.00           H  
ATOM    686  CD2 TYR A  45      35.720  40.200  33.440  0.00  0.00           C  
ATOM    687  HD2 TYR A  45      36.420  39.400  33.660  0.00  0.00           H  
ATOM    688  C   TYR A  45      36.950  38.970  28.900  0.00  0.00           C  
ATOM    689  O   TYR A  45      37.530  39.850  28.370  0.00  0.00           O  
ATOM    690  N   GLY A  46      37.110  37.730  28.520  0.00  0.00           N  
ATOM    691  H   GLY A  46      36.390  37.150  28.930  0.00  0.00           H  
ATOM    692  CA  GLY A  46      38.030  37.200  27.550  0.00  0.00           C  
ATOM    693  HA1 GLY A  46      37.950  37.780  26.620  0.00  0.00           H  
ATOM    694  HA2 GLY A  46      37.760  36.170  27.330  0.00  0.00           H  
ATOM    695  C   GLY A  46      39.490  37.360  28.120  0.00  0.00           C  
ATOM    696  O   GLY A  46      40.430  37.670  27.340  0.00  0.00           O  
ATOM    697  N   LEU A  47      39.720  37.090  29.440  0.00  0.00           N  
ATOM    698  H   LEU A  47      38.930  36.860  30.010  0.00  0.00           H  
ATOM    699  CA  LEU A  47      41.030  36.940  30.030  0.00  0.00           C  
ATOM    700  HA  LEU A  47      41.570  37.830  29.700  0.00  0.00           H  
ATOM    701  CB  LEU A  47      40.890  36.930  31.540  0.00  0.00           C  
ATOM    702  HB1 LEU A  47      41.850  36.730  31.990  0.00  0.00           H  
ATOM    703  HB2 LEU A  47      40.180  36.120  31.730  0.00  0.00           H  
ATOM    704  CG  LEU A  47      40.270  38.220  32.090  0.00  0.00           C  
ATOM    705  HG  LEU A  47      39.350  38.530  31.600  0.00  0.00           H  
ATOM    706  CD1 LEU A  47      39.990  37.900  33.640  0.00  0.00           C  
ATOM    707 1HD1 LEU A  47      40.830  37.390  34.110  0.00  0.00           H  
ATOM    708 2HD1 LEU A  47      39.720  38.820  34.160  0.00  0.00           H  
ATOM    709 3HD1 LEU A  47      39.100  37.280  33.700  0.00  0.00           H  
ATOM    710  CD2 LEU A  47      41.220  39.440  31.870  0.00  0.00           C  
ATOM    711 1HD2 LEU A  47      42.140  39.300  32.430  0.00  0.00           H  
ATOM    712 2HD2 LEU A  47      41.490  39.620  30.840  0.00  0.00           H  
ATOM    713 3HD2 LEU A  47      40.740  40.310  32.320  0.00  0.00           H  
ATOM    714  C   LEU A  47      41.670  35.640  29.560  0.00  0.00           C  
ATOM    715  O   LEU A  47      40.980  34.670  29.200  0.00  0.00           O  
ATOM    716  N   PRO A  48      43.010  35.520  29.800  0.00  0.00           N  
ATOM    717  CD  PRO A  48      43.910  36.700  29.950  0.00  0.00           C  
ATOM    718  HD1 PRO A  48      43.460  37.640  30.280  0.00  0.00           H  
ATOM    719  HD2 PRO A  48      44.310  36.840  28.960  0.00  0.00           H  
ATOM    720  CG  PRO A  48      44.980  36.270  30.920  0.00  0.00           C  
ATOM    721  HG1 PRO A  48      44.730  36.480  31.960  0.00  0.00           H  
ATOM    722  HG2 PRO A  48      45.760  36.970  30.610  0.00  0.00           H  
ATOM    723  CB  PRO A  48      45.170  34.780  30.550  0.00  0.00           C  
ATOM    724  HB1 PRO A  48      45.590  34.240  31.390  0.00  0.00           H  
ATOM    725  HB2 PRO A  48      45.840  34.670  29.690  0.00  0.00           H  
ATOM    726  CA  PRO A  48      43.740  34.280  30.160  0.00  0.00           C  
ATOM    727  HA  PRO A  48      43.730  33.660  29.250  0.00  0.00           H  
ATOM    728  C   PRO A  48      43.040  33.500  31.260  0.00  0.00           C  
ATOM    729  O   PRO A  48      42.540  34.150  32.150  0.00  0.00           O  
ATOM    730  N   LYS A  49      43.150  32.180  31.300  0.00  0.00           N  
ATOM    731  H   LYS A  49      43.620  31.730  30.530  0.00  0.00           H  
ATOM    732  CA  LYS A  49      42.530  31.300  32.340  0.00  0.00           C  
ATOM    733  HA  LYS A  49      41.780  31.880  32.880  0.00  0.00           H  
ATOM    734  CB  LYS A  49      41.810  30.070  31.780  0.00  0.00           C  
ATOM    735  HB1 LYS A  49      40.940  30.370  31.190  0.00  0.00           H  
ATOM    736  HB2 LYS A  49      41.450  29.580  32.680  0.00  0.00           H  
ATOM    737  CG  LYS A  49      42.750  29.220  30.900  0.00  0.00           C  
ATOM    738  HG1 LYS A  49      43.510  28.760  31.530  0.00  0.00           H  
ATOM    739  HG2 LYS A  49      43.190  29.810  30.090  0.00  0.00           H  
ATOM    740  CD  LYS A  49      41.900  28.060  30.170  0.00  0.00           C  
ATOM    741  HD1 LYS A  49      42.690  27.410  29.820  0.00  0.00           H  
ATOM    742  HD2 LYS A  49      41.340  28.480  29.330  0.00  0.00           H  
ATOM    743  CE  LYS A  49      41.040  27.320  31.220  0.00  0.00           C  
ATOM    744  HE1 LYS A  49      40.170  27.960  31.390  0.00  0.00           H  
ATOM    745  HE2 LYS A  49      41.670  26.990  32.040  0.00  0.00           H  
ATOM    746  NZ  LYS A  49      40.460  26.110  30.630  0.00  0.00           N1+
ATOM    747  HZ1 LYS A  49      39.970  26.240  29.760  0.00  0.00           H  
ATOM    748  HZ2 LYS A  49      41.220  25.470  30.460  0.00  0.00           H  
ATOM    749  HZ3 LYS A  49      39.690  25.780  31.200  0.00  0.00           H  
ATOM    750  C   LYS A  49      43.580  30.860  33.430  0.00  0.00           C  
ATOM    751  O   LYS A  49      43.200  30.160  34.400  0.00  0.00           O  
ATOM    752  N   ARG A  50      44.800  31.270  33.290  0.00  0.00           N  
ATOM    753  H   ARG A  50      44.940  31.930  32.530  0.00  0.00           H  
ATOM    754  CA  ARG A  50      45.950  30.710  34.140  0.00  0.00           C  
ATOM    755  HA  ARG A  50      45.550  29.840  34.680  0.00  0.00           H  
ATOM    756  CB  ARG A  50      47.010  30.050  33.200  0.00  0.00           C  
ATOM    757  HB1 ARG A  50      47.810  29.750  33.890  0.00  0.00           H  
ATOM    758  HB2 ARG A  50      47.390  30.800  32.500  0.00  0.00           H  
ATOM    759  CG  ARG A  50      46.550  28.790  32.350  0.00  0.00           C  
ATOM    760  HG1 ARG A  50      45.910  29.080  31.510  0.00  0.00           H  
ATOM    761  HG2 ARG A  50      46.000  28.100  32.990  0.00  0.00           H  
ATOM    762  CD  ARG A  50      47.690  28.040  31.660  0.00  0.00           C  
ATOM    763  HD1 ARG A  50      48.140  28.690  30.900  0.00  0.00           H  
ATOM    764  HD2 ARG A  50      47.260  27.280  31.020  0.00  0.00           H  
ATOM    765  NE  ARG A  50      48.610  27.420  32.630  0.00  0.00           N  
ATOM    766  HE  ARG A  50      48.190  26.680  33.180  0.00  0.00           H  
ATOM    767  CZ  ARG A  50      49.920  27.670  32.870  0.00  0.00           C  
ATOM    768  NH1 ARG A  50      50.460  28.560  32.070  0.00  0.00           N  
ATOM    769 1HH1 ARG A  50      49.890  29.180  31.520  0.00  0.00           H  
ATOM    770 2HH1 ARG A  50      51.410  28.830  32.310  0.00  0.00           H  
ATOM    771  NH2 ARG A  50      50.570  26.980  33.740  0.00  0.00           N  
ATOM    772 1HH2 ARG A  50      50.020  26.470  34.440  0.00  0.00           H  
ATOM    773 2HH2 ARG A  50      51.580  26.910  33.680  0.00  0.00           H  
ATOM    774  C   ARG A  50      46.460  31.810  35.050  0.00  0.00           C  
ATOM    775  O   ARG A  50      46.880  32.830  34.650  0.00  0.00           O  
ATOM    776  N   SER A  51      46.530  31.430  36.350  0.00  0.00           N  
ATOM    777  H   SER A  51      46.160  30.530  36.620  0.00  0.00           H  
ATOM    778  CA  SER A  51      46.860  32.280  37.500  0.00  0.00           C  
ATOM    779  HA  SER A  51      47.550  33.040  37.140  0.00  0.00           H  
ATOM    780  CB  SER A  51      45.630  32.980  38.120  0.00  0.00           C  
ATOM    781  HB1 SER A  51      44.770  32.300  38.080  0.00  0.00           H  
ATOM    782  HB2 SER A  51      45.460  33.850  37.500  0.00  0.00           H  
ATOM    783  OG  SER A  51      45.870  33.520  39.360  0.00  0.00           O  
ATOM    784  HG  SER A  51      46.660  34.080  39.280  0.00  0.00           H  
ATOM    785  C   SER A  51      47.510  31.400  38.640  0.00  0.00           C  
ATOM    786  O   SER A  51      47.080  30.220  38.710  0.00  0.00           O  
ATOM    787  N   GLY A  52      48.500  31.930  39.450  0.00  0.00           N  
ATOM    788  H   GLY A  52      48.780  32.900  39.380  0.00  0.00           H  
ATOM    789  CA  GLY A  52      49.020  31.280  40.600  0.00  0.00           C  
ATOM    790  HA1 GLY A  52      49.990  31.690  40.880  0.00  0.00           H  
ATOM    791  HA2 GLY A  52      49.320  30.230  40.460  0.00  0.00           H  
ATOM    792  C   GLY A  52      48.130  31.410  41.870  0.00  0.00           C  
ATOM    793  O   GLY A  52      47.950  32.470  42.350  0.00  0.00           O  
ATOM    794  N   LYS A  53      47.820  30.280  42.520  0.00  0.00           N  
ATOM    795  H   LYS A  53      48.140  29.370  42.240  0.00  0.00           H  
ATOM    796  CA  LYS A  53      47.000  30.320  43.750  0.00  0.00           C  
ATOM    797  HA  LYS A  53      46.990  31.320  44.190  0.00  0.00           H  
ATOM    798  CB  LYS A  53      45.540  29.900  43.530  0.00  0.00           C  
ATOM    799  HB1 LYS A  53      44.920  30.040  44.420  0.00  0.00           H  
ATOM    800  HB2 LYS A  53      45.510  28.830  43.310  0.00  0.00           H  
ATOM    801  CG  LYS A  53      44.740  30.680  42.490  0.00  0.00           C  
ATOM    802  HG1 LYS A  53      45.040  31.730  42.510  0.00  0.00           H  
ATOM    803  HG2 LYS A  53      43.670  30.610  42.670  0.00  0.00           H  
ATOM    804  CD  LYS A  53      44.810  30.100  41.070  0.00  0.00           C  
ATOM    805  HD1 LYS A  53      45.800  29.760  40.780  0.00  0.00           H  
ATOM    806  HD2 LYS A  53      44.570  30.930  40.400  0.00  0.00           H  
ATOM    807  CE  LYS A  53      43.750  29.040  40.750  0.00  0.00           C  
ATOM    808  HE1 LYS A  53      42.750  29.360  41.040  0.00  0.00           H  
ATOM    809  HE2 LYS A  53      44.060  28.060  41.140  0.00  0.00           H  
ATOM    810  NZ  LYS A  53      43.870  28.750  39.360  0.00  0.00           N1+
ATOM    811  HZ1 LYS A  53      43.500  29.480  38.760  0.00  0.00           H  
ATOM    812  HZ2 LYS A  53      44.790  28.440  39.140  0.00  0.00           H  
ATOM    813  HZ3 LYS A  53      43.220  27.980  39.250  0.00  0.00           H  
ATOM    814  C   LYS A  53      47.580  29.400  44.840  0.00  0.00           C  
ATOM    815  O   LYS A  53      48.200  28.370  44.620  0.00  0.00           O  
ATOM    816  N   LEU A  54      47.140  29.740  46.090  0.00  0.00           N  
ATOM    817  H   LEU A  54      46.610  30.600  46.210  0.00  0.00           H  
ATOM    818  CA  LEU A  54      47.350  28.930  47.310  0.00  0.00           C  
ATOM    819  HA  LEU A  54      48.300  28.380  47.300  0.00  0.00           H  
ATOM    820  CB  LEU A  54      47.340  29.840  48.550  0.00  0.00           C  
ATOM    821  HB1 LEU A  54      47.840  29.270  49.340  0.00  0.00           H  
ATOM    822  HB2 LEU A  54      46.320  30.120  48.850  0.00  0.00           H  
ATOM    823  CG  LEU A  54      48.230  31.020  48.490  0.00  0.00           C  
ATOM    824  HG  LEU A  54      47.970  31.740  47.720  0.00  0.00           H  
ATOM    825  CD1 LEU A  54      48.420  31.790  49.850  0.00  0.00           C  
ATOM    826 1HD1 LEU A  54      48.850  32.770  49.670  0.00  0.00           H  
ATOM    827 2HD1 LEU A  54      47.470  32.020  50.330  0.00  0.00           H  
ATOM    828 3HD1 LEU A  54      48.980  31.220  50.590  0.00  0.00           H  
ATOM    829  CD2 LEU A  54      49.700  30.720  48.090  0.00  0.00           C  
ATOM    830 1HD2 LEU A  54      50.400  31.550  48.220  0.00  0.00           H  
ATOM    831 2HD2 LEU A  54      50.090  29.790  48.490  0.00  0.00           H  
ATOM    832 3HD2 LEU A  54      49.770  30.590  47.010  0.00  0.00           H  
ATOM    833  C   LEU A  54      46.300  27.770  47.400  0.00  0.00           C  
ATOM    834  O   LEU A  54      45.300  27.680  46.610  0.00  0.00           O  
ATOM    835  N   LYS A  55      46.560  26.860  48.310  0.00  0.00           N  
ATOM    836  H   LYS A  55      47.430  26.930  48.810  0.00  0.00           H  
ATOM    837  CA  LYS A  55      45.810  25.580  48.350  0.00  0.00           C  
ATOM    838  HA  LYS A  55      45.320  25.440  47.380  0.00  0.00           H  
ATOM    839  CB  LYS A  55      46.800  24.350  48.510  0.00  0.00           C  
ATOM    840  HB1 LYS A  55      46.270  23.390  48.620  0.00  0.00           H  
ATOM    841  HB2 LYS A  55      47.320  24.540  49.440  0.00  0.00           H  
ATOM    842  CG  LYS A  55      47.810  24.210  47.400  0.00  0.00           C  
ATOM    843  HG1 LYS A  55      48.540  25.010  47.440  0.00  0.00           H  
ATOM    844  HG2 LYS A  55      47.250  24.170  46.460  0.00  0.00           H  
ATOM    845  CD  LYS A  55      48.610  22.890  47.330  0.00  0.00           C  
ATOM    846  HD1 LYS A  55      49.140  22.820  46.380  0.00  0.00           H  
ATOM    847  HD2 LYS A  55      47.920  22.050  47.370  0.00  0.00           H  
ATOM    848  CE  LYS A  55      49.660  22.770  48.460  0.00  0.00           C  
ATOM    849  HE1 LYS A  55      49.250  22.670  49.460  0.00  0.00           H  
ATOM    850  HE2 LYS A  55      50.130  23.750  48.550  0.00  0.00           H  
ATOM    851  NZ  LYS A  55      50.710  21.730  48.130  0.00  0.00           N1+
ATOM    852  HZ1 LYS A  55      50.270  20.830  48.160  0.00  0.00           H  
ATOM    853  HZ2 LYS A  55      51.210  21.860  47.250  0.00  0.00           H  
ATOM    854  HZ3 LYS A  55      51.410  21.660  48.860  0.00  0.00           H  
ATOM    855  C   LYS A  55      44.680  25.590  49.450  0.00  0.00           C  
ATOM    856  O   LYS A  55      43.680  24.880  49.370  0.00  0.00           O  
ATOM    857  N   ASP A  56      44.790  26.460  50.450  0.00  0.00           N  
ATOM    858  H   ASP A  56      45.640  27.010  50.460  0.00  0.00           H  
ATOM    859  CA  ASP A  56      43.710  26.690  51.410  0.00  0.00           C  
ATOM    860  HA  ASP A  56      42.800  26.950  50.850  0.00  0.00           H  
ATOM    861  CB  ASP A  56      43.750  25.470  52.360  0.00  0.00           C  
ATOM    862  HB1 ASP A  56      44.720  25.570  52.860  0.00  0.00           H  
ATOM    863  HB2 ASP A  56      43.560  24.530  51.850  0.00  0.00           H  
ATOM    864  CG  ASP A  56      42.760  25.680  53.530  0.00  0.00           C  
ATOM    865  OD1 ASP A  56      41.540  25.790  53.370  0.00  0.00           O  
ATOM    866  OD2 ASP A  56      43.160  25.860  54.650  0.00  0.00           O  
ATOM    867  C   ASP A  56      43.840  27.950  52.300  0.00  0.00           C  
ATOM    868  O   ASP A  56      44.910  28.260  52.730  0.00  0.00           O  
ATOM    869  N   LEU A  57      42.670  28.690  52.590  0.00  0.00           N  
ATOM    870  H   LEU A  57      41.840  28.480  52.050  0.00  0.00           H  
ATOM    871  CA  LEU A  57      42.550  29.870  53.420  0.00  0.00           C  
ATOM    872  HA  LEU A  57      43.520  30.190  53.820  0.00  0.00           H  
ATOM    873  CB  LEU A  57      41.980  30.970  52.540  0.00  0.00           C  
ATOM    874  HB1 LEU A  57      42.000  31.880  53.130  0.00  0.00           H  
ATOM    875  HB2 LEU A  57      40.940  30.700  52.390  0.00  0.00           H  
ATOM    876  CG  LEU A  57      42.630  31.250  51.160  0.00  0.00           C  
ATOM    877  HG  LEU A  57      43.080  30.340  50.750  0.00  0.00           H  
ATOM    878  CD1 LEU A  57      41.640  31.950  50.270  0.00  0.00           C  
ATOM    879 1HD1 LEU A  57      40.970  31.140  49.920  0.00  0.00           H  
ATOM    880 2HD1 LEU A  57      41.030  32.660  50.820  0.00  0.00           H  
ATOM    881 3HD1 LEU A  57      42.200  32.400  49.450  0.00  0.00           H  
ATOM    882  CD2 LEU A  57      43.700  32.340  51.290  0.00  0.00           C  
ATOM    883 1HD2 LEU A  57      43.320  33.290  51.620  0.00  0.00           H  
ATOM    884 2HD2 LEU A  57      44.410  32.000  52.050  0.00  0.00           H  
ATOM    885 3HD2 LEU A  57      44.160  32.360  50.310  0.00  0.00           H  
ATOM    886  C   LEU A  57      41.730  29.590  54.770  0.00  0.00           C  
ATOM    887  O   LEU A  57      41.690  30.480  55.620  0.00  0.00           O  
ATOM    888  N   SER A  58      41.100  28.410  54.870  0.00  0.00           N  
ATOM    889  H   SER A  58      41.240  27.720  54.150  0.00  0.00           H  
ATOM    890  CA  SER A  58      40.000  28.170  55.860  0.00  0.00           C  
ATOM    891  HA  SER A  58      39.360  29.040  55.870  0.00  0.00           H  
ATOM    892  CB  SER A  58      39.250  26.870  55.370  0.00  0.00           C  
ATOM    893  HB1 SER A  58      39.100  27.010  54.310  0.00  0.00           H  
ATOM    894  HB2 SER A  58      38.280  26.650  55.820  0.00  0.00           H  
ATOM    895  OG  SER A  58      39.990  25.720  55.510  0.00  0.00           O  
ATOM    896  HG  SER A  58      40.540  25.570  54.730  0.00  0.00           H  
ATOM    897  C   SER A  58      40.510  27.760  57.300  0.00  0.00           C  
ATOM    898  O   SER A  58      39.760  27.770  58.290  0.00  0.00           O  
ATOM    899  N   LYS A  59      41.690  27.160  57.480  0.00  0.00           N  
ATOM    900  H   LYS A  59      42.270  27.160  56.640  0.00  0.00           H  
ATOM    901  CA  LYS A  59      42.340  26.790  58.740  0.00  0.00           C  
ATOM    902  HA  LYS A  59      41.560  26.380  59.350  0.00  0.00           H  
ATOM    903  CB  LYS A  59      43.420  25.710  58.350  0.00  0.00           C  
ATOM    904  HB1 LYS A  59      44.080  25.440  59.180  0.00  0.00           H  
ATOM    905  HB2 LYS A  59      43.980  26.050  57.490  0.00  0.00           H  
ATOM    906  CG  LYS A  59      42.760  24.380  57.910  0.00  0.00           C  
ATOM    907  HG1 LYS A  59      42.430  24.530  56.880  0.00  0.00           H  
ATOM    908  HG2 LYS A  59      41.890  24.170  58.540  0.00  0.00           H  
ATOM    909  CD  LYS A  59      43.780  23.200  57.700  0.00  0.00           C  
ATOM    910  HD1 LYS A  59      43.260  22.250  57.590  0.00  0.00           H  
ATOM    911  HD2 LYS A  59      44.290  23.060  58.660  0.00  0.00           H  
ATOM    912  CE  LYS A  59      44.850  23.300  56.580  0.00  0.00           C  
ATOM    913  HE1 LYS A  59      45.380  22.370  56.770  0.00  0.00           H  
ATOM    914  HE2 LYS A  59      45.500  24.160  56.760  0.00  0.00           H  
ATOM    915  NZ  LYS A  59      44.200  23.320  55.220  0.00  0.00           N1+
ATOM    916  HZ1 LYS A  59      43.800  24.240  55.070  0.00  0.00           H  
ATOM    917  HZ2 LYS A  59      44.850  23.060  54.490  0.00  0.00           H  
ATOM    918  HZ3 LYS A  59      43.470  22.630  55.110  0.00  0.00           H  
ATOM    919  C   LYS A  59      42.810  28.050  59.420  0.00  0.00           C  
ATOM    920  O   LYS A  59      43.630  28.720  58.850  0.00  0.00           O  
ATOM    921  N   PHE A  60      42.300  28.420  60.600  0.00  0.00           N  
ATOM    922  H   PHE A  60      41.580  27.810  60.970  0.00  0.00           H  
ATOM    923  CA  PHE A  60      42.900  29.500  61.410  0.00  0.00           C  
ATOM    924  HA  PHE A  60      43.950  29.610  61.120  0.00  0.00           H  
ATOM    925  CB  PHE A  60      42.250  30.850  61.150  0.00  0.00           C  
ATOM    926  HB1 PHE A  60      41.220  30.740  61.510  0.00  0.00           H  
ATOM    927  HB2 PHE A  60      42.300  31.060  60.080  0.00  0.00           H  
ATOM    928  CG  PHE A  60      42.890  32.070  61.770  0.00  0.00           C  
ATOM    929  CD1 PHE A  60      44.250  32.370  61.390  0.00  0.00           C  
ATOM    930  HD1 PHE A  60      44.780  31.570  60.900  0.00  0.00           H  
ATOM    931  CE1 PHE A  60      44.850  33.550  61.690  0.00  0.00           C  
ATOM    932  HE1 PHE A  60      45.820  33.820  61.310  0.00  0.00           H  
ATOM    933  CZ  PHE A  60      44.070  34.550  62.330  0.00  0.00           C  
ATOM    934  HZ  PHE A  60      44.560  35.490  62.560  0.00  0.00           H  
ATOM    935  CE2 PHE A  60      42.710  34.310  62.710  0.00  0.00           C  
ATOM    936  HE2 PHE A  60      42.150  35.160  63.070  0.00  0.00           H  
ATOM    937  CD2 PHE A  60      42.130  33.080  62.380  0.00  0.00           C  
ATOM    938  HD2 PHE A  60      41.100  32.810  62.550  0.00  0.00           H  
ATOM    939  C   PHE A  60      43.040  29.210  62.860  0.00  0.00           C  
ATOM    940  O   PHE A  60      42.010  28.810  63.450  0.00  0.00           O  
ATOM    941  N   ASP A  61      44.140  29.510  63.460  0.00  0.00           N  
ATOM    942  H   ASP A  61      44.800  30.020  62.890  0.00  0.00           H  
ATOM    943  CA  ASP A  61      44.360  29.420  64.930  0.00  0.00           C  
ATOM    944  HA  ASP A  61      43.690  28.640  65.320  0.00  0.00           H  
ATOM    945  CB  ASP A  61      45.750  28.920  65.160  0.00  0.00           C  
ATOM    946  HB1 ASP A  61      45.810  28.590  66.200  0.00  0.00           H  
ATOM    947  HB2 ASP A  61      46.580  29.610  65.060  0.00  0.00           H  
ATOM    948  CG  ASP A  61      46.040  27.590  64.400  0.00  0.00           C  
ATOM    949  OD1 ASP A  61      45.460  26.530  64.750  0.00  0.00           O  
ATOM    950  OD2 ASP A  61      46.840  27.670  63.440  0.00  0.00           O  
ATOM    951  C   ASP A  61      43.890  30.630  65.800  0.00  0.00           C  
ATOM    952  O   ASP A  61      44.680  31.090  66.610  0.00  0.00           O  
ATOM    953  N   ALA A  62      42.640  30.950  65.640  0.00  0.00           N  
ATOM    954  H   ALA A  62      42.080  30.360  65.060  0.00  0.00           H  
ATOM    955  CA  ALA A  62      42.040  32.110  66.360  0.00  0.00           C  
ATOM    956  HA  ALA A  62      42.370  33.010  65.850  0.00  0.00           H  
ATOM    957  CB  ALA A  62      40.590  32.010  65.970  0.00  0.00           C  
ATOM    958  HB1 ALA A  62      40.220  31.010  66.170  0.00  0.00           H  
ATOM    959  HB2 ALA A  62      39.950  32.590  66.630  0.00  0.00           H  
ATOM    960  HB3 ALA A  62      40.480  32.160  64.900  0.00  0.00           H  
ATOM    961  C   ALA A  62      42.430  32.310  67.870  0.00  0.00           C  
ATOM    962  O   ALA A  62      42.850  33.380  68.280  0.00  0.00           O  
ATOM    963  N   SER A  63      42.290  31.270  68.640  0.00  0.00           N  
ATOM    964  H   SER A  63      42.100  30.430  68.080  0.00  0.00           H  
ATOM    965  CA  SER A  63      42.700  31.230  70.030  0.00  0.00           C  
ATOM    966  HA  SER A  63      42.260  32.070  70.580  0.00  0.00           H  
ATOM    967  CB  SER A  63      42.120  30.040  70.780  0.00  0.00           C  
ATOM    968  HB1 SER A  63      42.460  29.940  71.820  0.00  0.00           H  
ATOM    969  HB2 SER A  63      42.380  29.100  70.280  0.00  0.00           H  
ATOM    970  OG  SER A  63      40.700  30.230  70.820  0.00  0.00           O  
ATOM    971  HG  SER A  63      40.450  29.920  71.690  0.00  0.00           H  
ATOM    972  C   SER A  63      44.200  31.420  70.290  0.00  0.00           C  
ATOM    973  O   SER A  63      44.640  31.960  71.270  0.00  0.00           O  
ATOM    974  N   PHE A  64      45.040  30.890  69.420  0.00  0.00           N  
ATOM    975  H   PHE A  64      44.640  30.380  68.650  0.00  0.00           H  
ATOM    976  CA  PHE A  64      46.500  31.040  69.450  0.00  0.00           C  
ATOM    977  HA  PHE A  64      46.860  30.700  70.430  0.00  0.00           H  
ATOM    978  CB  PHE A  64      47.140  30.170  68.340  0.00  0.00           C  
ATOM    979  HB1 PHE A  64      46.980  30.430  67.300  0.00  0.00           H  
ATOM    980  HB2 PHE A  64      46.620  29.210  68.380  0.00  0.00           H  
ATOM    981  CG  PHE A  64      48.650  30.050  68.410  0.00  0.00           C  
ATOM    982  CD1 PHE A  64      49.450  30.880  67.600  0.00  0.00           C  
ATOM    983  HD1 PHE A  64      48.950  31.590  66.960  0.00  0.00           H  
ATOM    984  CE1 PHE A  64      50.810  30.670  67.520  0.00  0.00           C  
ATOM    985  HE1 PHE A  64      51.350  31.290  66.810  0.00  0.00           H  
ATOM    986  CZ  PHE A  64      51.430  29.620  68.200  0.00  0.00           C  
ATOM    987  HZ  PHE A  64      52.490  29.480  68.100  0.00  0.00           H  
ATOM    988  CE2 PHE A  64      50.690  28.730  68.970  0.00  0.00           C  
ATOM    989  HE2 PHE A  64      51.180  27.950  69.540  0.00  0.00           H  
ATOM    990  CD2 PHE A  64      49.280  29.000  69.100  0.00  0.00           C  
ATOM    991  HD2 PHE A  64      48.660  28.260  69.610  0.00  0.00           H  
ATOM    992  C   PHE A  64      46.820  32.530  69.280  0.00  0.00           C  
ATOM    993  O   PHE A  64      47.660  33.060  70.080  0.00  0.00           O  
ATOM    994  N   PHE A  65      46.130  33.130  68.290  0.00  0.00           N  
ATOM    995  H   PHE A  65      45.400  32.610  67.850  0.00  0.00           H  
ATOM    996  CA  PHE A  65      46.270  34.510  67.880  0.00  0.00           C  
ATOM    997  HA  PHE A  65      47.300  34.860  67.980  0.00  0.00           H  
ATOM    998  CB  PHE A  65      45.850  34.620  66.420  0.00  0.00           C  
ATOM    999  HB1 PHE A  65      45.790  35.650  66.080  0.00  0.00           H  
ATOM   1000  HB2 PHE A  65      44.820  34.240  66.430  0.00  0.00           H  
ATOM   1001  CG  PHE A  65      46.800  33.810  65.500  0.00  0.00           C  
ATOM   1002  CD1 PHE A  65      48.160  33.940  65.560  0.00  0.00           C  
ATOM   1003  HD1 PHE A  65      48.630  34.620  66.240  0.00  0.00           H  
ATOM   1004  CE1 PHE A  65      48.950  33.300  64.630  0.00  0.00           C  
ATOM   1005  HE1 PHE A  65      50.020  33.410  64.700  0.00  0.00           H  
ATOM   1006  CZ  PHE A  65      48.440  32.500  63.640  0.00  0.00           C  
ATOM   1007  HZ  PHE A  65      49.020  32.010  62.870  0.00  0.00           H  
ATOM   1008  CE2 PHE A  65      47.070  32.320  63.670  0.00  0.00           C  
ATOM   1009  HE2 PHE A  65      46.660  31.690  62.890  0.00  0.00           H  
ATOM   1010  CD2 PHE A  65      46.240  33.020  64.520  0.00  0.00           C  
ATOM   1011  HD2 PHE A  65      45.170  33.000  64.390  0.00  0.00           H  
ATOM   1012  C   PHE A  65      45.510  35.580  68.710  0.00  0.00           C  
ATOM   1013  O   PHE A  65      45.660  36.820  68.460  0.00  0.00           O  
ATOM   1014  N   GLY A  66      44.670  35.150  69.630  0.00  0.00           N  
ATOM   1015  H   GLY A  66      44.550  34.150  69.740  0.00  0.00           H  
ATOM   1016  CA  GLY A  66      44.110  35.940  70.670  0.00  0.00           C  
ATOM   1017  HA1 GLY A  66      44.910  36.670  70.840  0.00  0.00           H  
ATOM   1018  HA2 GLY A  66      43.820  35.410  71.590  0.00  0.00           H  
ATOM   1019  C   GLY A  66      42.840  36.670  70.200  0.00  0.00           C  
ATOM   1020  O   GLY A  66      42.540  37.750  70.660  0.00  0.00           O  
ATOM   1021  N   VAL A  67      42.120  36.080  69.250  0.00  0.00           N  
ATOM   1022  H   VAL A  67      42.310  35.100  69.110  0.00  0.00           H  
ATOM   1023  CA  VAL A  67      40.810  36.680  68.680  0.00  0.00           C  
ATOM   1024  HA  VAL A  67      40.370  37.450  69.310  0.00  0.00           H  
ATOM   1025  CB  VAL A  67      41.200  37.320  67.290  0.00  0.00           C  
ATOM   1026  HB  VAL A  67      40.240  37.490  66.790  0.00  0.00           H  
ATOM   1027  CG1 VAL A  67      42.020  38.590  67.220  0.00  0.00           C  
ATOM   1028 1HG1 VAL A  67      43.040  38.350  67.520  0.00  0.00           H  
ATOM   1029 2HG1 VAL A  67      41.980  38.900  66.170  0.00  0.00           H  
ATOM   1030 3HG1 VAL A  67      41.620  39.360  67.870  0.00  0.00           H  
ATOM   1031  CG2 VAL A  67      41.880  36.310  66.390  0.00  0.00           C  
ATOM   1032 1HG2 VAL A  67      41.330  35.390  66.260  0.00  0.00           H  
ATOM   1033 2HG2 VAL A  67      42.030  36.860  65.460  0.00  0.00           H  
ATOM   1034 3HG2 VAL A  67      42.850  36.140  66.840  0.00  0.00           H  
ATOM   1035  C   VAL A  67      39.810  35.550  68.640  0.00  0.00           C  
ATOM   1036  O   VAL A  67      40.170  34.340  68.790  0.00  0.00           O  
ATOM   1037  N   HIS A  68      38.560  35.880  68.360  0.00  0.00           N  
ATOM   1038  H   HIS A  68      38.320  36.860  68.270  0.00  0.00           H  
ATOM   1039  CA  HIS A  68      37.410  34.970  68.220  0.00  0.00           C  
ATOM   1040  HA  HIS A  68      37.650  34.080  68.810  0.00  0.00           H  
ATOM   1041  CB  HIS A  68      36.160  35.580  68.860  0.00  0.00           C  
ATOM   1042  HB1 HIS A  68      35.950  36.540  68.400  0.00  0.00           H  
ATOM   1043  HB2 HIS A  68      36.460  35.730  69.890  0.00  0.00           H  
ATOM   1044  CG  HIS A  68      34.910  34.780  68.730  0.00  0.00           C  
ATOM   1045  ND1 HIS A  68      34.210  34.400  67.570  0.00  0.00           N  
ATOM   1046  CE1 HIS A  68      33.130  33.820  68.060  0.00  0.00           C  
ATOM   1047  HE1 HIS A  68      32.330  33.380  67.500  0.00  0.00           H  
ATOM   1048  NE2 HIS A  68      33.140  33.650  69.380  0.00  0.00           N  
ATOM   1049  HE2 HIS A  68      32.500  33.110  69.940  0.00  0.00           H  
ATOM   1050  CD2 HIS A  68      34.300  34.200  69.830  0.00  0.00           C  
ATOM   1051  HD2 HIS A  68      34.550  34.260  70.880  0.00  0.00           H  
ATOM   1052  C   HIS A  68      37.220  34.390  66.780  0.00  0.00           C  
ATOM   1053  O   HIS A  68      37.470  35.190  65.830  0.00  0.00           O  
ATOM   1054  N   PRO A  69      36.830  33.110  66.520  0.00  0.00           N  
ATOM   1055  CD  PRO A  69      36.940  32.020  67.470  0.00  0.00           C  
ATOM   1056  HD1 PRO A  69      35.930  32.060  67.860  0.00  0.00           H  
ATOM   1057  HD2 PRO A  69      37.760  31.960  68.180  0.00  0.00           H  
ATOM   1058  CG  PRO A  69      37.040  30.820  66.550  0.00  0.00           C  
ATOM   1059  HG1 PRO A  69      36.530  29.930  66.930  0.00  0.00           H  
ATOM   1060  HG2 PRO A  69      38.080  30.590  66.300  0.00  0.00           H  
ATOM   1061  CB  PRO A  69      36.440  31.150  65.190  0.00  0.00           C  
ATOM   1062  HB1 PRO A  69      35.350  31.090  65.240  0.00  0.00           H  
ATOM   1063  HB2 PRO A  69      36.940  30.680  64.340  0.00  0.00           H  
ATOM   1064  CA  PRO A  69      36.800  32.660  65.120  0.00  0.00           C  
ATOM   1065  HA  PRO A  69      37.830  32.640  64.750  0.00  0.00           H  
ATOM   1066  C   PRO A  69      35.920  33.500  64.160  0.00  0.00           C  
ATOM   1067  O   PRO A  69      36.240  33.610  62.990  0.00  0.00           O  
ATOM   1068  N   LYS A  70      34.850  34.180  64.600  0.00  0.00           N  
ATOM   1069  H   LYS A  70      34.630  34.120  65.590  0.00  0.00           H  
ATOM   1070  CA  LYS A  70      34.060  35.060  63.760  0.00  0.00           C  
ATOM   1071  HA  LYS A  70      34.120  34.620  62.760  0.00  0.00           H  
ATOM   1072  CB  LYS A  70      32.560  35.000  64.250  0.00  0.00           C  
ATOM   1073  HB1 LYS A  70      32.520  35.320  65.290  0.00  0.00           H  
ATOM   1074  HB2 LYS A  70      32.260  33.950  64.290  0.00  0.00           H  
ATOM   1075  CG  LYS A  70      31.600  35.860  63.400  0.00  0.00           C  
ATOM   1076  HG1 LYS A  70      31.700  35.620  62.340  0.00  0.00           H  
ATOM   1077  HG2 LYS A  70      31.730  36.930  63.570  0.00  0.00           H  
ATOM   1078  CD  LYS A  70      30.090  35.510  63.780  0.00  0.00           C  
ATOM   1079  HD1 LYS A  70      29.830  35.520  64.840  0.00  0.00           H  
ATOM   1080  HD2 LYS A  70      29.970  34.490  63.450  0.00  0.00           H  
ATOM   1081  CE  LYS A  70      29.230  36.470  62.960  0.00  0.00           C  
ATOM   1082  HE1 LYS A  70      29.530  36.430  61.910  0.00  0.00           H  
ATOM   1083  HE2 LYS A  70      29.340  37.510  63.280  0.00  0.00           H  
ATOM   1084  NZ  LYS A  70      27.810  36.030  63.120  0.00  0.00           N1+
ATOM   1085  HZ1 LYS A  70      27.680  35.040  63.130  0.00  0.00           H  
ATOM   1086  HZ2 LYS A  70      27.380  36.420  63.940  0.00  0.00           H  
ATOM   1087  HZ3 LYS A  70      27.260  36.340  62.330  0.00  0.00           H  
ATOM   1088  C   LYS A  70      34.640  36.540  63.660  0.00  0.00           C  
ATOM   1089  O   LYS A  70      34.450  37.220  62.660  0.00  0.00           O  
ATOM   1090  N   GLN A  71      35.410  37.010  64.630  0.00  0.00           N  
ATOM   1091  H   GLN A  71      35.690  36.390  65.380  0.00  0.00           H  
ATOM   1092  CA  GLN A  71      36.300  38.200  64.430  0.00  0.00           C  
ATOM   1093  HA  GLN A  71      35.630  39.020  64.220  0.00  0.00           H  
ATOM   1094  CB  GLN A  71      37.040  38.560  65.700  0.00  0.00           C  
ATOM   1095  HB1 GLN A  71      37.790  39.320  65.450  0.00  0.00           H  
ATOM   1096  HB2 GLN A  71      37.680  37.730  66.040  0.00  0.00           H  
ATOM   1097  CG  GLN A  71      36.190  39.230  66.820  0.00  0.00           C  
ATOM   1098  HG1 GLN A  71      35.370  38.540  67.060  0.00  0.00           H  
ATOM   1099  HG2 GLN A  71      35.630  40.080  66.420  0.00  0.00           H  
ATOM   1100  CD  GLN A  71      37.000  39.650  68.030  0.00  0.00           C  
ATOM   1101  OE1 GLN A  71      37.950  38.970  68.340  0.00  0.00           O  
ATOM   1102  NE2 GLN A  71      36.540  40.710  68.740  0.00  0.00           N  
ATOM   1103 1HE2 GLN A  71      35.660  41.080  68.420  0.00  0.00           H  
ATOM   1104 2HE2 GLN A  71      36.920  40.980  69.640  0.00  0.00           H  
ATOM   1105  C   GLN A  71      37.280  37.980  63.290  0.00  0.00           C  
ATOM   1106  O   GLN A  71      37.310  38.820  62.380  0.00  0.00           O  
ATOM   1107  N   ALA A  72      37.640  36.680  63.110  0.00  0.00           N  
ATOM   1108  H   ALA A  72      37.340  35.970  63.760  0.00  0.00           H  
ATOM   1109  CA  ALA A  72      38.410  36.140  61.950  0.00  0.00           C  
ATOM   1110  HA  ALA A  72      38.960  37.010  61.570  0.00  0.00           H  
ATOM   1111  CB  ALA A  72      39.420  35.100  62.480  0.00  0.00           C  
ATOM   1112  HB1 ALA A  72      38.870  34.220  62.810  0.00  0.00           H  
ATOM   1113  HB2 ALA A  72      40.220  34.890  61.780  0.00  0.00           H  
ATOM   1114  HB3 ALA A  72      39.930  35.410  63.400  0.00  0.00           H  
ATOM   1115  C   ALA A  72      37.680  35.700  60.650  0.00  0.00           C  
ATOM   1116  O   ALA A  72      38.250  35.740  59.560  0.00  0.00           O  
ATOM   1117  N   HIS A  73      36.340  35.470  60.740  0.00  0.00           N  
ATOM   1118  H   HIS A  73      35.900  35.450  61.650  0.00  0.00           H  
ATOM   1119  CA  HIS A  73      35.480  35.520  59.590  0.00  0.00           C  
ATOM   1120  HA  HIS A  73      35.980  34.900  58.830  0.00  0.00           H  
ATOM   1121  CB  HIS A  73      34.110  35.000  59.940  0.00  0.00           C  
ATOM   1122  HB1 HIS A  73      33.480  35.370  59.130  0.00  0.00           H  
ATOM   1123  HB2 HIS A  73      33.650  35.460  60.800  0.00  0.00           H  
ATOM   1124  CG  HIS A  73      33.940  33.530  60.200  0.00  0.00           C  
ATOM   1125  ND1 HIS A  73      32.750  32.870  60.070  0.00  0.00           N  
ATOM   1126  CE1 HIS A  73      32.910  31.580  60.430  0.00  0.00           C  
ATOM   1127  HE1 HIS A  73      32.110  30.860  60.370  0.00  0.00           H  
ATOM   1128  NE2 HIS A  73      34.210  31.360  60.730  0.00  0.00           N  
ATOM   1129  HE2 HIS A  73      34.670  30.480  60.950  0.00  0.00           H  
ATOM   1130  CD2 HIS A  73      34.820  32.630  60.590  0.00  0.00           C  
ATOM   1131  HD2 HIS A  73      35.830  32.930  60.840  0.00  0.00           H  
ATOM   1132  C   HIS A  73      35.410  36.920  59.020  0.00  0.00           C  
ATOM   1133  O   HIS A  73      35.190  37.040  57.790  0.00  0.00           O  
ATOM   1134  N   THR A  74      35.620  37.950  59.840  0.00  0.00           N  
ATOM   1135  H   THR A  74      35.770  37.720  60.820  0.00  0.00           H  
ATOM   1136  CA  THR A  74      35.760  39.290  59.540  0.00  0.00           C  
ATOM   1137  HA  THR A  74      35.370  39.340  58.530  0.00  0.00           H  
ATOM   1138  CB  THR A  74      34.890  40.230  60.360  0.00  0.00           C  
ATOM   1139  HB  THR A  74      35.130  41.250  60.060  0.00  0.00           H  
ATOM   1140  CG2 THR A  74      33.420  40.130  60.150  0.00  0.00           C  
ATOM   1141 1HG2 THR A  74      32.990  40.650  61.010  0.00  0.00           H  
ATOM   1142 2HG2 THR A  74      33.160  40.590  59.190  0.00  0.00           H  
ATOM   1143 3HG2 THR A  74      33.030  39.120  60.210  0.00  0.00           H  
ATOM   1144  OG1 THR A  74      35.060  40.130  61.750  0.00  0.00           O  
ATOM   1145  HG1 THR A  74      36.000  39.990  61.960  0.00  0.00           H  
ATOM   1146  C   THR A  74      37.260  39.660  59.390  0.00  0.00           C  
ATOM   1147  O   THR A  74      37.480  40.770  59.770  0.00  0.00           O  
ATOM   1148  N   MET A  75      38.190  38.820  58.980  0.00  0.00           N  
ATOM   1149  H   MET A  75      37.890  37.860  58.830  0.00  0.00           H  
ATOM   1150  CA  MET A  75      39.530  39.360  58.580  0.00  0.00           C  
ATOM   1151  HA  MET A  75      39.590  40.430  58.720  0.00  0.00           H  
ATOM   1152  CB  MET A  75      40.560  38.590  59.320  0.00  0.00           C  
ATOM   1153  HB1 MET A  75      41.470  38.930  58.820  0.00  0.00           H  
ATOM   1154  HB2 MET A  75      40.290  37.530  59.230  0.00  0.00           H  
ATOM   1155  CG  MET A  75      40.600  38.990  60.790  0.00  0.00           C  
ATOM   1156  HG1 MET A  75      39.620  38.830  61.240  0.00  0.00           H  
ATOM   1157  HG2 MET A  75      40.800  40.050  60.950  0.00  0.00           H  
ATOM   1158  SD  MET A  75      41.700  38.000  61.840  0.00  0.00           S  
ATOM   1159  CE  MET A  75      41.830  38.810  63.420  0.00  0.00           C  
ATOM   1160  HE1 MET A  75      42.390  38.130  64.060  0.00  0.00           H  
ATOM   1161  HE2 MET A  75      42.270  39.810  63.370  0.00  0.00           H  
ATOM   1162  HE3 MET A  75      40.820  38.960  63.810  0.00  0.00           H  
ATOM   1163  C   MET A  75      39.860  39.180  57.070  0.00  0.00           C  
ATOM   1164  O   MET A  75      39.450  38.260  56.440  0.00  0.00           O  
ATOM   1165  N   ASP A  76      40.680  40.080  56.610  0.00  0.00           N  
ATOM   1166  H   ASP A  76      40.990  40.770  57.280  0.00  0.00           H  
ATOM   1167  CA  ASP A  76      41.440  39.810  55.320  0.00  0.00           C  
ATOM   1168  HA  ASP A  76      40.800  39.630  54.450  0.00  0.00           H  
ATOM   1169  CB  ASP A  76      42.250  41.100  55.070  0.00  0.00           C  
ATOM   1170  HB1 ASP A  76      43.040  41.290  55.800  0.00  0.00           H  
ATOM   1171  HB2 ASP A  76      41.580  41.950  54.910  0.00  0.00           H  
ATOM   1172  CG  ASP A  76      43.040  40.930  53.740  0.00  0.00           C  
ATOM   1173  OD1 ASP A  76      42.870  39.950  52.970  0.00  0.00           O  
ATOM   1174  OD2 ASP A  76      43.700  41.940  53.310  0.00  0.00           O  
ATOM   1175  C   ASP A  76      42.340  38.500  55.540  0.00  0.00           C  
ATOM   1176  O   ASP A  76      43.170  38.360  56.450  0.00  0.00           O  
ATOM   1177  N   PRO A  77      42.280  37.530  54.590  0.00  0.00           N  
ATOM   1178  CD  PRO A  77      41.260  37.380  53.600  0.00  0.00           C  
ATOM   1179  HD1 PRO A  77      41.450  37.940  52.690  0.00  0.00           H  
ATOM   1180  HD2 PRO A  77      40.270  37.630  53.970  0.00  0.00           H  
ATOM   1181  CG  PRO A  77      41.250  35.870  53.340  0.00  0.00           C  
ATOM   1182  HG1 PRO A  77      40.910  35.590  52.340  0.00  0.00           H  
ATOM   1183  HG2 PRO A  77      40.610  35.340  54.050  0.00  0.00           H  
ATOM   1184  CB  PRO A  77      42.690  35.380  53.550  0.00  0.00           C  
ATOM   1185  HB1 PRO A  77      43.260  35.390  52.620  0.00  0.00           H  
ATOM   1186  HB2 PRO A  77      42.630  34.350  53.880  0.00  0.00           H  
ATOM   1187  CA  PRO A  77      43.220  36.410  54.570  0.00  0.00           C  
ATOM   1188  HA  PRO A  77      43.160  35.960  55.560  0.00  0.00           H  
ATOM   1189  C   PRO A  77      44.640  36.810  54.400  0.00  0.00           C  
ATOM   1190  O   PRO A  77      45.490  35.940  54.670  0.00  0.00           O  
ATOM   1191  N   GLN A  78      44.970  38.000  53.850  0.00  0.00           N  
ATOM   1192  H   GLN A  78      44.270  38.640  53.530  0.00  0.00           H  
ATOM   1193  CA  GLN A  78      46.390  38.410  53.760  0.00  0.00           C  
ATOM   1194  HA  GLN A  78      46.940  37.650  53.220  0.00  0.00           H  
ATOM   1195  CB  GLN A  78      46.450  39.810  52.990  0.00  0.00           C  
ATOM   1196  HB1 GLN A  78      47.540  39.940  52.910  0.00  0.00           H  
ATOM   1197  HB2 GLN A  78      45.950  40.570  53.590  0.00  0.00           H  
ATOM   1198  CG  GLN A  78      46.050  39.760  51.510  0.00  0.00           C  
ATOM   1199  HG1 GLN A  78      44.980  39.600  51.400  0.00  0.00           H  
ATOM   1200  HG2 GLN A  78      46.680  39.040  50.990  0.00  0.00           H  
ATOM   1201  CD  GLN A  78      46.200  41.160  50.940  0.00  0.00           C  
ATOM   1202  OE1 GLN A  78      46.950  41.310  50.040  0.00  0.00           O  
ATOM   1203  NE2 GLN A  78      45.490  42.170  51.340  0.00  0.00           N  
ATOM   1204 1HE2 GLN A  78      44.720  42.050  51.980  0.00  0.00           H  
ATOM   1205 2HE2 GLN A  78      45.690  43.080  50.970  0.00  0.00           H  
ATOM   1206  C   GLN A  78      47.000  38.600  55.140  0.00  0.00           C  
ATOM   1207  O   GLN A  78      48.210  38.430  55.280  0.00  0.00           O  
ATOM   1208  N   LEU A  79      46.180  38.970  56.120  0.00  0.00           N  
ATOM   1209  H   LEU A  79      45.180  38.900  55.950  0.00  0.00           H  
ATOM   1210  CA  LEU A  79      46.580  38.970  57.470  0.00  0.00           C  
ATOM   1211  HA  LEU A  79      47.630  39.220  57.590  0.00  0.00           H  
ATOM   1212  CB  LEU A  79      45.760  39.920  58.300  0.00  0.00           C  
ATOM   1213  HB1 LEU A  79      44.710  39.750  58.080  0.00  0.00           H  
ATOM   1214  HB2 LEU A  79      45.810  40.950  57.930  0.00  0.00           H  
ATOM   1215  CG  LEU A  79      45.890  39.930  59.820  0.00  0.00           C  
ATOM   1216  HG  LEU A  79      45.720  38.920  60.210  0.00  0.00           H  
ATOM   1217  CD1 LEU A  79      47.350  40.330  60.110  0.00  0.00           C  
ATOM   1218 1HD1 LEU A  79      48.060  39.520  59.950  0.00  0.00           H  
ATOM   1219 2HD1 LEU A  79      47.630  41.230  59.560  0.00  0.00           H  
ATOM   1220 3HD1 LEU A  79      47.420  40.640  61.160  0.00  0.00           H  
ATOM   1221  CD2 LEU A  79      44.870  40.980  60.360  0.00  0.00           C  
ATOM   1222 1HD2 LEU A  79      43.900  40.550  60.100  0.00  0.00           H  
ATOM   1223 2HD2 LEU A  79      44.770  40.930  61.450  0.00  0.00           H  
ATOM   1224 3HD2 LEU A  79      45.020  41.990  60.000  0.00  0.00           H  
ATOM   1225  C   LEU A  79      46.560  37.530  58.070  0.00  0.00           C  
ATOM   1226  O   LEU A  79      47.430  37.150  58.800  0.00  0.00           O  
ATOM   1227  N   ARG A  80      45.540  36.720  57.780  0.00  0.00           N  
ATOM   1228  H   ARG A  80      44.720  37.120  57.340  0.00  0.00           H  
ATOM   1229  CA  ARG A  80      45.430  35.380  58.460  0.00  0.00           C  
ATOM   1230  HA  ARG A  80      45.560  35.510  59.540  0.00  0.00           H  
ATOM   1231  CB  ARG A  80      44.100  34.630  58.180  0.00  0.00           C  
ATOM   1232  HB1 ARG A  80      44.280  33.600  58.510  0.00  0.00           H  
ATOM   1233  HB2 ARG A  80      43.940  34.710  57.100  0.00  0.00           H  
ATOM   1234  CG  ARG A  80      42.870  35.350  58.870  0.00  0.00           C  
ATOM   1235  HG1 ARG A  80      42.970  36.430  58.680  0.00  0.00           H  
ATOM   1236  HG2 ARG A  80      42.850  35.240  59.960  0.00  0.00           H  
ATOM   1237  CD  ARG A  80      41.520  34.850  58.390  0.00  0.00           C  
ATOM   1238  HD1 ARG A  80      41.400  35.280  57.400  0.00  0.00           H  
ATOM   1239  HD2 ARG A  80      40.710  35.200  59.020  0.00  0.00           H  
ATOM   1240  NE  ARG A  80      41.450  33.410  58.150  0.00  0.00           N  
ATOM   1241  HE  ARG A  80      42.200  32.900  57.720  0.00  0.00           H  
ATOM   1242  CZ  ARG A  80      40.430  32.610  58.340  0.00  0.00           C  
ATOM   1243  NH1 ARG A  80      39.340  33.010  58.890  0.00  0.00           N  
ATOM   1244 1HH1 ARG A  80      39.230  34.000  59.090  0.00  0.00           H  
ATOM   1245 2HH1 ARG A  80      38.590  32.350  58.920  0.00  0.00           H  
ATOM   1246  NH2 ARG A  80      40.490  31.300  58.060  0.00  0.00           N  
ATOM   1247 1HH2 ARG A  80      41.290  30.980  57.520  0.00  0.00           H  
ATOM   1248 2HH2 ARG A  80      39.670  30.750  58.280  0.00  0.00           H  
ATOM   1249  C   ARG A  80      46.660  34.490  58.170  0.00  0.00           C  
ATOM   1250  O   ARG A  80      47.220  33.880  59.020  0.00  0.00           O  
ATOM   1251  N   LEU A  81      47.220  34.520  57.020  0.00  0.00           N  
ATOM   1252  H   LEU A  81      46.630  35.040  56.390  0.00  0.00           H  
ATOM   1253  CA  LEU A  81      48.420  33.760  56.630  0.00  0.00           C  
ATOM   1254  HA  LEU A  81      48.550  32.780  57.090  0.00  0.00           H  
ATOM   1255  CB  LEU A  81      48.510  33.710  55.050  0.00  0.00           C  
ATOM   1256  HB1 LEU A  81      49.530  33.810  54.680  0.00  0.00           H  
ATOM   1257  HB2 LEU A  81      47.970  34.560  54.630  0.00  0.00           H  
ATOM   1258  CG  LEU A  81      47.770  32.400  54.590  0.00  0.00           C  
ATOM   1259  HG  LEU A  81      48.370  31.530  54.840  0.00  0.00           H  
ATOM   1260  CD1 LEU A  81      46.280  32.180  55.100  0.00  0.00           C  
ATOM   1261 1HD1 LEU A  81      45.890  31.230  54.720  0.00  0.00           H  
ATOM   1262 2HD1 LEU A  81      46.380  32.120  56.180  0.00  0.00           H  
ATOM   1263 3HD1 LEU A  81      45.640  33.010  54.820  0.00  0.00           H  
ATOM   1264  CD2 LEU A  81      47.580  32.520  53.060  0.00  0.00           C  
ATOM   1265 1HD2 LEU A  81      48.490  32.780  52.520  0.00  0.00           H  
ATOM   1266 2HD2 LEU A  81      47.340  31.570  52.590  0.00  0.00           H  
ATOM   1267 3HD2 LEU A  81      46.850  33.280  52.800  0.00  0.00           H  
ATOM   1268  C   LEU A  81      49.640  34.490  57.110  0.00  0.00           C  
ATOM   1269  O   LEU A  81      50.540  33.850  57.570  0.00  0.00           O  
ATOM   1270  N   LEU A  82      49.660  35.860  56.970  0.00  0.00           N  
ATOM   1271  H   LEU A  82      48.940  36.370  56.510  0.00  0.00           H  
ATOM   1272  CA  LEU A  82      50.800  36.640  57.450  0.00  0.00           C  
ATOM   1273  HA  LEU A  82      51.720  36.260  57.010  0.00  0.00           H  
ATOM   1274  CB  LEU A  82      50.650  38.090  57.060  0.00  0.00           C  
ATOM   1275  HB1 LEU A  82      49.810  38.540  57.600  0.00  0.00           H  
ATOM   1276  HB2 LEU A  82      50.390  38.090  55.990  0.00  0.00           H  
ATOM   1277  CG  LEU A  82      51.880  39.030  57.320  0.00  0.00           C  
ATOM   1278  HG  LEU A  82      52.150  39.020  58.380  0.00  0.00           H  
ATOM   1279  CD1 LEU A  82      53.160  38.610  56.510  0.00  0.00           C  
ATOM   1280 1HD1 LEU A  82      53.910  39.390  56.630  0.00  0.00           H  
ATOM   1281 2HD1 LEU A  82      53.500  37.650  56.910  0.00  0.00           H  
ATOM   1282 3HD1 LEU A  82      52.960  38.480  55.440  0.00  0.00           H  
ATOM   1283  CD2 LEU A  82      51.500  40.510  57.010  0.00  0.00           C  
ATOM   1284 1HD2 LEU A  82      52.240  41.210  57.410  0.00  0.00           H  
ATOM   1285 2HD2 LEU A  82      51.400  40.620  55.930  0.00  0.00           H  
ATOM   1286 3HD2 LEU A  82      50.540  40.720  57.490  0.00  0.00           H  
ATOM   1287  C   LEU A  82      51.010  36.490  58.950  0.00  0.00           C  
ATOM   1288  O   LEU A  82      52.180  36.630  59.400  0.00  0.00           O  
ATOM   1289  N   LEU A  83      49.940  36.130  59.680  0.00  0.00           N  
ATOM   1290  H   LEU A  83      49.000  35.990  59.350  0.00  0.00           H  
ATOM   1291  CA  LEU A  83      50.270  35.760  61.090  0.00  0.00           C  
ATOM   1292  HA  LEU A  83      50.980  36.540  61.380  0.00  0.00           H  
ATOM   1293  CB  LEU A  83      49.090  35.780  62.070  0.00  0.00           C  
ATOM   1294  HB1 LEU A  83      49.440  35.350  62.990  0.00  0.00           H  
ATOM   1295  HB2 LEU A  83      48.500  35.000  61.580  0.00  0.00           H  
ATOM   1296  CG  LEU A  83      48.350  37.080  62.400  0.00  0.00           C  
ATOM   1297  HG  LEU A  83      48.340  37.730  61.520  0.00  0.00           H  
ATOM   1298  CD1 LEU A  83      46.910  37.050  62.920  0.00  0.00           C  
ATOM   1299 1HD1 LEU A  83      46.380  36.600  62.090  0.00  0.00           H  
ATOM   1300 2HD1 LEU A  83      46.830  36.580  63.900  0.00  0.00           H  
ATOM   1301 3HD1 LEU A  83      46.440  38.030  62.990  0.00  0.00           H  
ATOM   1302  CD2 LEU A  83      49.100  37.770  63.520  0.00  0.00           C  
ATOM   1303 1HD2 LEU A  83      50.150  37.730  63.260  0.00  0.00           H  
ATOM   1304 2HD2 LEU A  83      48.800  38.810  63.680  0.00  0.00           H  
ATOM   1305 3HD2 LEU A  83      48.910  37.280  64.480  0.00  0.00           H  
ATOM   1306  C   LEU A  83      51.050  34.410  61.220  0.00  0.00           C  
ATOM   1307  O   LEU A  83      52.060  34.400  61.910  0.00  0.00           O  
ATOM   1308  N   GLU A  84      50.700  33.370  60.380  0.00  0.00           N  
ATOM   1309  H   GLU A  84      49.760  33.320  60.010  0.00  0.00           H  
ATOM   1310  CA  GLU A  84      51.470  32.180  60.360  0.00  0.00           C  
ATOM   1311  HA  GLU A  84      51.650  31.890  61.400  0.00  0.00           H  
ATOM   1312  CB  GLU A  84      50.700  31.050  59.710  0.00  0.00           C  
ATOM   1313  HB1 GLU A  84      50.390  31.350  58.700  0.00  0.00           H  
ATOM   1314  HB2 GLU A  84      49.770  30.980  60.260  0.00  0.00           H  
ATOM   1315  CG  GLU A  84      51.470  29.730  59.560  0.00  0.00           C  
ATOM   1316  HG1 GLU A  84      51.760  29.480  60.580  0.00  0.00           H  
ATOM   1317  HG2 GLU A  84      52.390  29.990  59.050  0.00  0.00           H  
ATOM   1318  CD  GLU A  84      50.670  28.600  58.990  0.00  0.00           C  
ATOM   1319  OE1 GLU A  84      50.260  27.760  59.830  0.00  0.00           O  
ATOM   1320  OE2 GLU A  84      50.540  28.450  57.750  0.00  0.00           O  
ATOM   1321  C   GLU A  84      52.860  32.430  59.740  0.00  0.00           C  
ATOM   1322  O   GLU A  84      53.850  32.190  60.430  0.00  0.00           O  
ATOM   1323  N   VAL A  85      52.980  33.030  58.560  0.00  0.00           N  
ATOM   1324  H   VAL A  85      52.110  33.310  58.140  0.00  0.00           H  
ATOM   1325  CA  VAL A  85      54.200  33.330  57.950  0.00  0.00           C  
ATOM   1326  HA  VAL A  85      54.770  32.400  57.850  0.00  0.00           H  
ATOM   1327  CB  VAL A  85      53.900  33.910  56.550  0.00  0.00           C  
ATOM   1328  HB  VAL A  85      53.190  34.720  56.740  0.00  0.00           H  
ATOM   1329  CG1 VAL A  85      55.040  34.580  55.850  0.00  0.00           C  
ATOM   1330 1HG1 VAL A  85      54.650  35.150  55.010  0.00  0.00           H  
ATOM   1331 2HG1 VAL A  85      55.480  35.330  56.510  0.00  0.00           H  
ATOM   1332 3HG1 VAL A  85      55.780  33.830  55.560  0.00  0.00           H  
ATOM   1333  CG2 VAL A  85      53.280  32.940  55.520  0.00  0.00           C  
ATOM   1334 1HG2 VAL A  85      53.860  32.020  55.560  0.00  0.00           H  
ATOM   1335 2HG2 VAL A  85      52.260  32.640  55.760  0.00  0.00           H  
ATOM   1336 3HG2 VAL A  85      53.370  33.480  54.570  0.00  0.00           H  
ATOM   1337  C   VAL A  85      55.020  34.210  58.870  0.00  0.00           C  
ATOM   1338  O   VAL A  85      56.240  34.060  58.850  0.00  0.00           O  
ATOM   1339  N   SER A  86      54.530  35.230  59.560  0.00  0.00           N  
ATOM   1340  H   SER A  86      53.550  35.410  59.360  0.00  0.00           H  
ATOM   1341  CA  SER A  86      55.390  36.190  60.360  0.00  0.00           C  
ATOM   1342  HA  SER A  86      56.160  36.600  59.720  0.00  0.00           H  
ATOM   1343  CB  SER A  86      54.610  37.360  60.980  0.00  0.00           C  
ATOM   1344  HB1 SER A  86      55.220  37.880  61.720  0.00  0.00           H  
ATOM   1345  HB2 SER A  86      53.720  36.980  61.510  0.00  0.00           H  
ATOM   1346  OG  SER A  86      54.300  38.250  59.940  0.00  0.00           O  
ATOM   1347  HG  SER A  86      53.450  38.060  59.550  0.00  0.00           H  
ATOM   1348  C   SER A  86      56.050  35.430  61.510  0.00  0.00           C  
ATOM   1349  O   SER A  86      57.190  35.740  61.850  0.00  0.00           O  
ATOM   1350  N   TYR A  87      55.340  34.470  62.220  0.00  0.00           N  
ATOM   1351  H   TYR A  87      54.360  34.410  61.990  0.00  0.00           H  
ATOM   1352  CA  TYR A  87      55.840  33.610  63.330  0.00  0.00           C  
ATOM   1353  HA  TYR A  87      56.340  34.210  64.090  0.00  0.00           H  
ATOM   1354  CB  TYR A  87      54.620  32.870  63.870  0.00  0.00           C  
ATOM   1355  HB1 TYR A  87      54.200  32.240  63.080  0.00  0.00           H  
ATOM   1356  HB2 TYR A  87      53.870  33.620  64.070  0.00  0.00           H  
ATOM   1357  CG  TYR A  87      54.810  32.120  65.170  0.00  0.00           C  
ATOM   1358  CD1 TYR A  87      54.930  32.770  66.410  0.00  0.00           C  
ATOM   1359  HD1 TYR A  87      54.680  33.810  66.450  0.00  0.00           H  
ATOM   1360  CE1 TYR A  87      55.150  31.970  67.620  0.00  0.00           C  
ATOM   1361  HE1 TYR A  87      55.220  32.500  68.560  0.00  0.00           H  
ATOM   1362  CZ  TYR A  87      55.220  30.640  67.600  0.00  0.00           C  
ATOM   1363  OH  TYR A  87      55.180  29.960  68.760  0.00  0.00           O  
ATOM   1364  HH  TYR A  87      54.920  29.040  68.630  0.00  0.00           H  
ATOM   1365  CE2 TYR A  87      55.060  30.000  66.380  0.00  0.00           C  
ATOM   1366  HE2 TYR A  87      55.170  28.920  66.360  0.00  0.00           H  
ATOM   1367  CD2 TYR A  87      54.840  30.690  65.170  0.00  0.00           C  
ATOM   1368  HD2 TYR A  87      54.620  30.210  64.230  0.00  0.00           H  
ATOM   1369  C   TYR A  87      56.840  32.570  62.860  0.00  0.00           C  
ATOM   1370  O   TYR A  87      57.960  32.550  63.390  0.00  0.00           O  
ATOM   1371  N   GLU A  88      56.510  31.800  61.790  0.00  0.00           N  
ATOM   1372  H   GLU A  88      55.590  32.000  61.430  0.00  0.00           H  
ATOM   1373  CA  GLU A  88      57.560  31.140  61.020  0.00  0.00           C  
ATOM   1374  HA  GLU A  88      57.890  30.300  61.640  0.00  0.00           H  
ATOM   1375  CB  GLU A  88      57.060  30.460  59.750  0.00  0.00           C  
ATOM   1376  HB1 GLU A  88      57.890  29.990  59.240  0.00  0.00           H  
ATOM   1377  HB2 GLU A  88      56.640  31.240  59.100  0.00  0.00           H  
ATOM   1378  CG  GLU A  88      56.010  29.310  59.980  0.00  0.00           C  
ATOM   1379  HG1 GLU A  88      55.130  29.690  60.490  0.00  0.00           H  
ATOM   1380  HG2 GLU A  88      56.520  28.530  60.540  0.00  0.00           H  
ATOM   1381  CD  GLU A  88      55.530  28.800  58.660  0.00  0.00           C  
ATOM   1382  OE1 GLU A  88      54.840  27.690  58.620  0.00  0.00           O  
ATOM   1383  OE2 GLU A  88      55.870  29.210  57.560  0.00  0.00           O  
ATOM   1384  C   GLU A  88      58.770  31.990  60.610  0.00  0.00           C  
ATOM   1385  O   GLU A  88      59.900  31.550  60.850  0.00  0.00           O  
ATOM   1386  N   ALA A  89      58.620  33.210  60.130  0.00  0.00           N  
ATOM   1387  H   ALA A  89      57.710  33.510  59.780  0.00  0.00           H  
ATOM   1388  CA  ALA A  89      59.820  34.010  59.830  0.00  0.00           C  
ATOM   1389  HA  ALA A  89      60.430  33.400  59.180  0.00  0.00           H  
ATOM   1390  CB  ALA A  89      59.360  35.270  59.090  0.00  0.00           C  
ATOM   1391  HB1 ALA A  89      58.750  35.940  59.690  0.00  0.00           H  
ATOM   1392  HB2 ALA A  89      60.310  35.730  58.810  0.00  0.00           H  
ATOM   1393  HB3 ALA A  89      58.860  35.020  58.150  0.00  0.00           H  
ATOM   1394  C   ALA A  89      60.700  34.460  61.020  0.00  0.00           C  
ATOM   1395  O   ALA A  89      61.880  34.910  60.820  0.00  0.00           O  
ATOM   1396  N   ILE A  90      60.190  34.310  62.270  0.00  0.00           N  
ATOM   1397  H   ILE A  90      59.260  33.940  62.390  0.00  0.00           H  
ATOM   1398  CA  ILE A  90      60.960  34.540  63.450  0.00  0.00           C  
ATOM   1399  HA  ILE A  90      61.820  35.190  63.340  0.00  0.00           H  
ATOM   1400  CB  ILE A  90      60.130  35.260  64.550  0.00  0.00           C  
ATOM   1401  HB  ILE A  90      59.200  34.750  64.810  0.00  0.00           H  
ATOM   1402  CG2 ILE A  90      61.000  35.300  65.810  0.00  0.00           C  
ATOM   1403 1HG2 ILE A  90      61.960  35.760  65.550  0.00  0.00           H  
ATOM   1404 2HG2 ILE A  90      60.480  35.800  66.620  0.00  0.00           H  
ATOM   1405 3HG2 ILE A  90      61.200  34.280  66.140  0.00  0.00           H  
ATOM   1406  CG1 ILE A  90      59.760  36.680  64.120  0.00  0.00           C  
ATOM   1407 1HG1 ILE A  90      59.570  36.740  63.050  0.00  0.00           H  
ATOM   1408 2HG1 ILE A  90      60.630  37.300  64.270  0.00  0.00           H  
ATOM   1409  CD  ILE A  90      58.670  37.440  64.910  0.00  0.00           C  
ATOM   1410  HD1 ILE A  90      58.600  38.410  64.420  0.00  0.00           H  
ATOM   1411  HD2 ILE A  90      57.740  36.870  64.810  0.00  0.00           H  
ATOM   1412  HD3 ILE A  90      59.010  37.750  65.900  0.00  0.00           H  
ATOM   1413  C   ILE A  90      61.570  33.200  63.960  0.00  0.00           C  
ATOM   1414  O   ILE A  90      62.770  33.160  64.210  0.00  0.00           O  
ATOM   1415  N   VAL A  91      60.820  32.120  64.120  0.00  0.00           N  
ATOM   1416  H   VAL A  91      59.880  32.090  63.770  0.00  0.00           H  
ATOM   1417  CA  VAL A  91      61.430  30.840  64.610  0.00  0.00           C  
ATOM   1418  HA  VAL A  91      61.910  30.950  65.580  0.00  0.00           H  
ATOM   1419  CB  VAL A  91      60.290  29.730  65.030  0.00  0.00           C  
ATOM   1420  HB  VAL A  91      60.800  28.790  65.270  0.00  0.00           H  
ATOM   1421  CG1 VAL A  91      59.510  30.170  66.290  0.00  0.00           C  
ATOM   1422 1HG1 VAL A  91      58.880  29.320  66.570  0.00  0.00           H  
ATOM   1423 2HG1 VAL A  91      60.250  30.210  67.090  0.00  0.00           H  
ATOM   1424 3HG1 VAL A  91      58.930  31.080  66.230  0.00  0.00           H  
ATOM   1425  CG2 VAL A  91      59.230  29.380  63.980  0.00  0.00           C  
ATOM   1426 1HG2 VAL A  91      59.780  29.070  63.090  0.00  0.00           H  
ATOM   1427 2HG2 VAL A  91      58.580  28.550  64.260  0.00  0.00           H  
ATOM   1428 3HG2 VAL A  91      58.670  30.230  63.620  0.00  0.00           H  
ATOM   1429  C   VAL A  91      62.400  30.240  63.590  0.00  0.00           C  
ATOM   1430  O   VAL A  91      63.400  29.630  63.950  0.00  0.00           O  
ATOM   1431  N   ASP A  92      62.290  30.510  62.260  0.00  0.00           N  
ATOM   1432  H   ASP A  92      61.390  30.900  61.980  0.00  0.00           H  
ATOM   1433  CA  ASP A  92      63.280  30.300  61.250  0.00  0.00           C  
ATOM   1434  HA  ASP A  92      63.560  29.250  61.300  0.00  0.00           H  
ATOM   1435  CB  ASP A  92      62.820  30.660  59.850  0.00  0.00           C  
ATOM   1436  HB1 ASP A  92      62.710  31.750  59.760  0.00  0.00           H  
ATOM   1437  HB2 ASP A  92      61.820  30.240  59.700  0.00  0.00           H  
ATOM   1438  CG  ASP A  92      63.840  30.130  58.780  0.00  0.00           C  
ATOM   1439  OD1 ASP A  92      63.810  28.940  58.590  0.00  0.00           O  
ATOM   1440  OD2 ASP A  92      64.610  30.910  58.300  0.00  0.00           O  
ATOM   1441  C   ASP A  92      64.630  30.970  61.630  0.00  0.00           C  
ATOM   1442  O   ASP A  92      65.730  30.420  61.380  0.00  0.00           O  
ATOM   1443  N   GLY A  93      64.530  32.120  62.330  0.00  0.00           N  
ATOM   1444  H   GLY A  93      63.610  32.480  62.540  0.00  0.00           H  
ATOM   1445  CA  GLY A  93      65.690  32.980  62.580  0.00  0.00           C  
ATOM   1446  HA1 GLY A  93      65.340  33.990  62.800  0.00  0.00           H  
ATOM   1447  HA2 GLY A  93      66.280  33.030  61.670  0.00  0.00           H  
ATOM   1448  C   GLY A  93      66.700  32.420  63.660  0.00  0.00           C  
ATOM   1449  O   GLY A  93      67.610  33.110  64.080  0.00  0.00           O  
ATOM   1450  N   GLY A  94      66.490  31.220  64.120  0.00  0.00           N  
ATOM   1451  H   GLY A  94      65.690  30.710  63.760  0.00  0.00           H  
ATOM   1452  CA  GLY A  94      67.070  30.570  65.300  0.00  0.00           C  
ATOM   1453  HA1 GLY A  94      68.110  30.290  65.220  0.00  0.00           H  
ATOM   1454  HA2 GLY A  94      66.500  29.650  65.300  0.00  0.00           H  
ATOM   1455  C   GLY A  94      66.820  31.380  66.640  0.00  0.00           C  
ATOM   1456  O   GLY A  94      67.570  31.330  67.570  0.00  0.00           O  
ATOM   1457  N   ILE A  95      65.690  32.150  66.660  0.00  0.00           N  
ATOM   1458  H   ILE A  95      65.070  32.160  65.860  0.00  0.00           H  
ATOM   1459  CA  ILE A  95      65.290  32.960  67.840  0.00  0.00           C  
ATOM   1460  HA  ILE A  95      65.840  32.780  68.770  0.00  0.00           H  
ATOM   1461  CB  ILE A  95      65.690  34.500  67.700  0.00  0.00           C  
ATOM   1462  HB  ILE A  95      66.780  34.500  67.720  0.00  0.00           H  
ATOM   1463  CG2 ILE A  95      65.290  35.030  66.280  0.00  0.00           C  
ATOM   1464 1HG2 ILE A  95      65.940  35.880  66.050  0.00  0.00           H  
ATOM   1465 2HG2 ILE A  95      65.320  34.240  65.540  0.00  0.00           H  
ATOM   1466 3HG2 ILE A  95      64.260  35.390  66.230  0.00  0.00           H  
ATOM   1467  CG1 ILE A  95      65.190  35.410  68.820  0.00  0.00           C  
ATOM   1468 1HG1 ILE A  95      64.100  35.500  68.890  0.00  0.00           H  
ATOM   1469 2HG1 ILE A  95      65.540  36.390  68.530  0.00  0.00           H  
ATOM   1470  CD  ILE A  95      65.800  35.090  70.250  0.00  0.00           C  
ATOM   1471  HD1 ILE A  95      66.860  35.330  70.170  0.00  0.00           H  
ATOM   1472  HD2 ILE A  95      65.320  35.800  70.920  0.00  0.00           H  
ATOM   1473  HD3 ILE A  95      65.840  34.040  70.540  0.00  0.00           H  
ATOM   1474  C   ILE A  95      63.810  32.650  68.220  0.00  0.00           C  
ATOM   1475  O   ILE A  95      62.920  32.760  67.360  0.00  0.00           O  
ATOM   1476  N   ASN A  96      63.610  32.310  69.470  0.00  0.00           N  
ATOM   1477  H   ASN A  96      64.410  32.230  70.080  0.00  0.00           H  
ATOM   1478  CA  ASN A  96      62.240  32.140  70.030  0.00  0.00           C  
ATOM   1479  HA  ASN A  96      61.690  31.450  69.410  0.00  0.00           H  
ATOM   1480  CB  ASN A  96      62.370  31.510  71.390  0.00  0.00           C  
ATOM   1481  HB1 ASN A  96      62.730  32.310  72.020  0.00  0.00           H  
ATOM   1482  HB2 ASN A  96      62.950  30.590  71.340  0.00  0.00           H  
ATOM   1483  CG  ASN A  96      61.090  31.100  72.070  0.00  0.00           C  
ATOM   1484  OD1 ASN A  96      59.990  31.210  71.580  0.00  0.00           O  
ATOM   1485  ND2 ASN A  96      61.170  30.590  73.300  0.00  0.00           N  
ATOM   1486 1HD2 ASN A  96      62.050  30.590  73.810  0.00  0.00           H  
ATOM   1487 2HD2 ASN A  96      60.410  30.170  73.800  0.00  0.00           H  
ATOM   1488  C   ASN A  96      61.460  33.450  69.970  0.00  0.00           C  
ATOM   1489  O   ASN A  96      61.990  34.410  70.500  0.00  0.00           O  
ATOM   1490  N   PRO A  97      60.200  33.480  69.500  0.00  0.00           N  
ATOM   1491  CD  PRO A  97      59.640  32.450  68.620  0.00  0.00           C  
ATOM   1492  HD1 PRO A  97      59.180  31.650  69.190  0.00  0.00           H  
ATOM   1493  HD2 PRO A  97      60.410  32.080  67.930  0.00  0.00           H  
ATOM   1494  CG  PRO A  97      58.520  33.150  67.900  0.00  0.00           C  
ATOM   1495  HG1 PRO A  97      57.750  32.430  67.650  0.00  0.00           H  
ATOM   1496  HG2 PRO A  97      58.820  33.600  66.950  0.00  0.00           H  
ATOM   1497  CB  PRO A  97      58.000  34.260  68.850  0.00  0.00           C  
ATOM   1498  HB1 PRO A  97      57.180  33.960  69.510  0.00  0.00           H  
ATOM   1499  HB2 PRO A  97      57.590  35.070  68.250  0.00  0.00           H  
ATOM   1500  CA  PRO A  97      59.290  34.650  69.540  0.00  0.00           C  
ATOM   1501  HA  PRO A  97      59.720  35.420  68.890  0.00  0.00           H  
ATOM   1502  C   PRO A  97      59.140  35.180  70.980  0.00  0.00           C  
ATOM   1503  O   PRO A  97      59.040  36.390  71.220  0.00  0.00           O  
ATOM   1504  N   ALA A  98      59.070  34.230  71.960  0.00  0.00           N  
ATOM   1505  H   ALA A  98      59.230  33.250  71.810  0.00  0.00           H  
ATOM   1506  CA  ALA A  98      59.000  34.550  73.360  0.00  0.00           C  
ATOM   1507  HA  ALA A  98      58.130  35.150  73.610  0.00  0.00           H  
ATOM   1508  CB  ALA A  98      58.800  33.300  74.210  0.00  0.00           C  
ATOM   1509  HB1 ALA A  98      58.820  33.510  75.280  0.00  0.00           H  
ATOM   1510  HB2 ALA A  98      57.860  32.860  73.890  0.00  0.00           H  
ATOM   1511  HB3 ALA A  98      59.660  32.630  74.060  0.00  0.00           H  
ATOM   1512  C   ALA A  98      60.210  35.240  73.940  0.00  0.00           C  
ATOM   1513  O   ALA A  98      60.060  36.210  74.640  0.00  0.00           O  
ATOM   1514  N   SER A  99      61.470  34.910  73.530  0.00  0.00           N  
ATOM   1515  H   SER A  99      61.530  34.070  72.980  0.00  0.00           H  
ATOM   1516  CA  SER A  99      62.610  35.680  73.930  0.00  0.00           C  
ATOM   1517  HA  SER A  99      62.600  35.900  75.000  0.00  0.00           H  
ATOM   1518  CB  SER A  99      63.820  34.780  73.790  0.00  0.00           C  
ATOM   1519  HB1 SER A  99      64.650  35.290  74.280  0.00  0.00           H  
ATOM   1520  HB2 SER A  99      64.030  34.750  72.710  0.00  0.00           H  
ATOM   1521  OG  SER A  99      63.600  33.470  74.230  0.00  0.00           O  
ATOM   1522  HG  SER A  99      64.240  32.890  73.800  0.00  0.00           H  
ATOM   1523  C   SER A  99      62.840  37.040  73.170  0.00  0.00           C  
ATOM   1524  O   SER A  99      63.590  37.890  73.600  0.00  0.00           O  
ATOM   1525  N   LEU A 100      62.040  37.250  72.090  0.00  0.00           N  
ATOM   1526  H   LEU A 100      61.390  36.540  71.790  0.00  0.00           H  
ATOM   1527  CA  LEU A 100      62.030  38.450  71.200  0.00  0.00           C  
ATOM   1528  HA  LEU A 100      63.010  38.920  71.260  0.00  0.00           H  
ATOM   1529  CB  LEU A 100      61.980  37.910  69.690  0.00  0.00           C  
ATOM   1530  HB1 LEU A 100      60.950  38.030  69.370  0.00  0.00           H  
ATOM   1531  HB2 LEU A 100      62.160  36.840  69.700  0.00  0.00           H  
ATOM   1532  CG  LEU A 100      62.880  38.680  68.710  0.00  0.00           C  
ATOM   1533  HG  LEU A 100      63.940  38.570  68.960  0.00  0.00           H  
ATOM   1534  CD1 LEU A 100      62.590  38.220  67.300  0.00  0.00           C  
ATOM   1535 1HD1 LEU A 100      63.220  38.760  66.600  0.00  0.00           H  
ATOM   1536 2HD1 LEU A 100      62.700  37.130  67.250  0.00  0.00           H  
ATOM   1537 3HD1 LEU A 100      61.560  38.290  66.960  0.00  0.00           H  
ATOM   1538  CD2 LEU A 100      62.410  40.130  68.800  0.00  0.00           C  
ATOM   1539 1HD2 LEU A 100      62.730  40.740  67.940  0.00  0.00           H  
ATOM   1540 2HD2 LEU A 100      61.340  40.350  68.790  0.00  0.00           H  
ATOM   1541 3HD2 LEU A 100      62.840  40.810  69.530  0.00  0.00           H  
ATOM   1542  C   LEU A 100      60.940  39.450  71.630  0.00  0.00           C  
ATOM   1543  O   LEU A 100      60.980  40.640  71.320  0.00  0.00           O  
ATOM   1544  N   ARG A 101      59.880  38.890  72.250  0.00  0.00           N  
ATOM   1545  H   ARG A 101      59.830  37.880  72.300  0.00  0.00           H  
ATOM   1546  CA  ARG A 101      58.740  39.580  72.750  0.00  0.00           C  
ATOM   1547  HA  ARG A 101      58.180  40.100  71.970  0.00  0.00           H  
ATOM   1548  CB  ARG A 101      57.790  38.450  73.320  0.00  0.00           C  
ATOM   1549  HB1 ARG A 101      58.370  38.020  74.130  0.00  0.00           H  
ATOM   1550  HB2 ARG A 101      57.490  37.670  72.600  0.00  0.00           H  
ATOM   1551  CG  ARG A 101      56.470  39.000  73.920  0.00  0.00           C  
ATOM   1552  HG1 ARG A 101      55.920  39.460  73.100  0.00  0.00           H  
ATOM   1553  HG2 ARG A 101      56.710  39.770  74.650  0.00  0.00           H  
ATOM   1554  CD  ARG A 101      55.540  38.000  74.600  0.00  0.00           C  
ATOM   1555  HD1 ARG A 101      55.800  37.870  75.640  0.00  0.00           H  
ATOM   1556  HD2 ARG A 101      55.510  37.020  74.120  0.00  0.00           H  
ATOM   1557  NE  ARG A 101      54.100  38.530  74.650  0.00  0.00           N  
ATOM   1558  HE  ARG A 101      53.980  39.360  75.210  0.00  0.00           H  
ATOM   1559  CZ  ARG A 101      53.140  38.270  73.770  0.00  0.00           C  
ATOM   1560  NH1 ARG A 101      53.330  37.390  72.830  0.00  0.00           N  
ATOM   1561 1HH1 ARG A 101      54.120  36.780  72.850  0.00  0.00           H  
ATOM   1562 2HH1 ARG A 101      52.570  37.140  72.200  0.00  0.00           H  
ATOM   1563  NH2 ARG A 101      52.030  38.900  73.890  0.00  0.00           N  
ATOM   1564 1HH2 ARG A 101      52.010  39.680  74.540  0.00  0.00           H  
ATOM   1565 2HH2 ARG A 101      51.460  38.950  73.060  0.00  0.00           H  
ATOM   1566  C   ARG A 101      59.210  40.640  73.710  0.00  0.00           C  
ATOM   1567  O   ARG A 101      60.210  40.480  74.390  0.00  0.00           O  
ATOM   1568  N   GLY A 102      58.510  41.760  73.670  0.00  0.00           N  
ATOM   1569  H   GLY A 102      57.800  41.830  72.940  0.00  0.00           H  
ATOM   1570  CA  GLY A 102      58.780  43.090  74.300  0.00  0.00           C  
ATOM   1571  HA1 GLY A 102      58.760  42.850  75.370  0.00  0.00           H  
ATOM   1572  HA2 GLY A 102      58.000  43.820  74.100  0.00  0.00           H  
ATOM   1573  C   GLY A 102      60.180  43.700  74.030  0.00  0.00           C  
ATOM   1574  O   GLY A 102      60.920  44.000  74.950  0.00  0.00           O  
ATOM   1575  N   THR A 103      60.470  43.940  72.710  0.00  0.00           N  
ATOM   1576  H   THR A 103      59.840  43.500  72.060  0.00  0.00           H  
ATOM   1577  CA  THR A 103      61.730  44.560  72.150  0.00  0.00           C  
ATOM   1578  HA  THR A 103      62.300  44.960  72.990  0.00  0.00           H  
ATOM   1579  CB  THR A 103      62.690  43.590  71.450  0.00  0.00           C  
ATOM   1580  HB  THR A 103      63.480  44.210  71.010  0.00  0.00           H  
ATOM   1581  CG2 THR A 103      63.260  42.520  72.400  0.00  0.00           C  
ATOM   1582 1HG2 THR A 103      63.790  41.720  71.880  0.00  0.00           H  
ATOM   1583 2HG2 THR A 103      64.080  42.990  72.930  0.00  0.00           H  
ATOM   1584 3HG2 THR A 103      62.500  42.070  73.030  0.00  0.00           H  
ATOM   1585  OG1 THR A 103      61.960  42.980  70.400  0.00  0.00           O  
ATOM   1586  HG1 THR A 103      61.390  42.370  70.870  0.00  0.00           H  
ATOM   1587  C   THR A 103      61.390  45.720  71.170  0.00  0.00           C  
ATOM   1588  O   THR A 103      60.420  45.710  70.370  0.00  0.00           O  
ATOM   1589  N   ASN A 104      62.350  46.640  71.110  0.00  0.00           N  
ATOM   1590  H   ASN A 104      63.200  46.470  71.640  0.00  0.00           H  
ATOM   1591  CA  ASN A 104      62.310  47.690  70.130  0.00  0.00           C  
ATOM   1592  HA  ASN A 104      61.260  47.970  70.110  0.00  0.00           H  
ATOM   1593  CB  ASN A 104      63.210  48.870  70.560  0.00  0.00           C  
ATOM   1594  HB1 ASN A 104      64.150  48.830  70.010  0.00  0.00           H  
ATOM   1595  HB2 ASN A 104      63.460  48.860  71.620  0.00  0.00           H  
ATOM   1596  CG  ASN A 104      62.670  50.230  70.280  0.00  0.00           C  
ATOM   1597  OD1 ASN A 104      61.770  50.630  71.010  0.00  0.00           O  
ATOM   1598  ND2 ASN A 104      63.130  51.000  69.340  0.00  0.00           N  
ATOM   1599 1HD2 ASN A 104      63.720  50.560  68.660  0.00  0.00           H  
ATOM   1600 2HD2 ASN A 104      62.870  51.970  69.300  0.00  0.00           H  
ATOM   1601  C   ASN A 104      62.670  47.210  68.700  0.00  0.00           C  
ATOM   1602  O   ASN A 104      63.290  47.990  67.970  0.00  0.00           O  
ATOM   1603  N   THR A 105      62.270  45.980  68.300  0.00  0.00           N  
ATOM   1604  H   THR A 105      61.750  45.410  68.940  0.00  0.00           H  
ATOM   1605  CA  THR A 105      62.220  45.540  66.890  0.00  0.00           C  
ATOM   1606  HA  THR A 105      63.190  45.700  66.410  0.00  0.00           H  
ATOM   1607  CB  THR A 105      61.840  43.990  66.940  0.00  0.00           C  
ATOM   1608  HB  THR A 105      60.920  43.910  67.520  0.00  0.00           H  
ATOM   1609  CG2 THR A 105      61.610  43.320  65.580  0.00  0.00           C  
ATOM   1610 1HG2 THR A 105      61.180  42.320  65.650  0.00  0.00           H  
ATOM   1611 2HG2 THR A 105      60.930  43.870  64.930  0.00  0.00           H  
ATOM   1612 3HG2 THR A 105      62.590  43.140  65.130  0.00  0.00           H  
ATOM   1613  OG1 THR A 105      62.830  43.350  67.680  0.00  0.00           O  
ATOM   1614  HG1 THR A 105      62.240  43.040  68.380  0.00  0.00           H  
ATOM   1615  C   THR A 105      61.130  46.390  66.210  0.00  0.00           C  
ATOM   1616  O   THR A 105      59.990  46.580  66.740  0.00  0.00           O  
ATOM   1617  N   GLY A 106      61.420  46.790  64.960  0.00  0.00           N  
ATOM   1618  H   GLY A 106      62.320  46.520  64.590  0.00  0.00           H  
ATOM   1619  CA  GLY A 106      60.430  47.470  64.020  0.00  0.00           C  
ATOM   1620  HA1 GLY A 106      60.990  48.050  63.290  0.00  0.00           H  
ATOM   1621  HA2 GLY A 106      59.680  47.970  64.630  0.00  0.00           H  
ATOM   1622  C   GLY A 106      59.680  46.400  63.230  0.00  0.00           C  
ATOM   1623  O   GLY A 106      60.090  45.250  63.000  0.00  0.00           O  
ATOM   1624  N   VAL A 107      58.570  46.940  62.720  0.00  0.00           N  
ATOM   1625  H   VAL A 107      58.300  47.910  62.860  0.00  0.00           H  
ATOM   1626  CA  VAL A 107      57.760  46.190  61.720  0.00  0.00           C  
ATOM   1627  HA  VAL A 107      58.300  45.290  61.460  0.00  0.00           H  
ATOM   1628  CB  VAL A 107      56.410  45.740  62.290  0.00  0.00           C  
ATOM   1629  HB  VAL A 107      55.990  46.660  62.680  0.00  0.00           H  
ATOM   1630  CG1 VAL A 107      55.440  45.030  61.320  0.00  0.00           C  
ATOM   1631 1HG1 VAL A 107      56.020  44.190  60.920  0.00  0.00           H  
ATOM   1632 2HG1 VAL A 107      54.630  44.640  61.920  0.00  0.00           H  
ATOM   1633 3HG1 VAL A 107      55.060  45.680  60.530  0.00  0.00           H  
ATOM   1634  CG2 VAL A 107      56.670  44.800  63.580  0.00  0.00           C  
ATOM   1635 1HG2 VAL A 107      57.190  45.310  64.380  0.00  0.00           H  
ATOM   1636 2HG2 VAL A 107      55.710  44.540  64.020  0.00  0.00           H  
ATOM   1637 3HG2 VAL A 107      57.160  43.840  63.400  0.00  0.00           H  
ATOM   1638  C   VAL A 107      57.350  47.120  60.500  0.00  0.00           C  
ATOM   1639  O   VAL A 107      56.760  48.130  60.760  0.00  0.00           O  
ATOM   1640  N   TRP A 108      57.550  46.700  59.240  0.00  0.00           N  
ATOM   1641  H   TRP A 108      58.110  45.870  59.110  0.00  0.00           H  
ATOM   1642  CA  TRP A 108      57.190  47.390  57.980  0.00  0.00           C  
ATOM   1643  HA  TRP A 108      56.500  48.190  58.300  0.00  0.00           H  
ATOM   1644  CB  TRP A 108      58.440  48.070  57.280  0.00  0.00           C  
ATOM   1645  HB1 TRP A 108      58.220  48.250  56.220  0.00  0.00           H  
ATOM   1646  HB2 TRP A 108      59.140  47.230  57.180  0.00  0.00           H  
ATOM   1647  CG  TRP A 108      59.000  49.230  57.960  0.00  0.00           C  
ATOM   1648  CD1 TRP A 108      58.820  50.560  57.690  0.00  0.00           C  
ATOM   1649  HD1 TRP A 108      58.130  51.030  56.990  0.00  0.00           H  
ATOM   1650  NE1 TRP A 108      59.610  51.250  58.570  0.00  0.00           N  
ATOM   1651  HE1 TRP A 108      59.720  52.250  58.480  0.00  0.00           H  
ATOM   1652  CE2 TRP A 108      60.320  50.500  59.430  0.00  0.00           C  
ATOM   1653  CZ2 TRP A 108      61.230  50.730  60.490  0.00  0.00           C  
ATOM   1654  HZ2 TRP A 108      61.350  51.750  60.810  0.00  0.00           H  
ATOM   1655  CH2 TRP A 108      61.930  49.640  61.070  0.00  0.00           C  
ATOM   1656  HH2 TRP A 108      62.770  49.800  61.720  0.00  0.00           H  
ATOM   1657  CZ3 TRP A 108      61.590  48.360  60.630  0.00  0.00           C  
ATOM   1658  HZ3 TRP A 108      62.140  47.510  61.010  0.00  0.00           H  
ATOM   1659  CE3 TRP A 108      60.730  48.160  59.580  0.00  0.00           C  
ATOM   1660  HE3 TRP A 108      60.710  47.140  59.210  0.00  0.00           H  
ATOM   1661  CD2 TRP A 108      59.960  49.200  59.000  0.00  0.00           C  
ATOM   1662  C   TRP A 108      56.480  46.400  57.060  0.00  0.00           C  
ATOM   1663  O   TRP A 108      57.010  45.300  56.870  0.00  0.00           O  
ATOM   1664  N   VAL A 109      55.290  46.560  56.430  0.00  0.00           N  
ATOM   1665  H   VAL A 109      54.760  47.400  56.630  0.00  0.00           H  
ATOM   1666  CA  VAL A 109      54.730  45.560  55.530  0.00  0.00           C  
ATOM   1667  HA  VAL A 109      55.470  44.770  55.400  0.00  0.00           H  
ATOM   1668  CB  VAL A 109      53.480  44.940  56.070  0.00  0.00           C  
ATOM   1669  HB  VAL A 109      52.700  45.690  56.260  0.00  0.00           H  
ATOM   1670  CG1 VAL A 109      52.820  43.860  55.210  0.00  0.00           C  
ATOM   1671 1HG1 VAL A 109      52.390  44.330  54.330  0.00  0.00           H  
ATOM   1672 2HG1 VAL A 109      53.450  42.990  55.020  0.00  0.00           H  
ATOM   1673 3HG1 VAL A 109      51.940  43.500  55.740  0.00  0.00           H  
ATOM   1674  CG2 VAL A 109      53.810  44.300  57.470  0.00  0.00           C  
ATOM   1675 1HG2 VAL A 109      52.870  44.190  58.000  0.00  0.00           H  
ATOM   1676 2HG2 VAL A 109      54.260  43.300  57.360  0.00  0.00           H  
ATOM   1677 3HG2 VAL A 109      54.430  44.940  58.100  0.00  0.00           H  
ATOM   1678  C   VAL A 109      54.460  46.280  54.170  0.00  0.00           C  
ATOM   1679  O   VAL A 109      53.810  47.340  54.160  0.00  0.00           O  
ATOM   1680  N   GLY A 110      55.090  45.760  53.120  0.00  0.00           N  
ATOM   1681  H   GLY A 110      55.690  44.970  53.320  0.00  0.00           H  
ATOM   1682  CA  GLY A 110      54.820  46.290  51.760  0.00  0.00           C  
ATOM   1683  HA1 GLY A 110      55.700  45.950  51.210  0.00  0.00           H  
ATOM   1684  HA2 GLY A 110      54.720  47.360  51.620  0.00  0.00           H  
ATOM   1685  C   GLY A 110      53.600  45.710  51.180  0.00  0.00           C  
ATOM   1686  O   GLY A 110      53.680  44.550  50.820  0.00  0.00           O  
ATOM   1687  N   VAL A 111      52.480  46.470  51.140  0.00  0.00           N  
ATOM   1688  H   VAL A 111      52.600  47.400  51.510  0.00  0.00           H  
ATOM   1689  CA  VAL A 111      51.120  46.100  50.760  0.00  0.00           C  
ATOM   1690  HA  VAL A 111      50.970  45.150  50.250  0.00  0.00           H  
ATOM   1691  CB  VAL A 111      50.230  46.130  52.070  0.00  0.00           C  
ATOM   1692  HB  VAL A 111      50.590  45.350  52.720  0.00  0.00           H  
ATOM   1693  CG1 VAL A 111      50.430  47.450  52.830  0.00  0.00           C  
ATOM   1694 1HG1 VAL A 111      50.280  48.350  52.220  0.00  0.00           H  
ATOM   1695 2HG1 VAL A 111      49.820  47.460  53.740  0.00  0.00           H  
ATOM   1696 3HG1 VAL A 111      51.460  47.580  53.170  0.00  0.00           H  
ATOM   1697  CG2 VAL A 111      48.770  45.860  51.760  0.00  0.00           C  
ATOM   1698 1HG2 VAL A 111      48.610  44.830  51.440  0.00  0.00           H  
ATOM   1699 2HG2 VAL A 111      48.290  45.870  52.760  0.00  0.00           H  
ATOM   1700 3HG2 VAL A 111      48.290  46.540  51.070  0.00  0.00           H  
ATOM   1701  C   VAL A 111      50.690  47.090  49.680  0.00  0.00           C  
ATOM   1702  O   VAL A 111      51.080  48.270  49.680  0.00  0.00           O  
ATOM   1703  N   SER A 112      49.940  46.580  48.730  0.00  0.00           N  
ATOM   1704  H   SER A 112      49.660  45.620  48.840  0.00  0.00           H  
ATOM   1705  CA  SER A 112      49.450  47.440  47.600  0.00  0.00           C  
ATOM   1706  HA  SER A 112      49.470  48.470  47.950  0.00  0.00           H  
ATOM   1707  CB  SER A 112      50.310  47.310  46.300  0.00  0.00           C  
ATOM   1708  HB1 SER A 112      49.840  47.920  45.550  0.00  0.00           H  
ATOM   1709  HB2 SER A 112      50.400  46.280  45.950  0.00  0.00           H  
ATOM   1710  OG  SER A 112      51.600  47.860  46.560  0.00  0.00           O  
ATOM   1711  HG  SER A 112      51.410  48.800  46.560  0.00  0.00           H  
ATOM   1712  C   SER A 112      47.970  47.170  47.280  0.00  0.00           C  
ATOM   1713  O   SER A 112      47.340  47.850  46.410  0.00  0.00           O  
ATOM   1714  N   GLY A 113      47.290  46.220  47.930  0.00  0.00           N  
ATOM   1715  H   GLY A 113      47.850  45.720  48.610  0.00  0.00           H  
ATOM   1716  CA  GLY A 113      45.960  45.850  47.480  0.00  0.00           C  
ATOM   1717  HA1 GLY A 113      46.020  45.440  46.480  0.00  0.00           H  
ATOM   1718  HA2 GLY A 113      45.290  46.710  47.480  0.00  0.00           H  
ATOM   1719  C   GLY A 113      45.310  44.840  48.440  0.00  0.00           C  
ATOM   1720  O   GLY A 113      45.920  44.060  49.190  0.00  0.00           O  
ATOM   1721  N   SER A 114      43.970  44.700  48.230  0.00  0.00           N  
ATOM   1722  H   SER A 114      43.640  45.300  47.470  0.00  0.00           H  
ATOM   1723  CA  SER A 114      42.890  44.190  49.100  0.00  0.00           C  
ATOM   1724  HA  SER A 114      43.480  43.430  49.620  0.00  0.00           H  
ATOM   1725  CB  SER A 114      42.450  45.300  50.070  0.00  0.00           C  
ATOM   1726  HB1 SER A 114      41.650  44.930  50.710  0.00  0.00           H  
ATOM   1727  HB2 SER A 114      41.960  46.090  49.490  0.00  0.00           H  
ATOM   1728  OG  SER A 114      43.610  45.860  50.770  0.00  0.00           O  
ATOM   1729  HG  SER A 114      43.650  45.420  51.630  0.00  0.00           H  
ATOM   1730  C   SER A 114      41.760  43.530  48.390  0.00  0.00           C  
ATOM   1731  O   SER A 114      40.660  43.400  48.940  0.00  0.00           O  
ATOM   1732  N   GLU A 115      42.030  43.010  47.170  0.00  0.00           N  
ATOM   1733  H   GLU A 115      43.010  42.990  46.900  0.00  0.00           H  
ATOM   1734  CA  GLU A 115      41.000  42.510  46.290  0.00  0.00           C  
ATOM   1735  HA  GLU A 115      40.250  43.270  46.040  0.00  0.00           H  
ATOM   1736  CB  GLU A 115      41.550  42.130  44.950  0.00  0.00           C  
ATOM   1737  HB1 GLU A 115      40.830  41.430  44.520  0.00  0.00           H  
ATOM   1738  HB2 GLU A 115      42.510  41.630  44.950  0.00  0.00           H  
ATOM   1739  CG  GLU A 115      41.720  43.350  44.050  0.00  0.00           C  
ATOM   1740  HG1 GLU A 115      42.360  44.080  44.560  0.00  0.00           H  
ATOM   1741  HG2 GLU A 115      40.790  43.880  43.830  0.00  0.00           H  
ATOM   1742  CD  GLU A 115      42.520  43.080  42.780  0.00  0.00           C  
ATOM   1743  OE1 GLU A 115      43.720  43.470  42.770  0.00  0.00           O  
ATOM   1744  OE2 GLU A 115      42.120  42.240  41.970  0.00  0.00           O  
ATOM   1745  C   GLU A 115      40.330  41.250  46.870  0.00  0.00           C  
ATOM   1746  O   GLU A 115      39.230  40.880  46.510  0.00  0.00           O  
ATOM   1747  N   ALA A 116      40.940  40.520  47.760  0.00  0.00           N  
ATOM   1748  H   ALA A 116      41.930  40.680  47.890  0.00  0.00           H  
ATOM   1749  CA  ALA A 116      40.210  39.430  48.550  0.00  0.00           C  
ATOM   1750  HA  ALA A 116      39.390  39.020  47.970  0.00  0.00           H  
ATOM   1751  CB  ALA A 116      41.230  38.270  48.780  0.00  0.00           C  
ATOM   1752  HB1 ALA A 116      40.720  37.480  49.340  0.00  0.00           H  
ATOM   1753  HB2 ALA A 116      41.600  38.010  47.790  0.00  0.00           H  
ATOM   1754  HB3 ALA A 116      42.090  38.570  49.390  0.00  0.00           H  
ATOM   1755  C   ALA A 116      39.500  39.860  49.850  0.00  0.00           C  
ATOM   1756  O   ALA A 116      38.890  38.990  50.450  0.00  0.00           O  
ATOM   1757  N   SER A 117      39.560  41.100  50.310  0.00  0.00           N  
ATOM   1758  H   SER A 117      40.160  41.750  49.830  0.00  0.00           H  
ATOM   1759  CA  SER A 117      38.850  41.620  51.470  0.00  0.00           C  
ATOM   1760  HA  SER A 117      38.120  40.910  51.870  0.00  0.00           H  
ATOM   1761  CB  SER A 117      39.920  41.820  52.540  0.00  0.00           C  
ATOM   1762  HB1 SER A 117      40.450  40.920  52.860  0.00  0.00           H  
ATOM   1763  HB2 SER A 117      39.360  42.190  53.400  0.00  0.00           H  
ATOM   1764  OG  SER A 117      40.820  42.880  52.220  0.00  0.00           O  
ATOM   1765  HG  SER A 117      41.610  42.430  51.910  0.00  0.00           H  
ATOM   1766  C   SER A 117      38.080  42.970  51.240  0.00  0.00           C  
ATOM   1767  O   SER A 117      37.400  43.430  52.180  0.00  0.00           O  
ATOM   1768  N   GLU A 118      38.250  43.560  50.070  0.00  0.00           N  
ATOM   1769  H   GLU A 118      38.930  43.250  49.390  0.00  0.00           H  
ATOM   1770  CA  GLU A 118      37.480  44.750  49.740  0.00  0.00           C  
ATOM   1771  HA  GLU A 118      37.670  45.490  50.520  0.00  0.00           H  
ATOM   1772  CB  GLU A 118      37.990  45.360  48.400  0.00  0.00           C  
ATOM   1773  HB1 GLU A 118      38.990  45.760  48.530  0.00  0.00           H  
ATOM   1774  HB2 GLU A 118      37.450  46.270  48.120  0.00  0.00           H  
ATOM   1775  CG  GLU A 118      38.040  44.370  47.230  0.00  0.00           C  
ATOM   1776  HG1 GLU A 118      38.350  43.370  47.500  0.00  0.00           H  
ATOM   1777  HG2 GLU A 118      38.670  44.890  46.500  0.00  0.00           H  
ATOM   1778  CD  GLU A 118      36.650  44.340  46.610  0.00  0.00           C  
ATOM   1779  OE1 GLU A 118      36.210  45.240  45.870  0.00  0.00           O  
ATOM   1780  OE2 GLU A 118      35.960  43.290  46.780  0.00  0.00           O  
ATOM   1781  C   GLU A 118      35.990  44.560  49.750  0.00  0.00           C  
ATOM   1782  O   GLU A 118      35.310  45.500  49.730  0.00  0.00           O  
ATOM   1783  N   ALA A 119      35.410  43.340  49.850  0.00  0.00           N  
ATOM   1784  H   ALA A 119      36.020  42.550  49.720  0.00  0.00           H  
ATOM   1785  CA  ALA A 119      34.020  43.000  49.820  0.00  0.00           C  
ATOM   1786  HA  ALA A 119      33.490  43.780  49.290  0.00  0.00           H  
ATOM   1787  CB  ALA A 119      33.780  41.680  49.240  0.00  0.00           C  
ATOM   1788  HB1 ALA A 119      34.290  40.980  49.890  0.00  0.00           H  
ATOM   1789  HB2 ALA A 119      32.700  41.540  49.170  0.00  0.00           H  
ATOM   1790  HB3 ALA A 119      34.300  41.640  48.290  0.00  0.00           H  
ATOM   1791  C   ALA A 119      33.400  43.060  51.280  0.00  0.00           C  
ATOM   1792  O   ALA A 119      32.260  43.400  51.520  0.00  0.00           O  
ATOM   1793  N   LEU A 120      34.220  42.830  52.280  0.00  0.00           N  
ATOM   1794  H   LEU A 120      35.190  42.650  52.080  0.00  0.00           H  
ATOM   1795  CA  LEU A 120      33.860  42.490  53.660  0.00  0.00           C  
ATOM   1796  HA  LEU A 120      33.100  41.700  53.640  0.00  0.00           H  
ATOM   1797  CB  LEU A 120      35.160  41.940  54.350  0.00  0.00           C  
ATOM   1798  HB1 LEU A 120      34.760  41.810  55.370  0.00  0.00           H  
ATOM   1799  HB2 LEU A 120      35.970  42.670  54.280  0.00  0.00           H  
ATOM   1800  CG  LEU A 120      35.630  40.630  53.750  0.00  0.00           C  
ATOM   1801  HG  LEU A 120      35.850  40.770  52.690  0.00  0.00           H  
ATOM   1802  CD1 LEU A 120      36.890  40.220  54.580  0.00  0.00           C  
ATOM   1803 1HD1 LEU A 120      37.120  39.230  54.180  0.00  0.00           H  
ATOM   1804 2HD1 LEU A 120      37.680  40.960  54.420  0.00  0.00           H  
ATOM   1805 3HD1 LEU A 120      36.600  40.260  55.640  0.00  0.00           H  
ATOM   1806  CD2 LEU A 120      34.610  39.500  53.900  0.00  0.00           C  
ATOM   1807 1HD2 LEU A 120      33.840  39.500  53.140  0.00  0.00           H  
ATOM   1808 2HD2 LEU A 120      35.030  38.500  54.000  0.00  0.00           H  
ATOM   1809 3HD2 LEU A 120      34.070  39.650  54.850  0.00  0.00           H  
ATOM   1810  C   LEU A 120      33.380  43.670  54.510  0.00  0.00           C  
ATOM   1811  O   LEU A 120      32.830  43.430  55.650  0.00  0.00           O  
ATOM   1812  N   SER A 121      33.590  44.920  54.000  0.00  0.00           N  
ATOM   1813  H   SER A 121      34.220  44.960  53.210  0.00  0.00           H  
ATOM   1814  CA  SER A 121      33.020  46.160  54.590  0.00  0.00           C  
ATOM   1815  HA  SER A 121      32.320  45.960  55.410  0.00  0.00           H  
ATOM   1816  CB  SER A 121      34.170  46.970  55.190  0.00  0.00           C  
ATOM   1817  HB1 SER A 121      34.650  46.370  55.970  0.00  0.00           H  
ATOM   1818  HB2 SER A 121      33.750  47.900  55.560  0.00  0.00           H  
ATOM   1819  OG  SER A 121      35.190  47.340  54.230  0.00  0.00           O  
ATOM   1820  HG  SER A 121      35.970  46.820  54.390  0.00  0.00           H  
ATOM   1821  C   SER A 121      32.280  46.980  53.470  0.00  0.00           C  
ATOM   1822  O   SER A 121      32.050  48.170  53.580  0.00  0.00           O  
ATOM   1823  N   ARG A 122      31.790  46.330  52.420  0.00  0.00           N  
ATOM   1824  H   ARG A 122      31.990  45.350  52.340  0.00  0.00           H  
ATOM   1825  CA  ARG A 122      31.000  46.910  51.370  0.00  0.00           C  
ATOM   1826  HA  ARG A 122      31.500  47.860  51.130  0.00  0.00           H  
ATOM   1827  CB  ARG A 122      31.070  45.950  50.210  0.00  0.00           C  
ATOM   1828  HB1 ARG A 122      30.710  45.000  50.600  0.00  0.00           H  
ATOM   1829  HB2 ARG A 122      32.110  45.930  49.890  0.00  0.00           H  
ATOM   1830  CG  ARG A 122      30.220  46.320  48.910  0.00  0.00           C  
ATOM   1831  HG1 ARG A 122      30.210  47.400  48.780  0.00  0.00           H  
ATOM   1832  HG2 ARG A 122      29.190  46.050  49.120  0.00  0.00           H  
ATOM   1833  CD  ARG A 122      30.830  45.690  47.700  0.00  0.00           C  
ATOM   1834  HD1 ARG A 122      30.010  45.550  46.990  0.00  0.00           H  
ATOM   1835  HD2 ARG A 122      31.100  44.700  48.070  0.00  0.00           H  
ATOM   1836  NE  ARG A 122      31.930  46.480  47.180  0.00  0.00           N  
ATOM   1837  HE  ARG A 122      31.750  47.470  47.110  0.00  0.00           H  
ATOM   1838  CZ  ARG A 122      33.130  46.000  46.800  0.00  0.00           C  
ATOM   1839  NH1 ARG A 122      33.460  44.780  46.690  0.00  0.00           N  
ATOM   1840 1HH1 ARG A 122      32.740  44.070  46.550  0.00  0.00           H  
ATOM   1841 2HH1 ARG A 122      34.380  44.470  46.430  0.00  0.00           H  
ATOM   1842  NH2 ARG A 122      34.060  46.830  46.470  0.00  0.00           N  
ATOM   1843 1HH2 ARG A 122      33.950  47.810  46.650  0.00  0.00           H  
ATOM   1844 2HH2 ARG A 122      34.960  46.480  46.150  0.00  0.00           H  
ATOM   1845  C   ARG A 122      29.550  47.390  51.710  0.00  0.00           C  
ATOM   1846  O   ARG A 122      29.060  48.380  51.190  0.00  0.00           O  
ATOM   1847  N   ASP A 123      28.810  46.620  52.520  0.00  0.00           N  
ATOM   1848  H   ASP A 123      29.200  45.730  52.790  0.00  0.00           H  
ATOM   1849  CA  ASP A 123      27.370  46.830  52.790  0.00  0.00           C  
ATOM   1850  HA  ASP A 123      27.000  47.500  52.020  0.00  0.00           H  
ATOM   1851  CB  ASP A 123      26.660  45.520  52.720  0.00  0.00           C  
ATOM   1852  HB1 ASP A 123      26.910  44.860  53.540  0.00  0.00           H  
ATOM   1853  HB2 ASP A 123      26.990  44.970  51.850  0.00  0.00           H  
ATOM   1854  CG  ASP A 123      25.120  45.720  52.790  0.00  0.00           C  
ATOM   1855  OD1 ASP A 123      24.560  46.800  52.510  0.00  0.00           O  
ATOM   1856  OD2 ASP A 123      24.550  44.750  53.360  0.00  0.00           O  
ATOM   1857  C   ASP A 123      27.100  47.520  54.180  0.00  0.00           C  
ATOM   1858  O   ASP A 123      27.100  46.900  55.220  0.00  0.00           O  
ATOM   1859  N   PRO A 124      26.880  48.860  54.190  0.00  0.00           N  
ATOM   1860  CD  PRO A 124      26.580  49.730  53.050  0.00  0.00           C  
ATOM   1861  HD1 PRO A 124      25.750  49.320  52.490  0.00  0.00           H  
ATOM   1862  HD2 PRO A 124      27.440  49.870  52.390  0.00  0.00           H  
ATOM   1863  CG  PRO A 124      26.050  51.050  53.630  0.00  0.00           C  
ATOM   1864  HG1 PRO A 124      24.970  50.900  53.630  0.00  0.00           H  
ATOM   1865  HG2 PRO A 124      26.340  51.890  52.980  0.00  0.00           H  
ATOM   1866  CB  PRO A 124      26.530  51.040  55.100  0.00  0.00           C  
ATOM   1867  HB1 PRO A 124      25.940  51.710  55.730  0.00  0.00           H  
ATOM   1868  HB2 PRO A 124      27.510  51.530  55.160  0.00  0.00           H  
ATOM   1869  CA  PRO A 124      26.630  49.580  55.440  0.00  0.00           C  
ATOM   1870  HA  PRO A 124      27.510  49.330  56.050  0.00  0.00           H  
ATOM   1871  C   PRO A 124      25.410  49.170  56.240  0.00  0.00           C  
ATOM   1872  O   PRO A 124      25.310  49.580  57.380  0.00  0.00           O  
ATOM   1873  N   GLU A 125      24.540  48.430  55.630  0.00  0.00           N  
ATOM   1874  H   GLU A 125      24.750  48.140  54.680  0.00  0.00           H  
ATOM   1875  CA  GLU A 125      23.340  47.820  56.120  0.00  0.00           C  
ATOM   1876  HA  GLU A 125      22.760  48.550  56.700  0.00  0.00           H  
ATOM   1877  CB  GLU A 125      22.440  47.360  54.930  0.00  0.00           C  
ATOM   1878  HB1 GLU A 125      22.750  46.480  54.360  0.00  0.00           H  
ATOM   1879  HB2 GLU A 125      22.550  48.200  54.250  0.00  0.00           H  
ATOM   1880  CG  GLU A 125      21.040  47.240  55.350  0.00  0.00           C  
ATOM   1881  HG1 GLU A 125      20.690  48.180  55.760  0.00  0.00           H  
ATOM   1882  HG2 GLU A 125      20.940  46.440  56.080  0.00  0.00           H  
ATOM   1883  CD  GLU A 125      20.160  46.890  54.140  0.00  0.00           C  
ATOM   1884  OE1 GLU A 125      20.200  45.750  53.640  0.00  0.00           O  
ATOM   1885  OE2 GLU A 125      19.390  47.800  53.670  0.00  0.00           O  
ATOM   1886  C   GLU A 125      23.570  46.570  57.020  0.00  0.00           C  
ATOM   1887  O   GLU A 125      22.810  46.260  57.960  0.00  0.00           O  
ATOM   1888  N   THR A 126      24.630  45.800  56.780  0.00  0.00           N  
ATOM   1889  H   THR A 126      25.250  46.080  56.040  0.00  0.00           H  
ATOM   1890  CA  THR A 126      24.830  44.490  57.370  0.00  0.00           C  
ATOM   1891  HA  THR A 126      24.370  44.320  58.350  0.00  0.00           H  
ATOM   1892  CB  THR A 126      24.440  43.340  56.450  0.00  0.00           C  
ATOM   1893  HB  THR A 126      24.610  42.480  57.110  0.00  0.00           H  
ATOM   1894  CG2 THR A 126      22.910  43.290  56.230  0.00  0.00           C  
ATOM   1895 1HG2 THR A 126      22.610  44.100  55.570  0.00  0.00           H  
ATOM   1896 2HG2 THR A 126      22.760  42.360  55.670  0.00  0.00           H  
ATOM   1897 3HG2 THR A 126      22.350  43.270  57.160  0.00  0.00           H  
ATOM   1898  OG1 THR A 126      25.100  43.220  55.230  0.00  0.00           O  
ATOM   1899  HG1 THR A 126      24.830  43.890  54.600  0.00  0.00           H  
ATOM   1900  C   THR A 126      26.320  44.280  57.750  0.00  0.00           C  
ATOM   1901  O   THR A 126      26.560  43.180  58.280  0.00  0.00           O  
ATOM   1902  N   LEU A 127      27.190  45.220  57.510  0.00  0.00           N  
ATOM   1903  H   LEU A 127      26.900  45.870  56.800  0.00  0.00           H  
ATOM   1904  CA  LEU A 127      28.590  45.020  57.830  0.00  0.00           C  
ATOM   1905  HA  LEU A 127      28.830  43.990  57.540  0.00  0.00           H  
ATOM   1906  CB  LEU A 127      29.580  45.910  56.970  0.00  0.00           C  
ATOM   1907  HB1 LEU A 127      29.280  45.880  55.920  0.00  0.00           H  
ATOM   1908  HB2 LEU A 127      30.560  45.450  57.080  0.00  0.00           H  
ATOM   1909  CG  LEU A 127      29.730  47.430  57.430  0.00  0.00           C  
ATOM   1910  HG  LEU A 127      28.710  47.780  57.610  0.00  0.00           H  
ATOM   1911  CD1 LEU A 127      30.590  47.560  58.660  0.00  0.00           C  
ATOM   1912 1HD1 LEU A 127      30.580  48.570  59.050  0.00  0.00           H  
ATOM   1913 2HD1 LEU A 127      30.200  47.050  59.530  0.00  0.00           H  
ATOM   1914 3HD1 LEU A 127      31.640  47.360  58.410  0.00  0.00           H  
ATOM   1915  CD2 LEU A 127      30.350  48.310  56.370  0.00  0.00           C  
ATOM   1916 1HD2 LEU A 127      30.690  49.340  56.520  0.00  0.00           H  
ATOM   1917 2HD2 LEU A 127      31.210  47.830  55.910  0.00  0.00           H  
ATOM   1918 3HD2 LEU A 127      29.560  48.440  55.630  0.00  0.00           H  
ATOM   1919  C   LEU A 127      28.790  45.020  59.350  0.00  0.00           C  
ATOM   1920  O   LEU A 127      28.140  45.780  60.020  0.00  0.00           O  
ATOM   1921  N   LEU A 128      29.670  44.160  59.880  0.00  0.00           N  
ATOM   1922  H   LEU A 128      30.220  43.560  59.270  0.00  0.00           H  
ATOM   1923  CA  LEU A 128      30.110  44.200  61.280  0.00  0.00           C  
ATOM   1924  HA  LEU A 128      29.260  44.490  61.900  0.00  0.00           H  
ATOM   1925  CB  LEU A 128      30.510  42.720  61.590  0.00  0.00           C  
ATOM   1926  HB1 LEU A 128      31.080  42.750  62.520  0.00  0.00           H  
ATOM   1927  HB2 LEU A 128      31.110  42.290  60.800  0.00  0.00           H  
ATOM   1928  CG  LEU A 128      29.350  41.760  61.900  0.00  0.00           C  
ATOM   1929  HG  LEU A 128      28.710  42.080  62.720  0.00  0.00           H  
ATOM   1930  CD1 LEU A 128      28.420  41.440  60.650  0.00  0.00           C  
ATOM   1931 1HD1 LEU A 128      27.820  40.540  60.840  0.00  0.00           H  
ATOM   1932 2HD1 LEU A 128      27.760  42.270  60.440  0.00  0.00           H  
ATOM   1933 3HD1 LEU A 128      28.990  41.090  59.790  0.00  0.00           H  
ATOM   1934  CD2 LEU A 128      29.930  40.400  62.270  0.00  0.00           C  
ATOM   1935 1HD2 LEU A 128      30.550  40.630  63.130  0.00  0.00           H  
ATOM   1936 2HD2 LEU A 128      29.130  39.710  62.560  0.00  0.00           H  
ATOM   1937 3HD2 LEU A 128      30.490  40.090  61.390  0.00  0.00           H  
ATOM   1938  C   LEU A 128      31.300  45.080  61.440  0.00  0.00           C  
ATOM   1939  O   LEU A 128      32.310  45.040  60.740  0.00  0.00           O  
ATOM   1940  N   GLY A 129      31.380  45.780  62.550  0.00  0.00           N  
ATOM   1941  H   GLY A 129      30.830  45.550  63.370  0.00  0.00           H  
ATOM   1942  CA  GLY A 129      32.440  46.830  62.780  0.00  0.00           C  
ATOM   1943  HA1 GLY A 129      32.310  47.220  63.800  0.00  0.00           H  
ATOM   1944  HA2 GLY A 129      32.210  47.650  62.110  0.00  0.00           H  
ATOM   1945  C   GLY A 129      33.890  46.330  62.650  0.00  0.00           C  
ATOM   1946  O   GLY A 129      34.790  46.950  62.140  0.00  0.00           O  
ATOM   1947  N   TYR A 130      34.050  45.130  63.170  0.00  0.00           N  
ATOM   1948  H   TYR A 130      33.400  44.740  63.830  0.00  0.00           H  
ATOM   1949  CA  TYR A 130      35.410  44.460  63.150  0.00  0.00           C  
ATOM   1950  HA  TYR A 130      36.080  45.120  63.710  0.00  0.00           H  
ATOM   1951  CB  TYR A 130      35.350  43.080  63.790  0.00  0.00           C  
ATOM   1952  HB1 TYR A 130      35.080  42.340  63.040  0.00  0.00           H  
ATOM   1953  HB2 TYR A 130      34.520  43.090  64.520  0.00  0.00           H  
ATOM   1954  CG  TYR A 130      36.630  42.530  64.310  0.00  0.00           C  
ATOM   1955  CD1 TYR A 130      37.450  41.800  63.460  0.00  0.00           C  
ATOM   1956  HD1 TYR A 130      37.150  41.830  62.410  0.00  0.00           H  
ATOM   1957  CE1 TYR A 130      38.760  41.480  63.860  0.00  0.00           C  
ATOM   1958  HE1 TYR A 130      39.560  41.240  63.170  0.00  0.00           H  
ATOM   1959  CZ  TYR A 130      39.060  41.590  65.170  0.00  0.00           C  
ATOM   1960  OH  TYR A 130      40.370  41.500  65.550  0.00  0.00           O  
ATOM   1961  HH  TYR A 130      40.480  41.470  66.510  0.00  0.00           H  
ATOM   1962  CE2 TYR A 130      38.140  42.080  66.100  0.00  0.00           C  
ATOM   1963  HE2 TYR A 130      38.410  42.080  67.140  0.00  0.00           H  
ATOM   1964  CD2 TYR A 130      36.840  42.480  65.670  0.00  0.00           C  
ATOM   1965  HD2 TYR A 130      36.130  42.890  66.370  0.00  0.00           H  
ATOM   1966  C   TYR A 130      36.070  44.250  61.760  0.00  0.00           C  
ATOM   1967  O   TYR A 130      37.280  44.330  61.660  0.00  0.00           O  
ATOM   1968  N   SER A 131      35.270  44.090  60.740  0.00  0.00           N  
ATOM   1969  H   SER A 131      34.280  43.960  60.940  0.00  0.00           H  
ATOM   1970  CA  SER A 131      35.700  44.270  59.360  0.00  0.00           C  
ATOM   1971  HA  SER A 131      36.370  43.420  59.150  0.00  0.00           H  
ATOM   1972  CB  SER A 131      34.510  44.220  58.320  0.00  0.00           C  
ATOM   1973  HB1 SER A 131      33.900  43.330  58.520  0.00  0.00           H  
ATOM   1974  HB2 SER A 131      34.860  44.260  57.280  0.00  0.00           H  
ATOM   1975  OG  SER A 131      33.650  45.360  58.500  0.00  0.00           O  
ATOM   1976  HG  SER A 131      33.070  45.080  59.200  0.00  0.00           H  
ATOM   1977  C   SER A 131      36.550  45.540  59.080  0.00  0.00           C  
ATOM   1978  O   SER A 131      37.250  45.610  58.040  0.00  0.00           O  
ATOM   1979  N   MET A 132      36.640  46.550  59.960  0.00  0.00           N  
ATOM   1980  H   MET A 132      36.120  46.530  60.830  0.00  0.00           H  
ATOM   1981  CA  MET A 132      37.770  47.500  59.880  0.00  0.00           C  
ATOM   1982  HA  MET A 132      37.890  47.770  58.820  0.00  0.00           H  
ATOM   1983  CB  MET A 132      37.440  48.790  60.680  0.00  0.00           C  
ATOM   1984  HB1 MET A 132      37.440  48.550  61.750  0.00  0.00           H  
ATOM   1985  HB2 MET A 132      36.440  49.130  60.400  0.00  0.00           H  
ATOM   1986  CG  MET A 132      38.370  50.010  60.400  0.00  0.00           C  
ATOM   1987  HG1 MET A 132      37.800  50.940  60.460  0.00  0.00           H  
ATOM   1988  HG2 MET A 132      38.790  49.880  59.410  0.00  0.00           H  
ATOM   1989  SD  MET A 132      39.670  50.210  61.590  0.00  0.00           S  
ATOM   1990  CE  MET A 132      40.980  50.930  60.560  0.00  0.00           C  
ATOM   1991  HE1 MET A 132      41.630  51.620  61.100  0.00  0.00           H  
ATOM   1992  HE2 MET A 132      41.550  50.070  60.200  0.00  0.00           H  
ATOM   1993  HE3 MET A 132      40.600  51.380  59.650  0.00  0.00           H  
ATOM   1994  C   MET A 132      39.100  46.850  60.360  0.00  0.00           C  
ATOM   1995  O   MET A 132      40.030  46.670  59.600  0.00  0.00           O  
ATOM   1996  N   VAL A 133      39.240  46.550  61.600  0.00  0.00           N  
ATOM   1997  H   VAL A 133      38.480  46.850  62.210  0.00  0.00           H  
ATOM   1998  CA  VAL A 133      40.500  46.150  62.230  0.00  0.00           C  
ATOM   1999  HA  VAL A 133      41.310  46.860  62.090  0.00  0.00           H  
ATOM   2000  CB  VAL A 133      40.430  46.230  63.770  0.00  0.00           C  
ATOM   2001  HB  VAL A 133      41.360  45.850  64.180  0.00  0.00           H  
ATOM   2002  CG1 VAL A 133      40.250  47.640  64.240  0.00  0.00           C  
ATOM   2003 1HG1 VAL A 133      40.330  47.630  65.330  0.00  0.00           H  
ATOM   2004 2HG1 VAL A 133      41.050  48.260  63.830  0.00  0.00           H  
ATOM   2005 3HG1 VAL A 133      39.230  48.000  64.090  0.00  0.00           H  
ATOM   2006  CG2 VAL A 133      39.340  45.380  64.410  0.00  0.00           C  
ATOM   2007 1HG2 VAL A 133      38.350  45.840  64.410  0.00  0.00           H  
ATOM   2008 2HG2 VAL A 133      39.240  44.410  63.910  0.00  0.00           H  
ATOM   2009 3HG2 VAL A 133      39.720  45.190  65.410  0.00  0.00           H  
ATOM   2010  C   VAL A 133      41.000  44.770  61.850  0.00  0.00           C  
ATOM   2011  O   VAL A 133      42.140  44.350  62.150  0.00  0.00           O  
ATOM   2012  N   GLY A 134      40.120  43.920  61.340  0.00  0.00           N  
ATOM   2013  H   GLY A 134      39.190  44.250  61.120  0.00  0.00           H  
ATOM   2014  CA  GLY A 134      40.470  42.660  60.680  0.00  0.00           C  
ATOM   2015  HA1 GLY A 134      39.610  41.990  60.770  0.00  0.00           H  
ATOM   2016  HA2 GLY A 134      41.380  42.240  61.120  0.00  0.00           H  
ATOM   2017  C   GLY A 134      40.970  42.760  59.280  0.00  0.00           C  
ATOM   2018  O   GLY A 134      41.640  41.760  58.920  0.00  0.00           O  
ATOM   2019  N   CYS A 135      40.840  43.880  58.620  0.00  0.00           N  
ATOM   2020  H   CYS A 135      40.330  44.650  59.010  0.00  0.00           H  
ATOM   2021  CA  CYS A 135      41.170  44.010  57.200  0.00  0.00           C  
ATOM   2022  HA  CYS A 135      41.580  43.050  56.880  0.00  0.00           H  
ATOM   2023  CB  CYS A 135      39.820  44.200  56.480  0.00  0.00           C  
ATOM   2024  HB1 CYS A 135      39.980  43.950  55.430  0.00  0.00           H  
ATOM   2025  HB2 CYS A 135      39.470  45.230  56.610  0.00  0.00           H  
ATOM   2026  SG  CYS A 135      38.480  43.030  56.740  0.00  0.00           S  
ATOM   2027  HG  CYS A 135      38.080  43.660  57.850  0.00  0.00           H  
ATOM   2028  C   CYS A 135      42.190  45.070  56.780  0.00  0.00           C  
ATOM   2029  O   CYS A 135      42.950  44.860  55.850  0.00  0.00           O  
ATOM   2030  N   GLN A 136      42.140  46.320  57.410  0.00  0.00           N  
ATOM   2031  H   GLN A 136      41.410  46.500  58.080  0.00  0.00           H  
ATOM   2032  CA  GLN A 136      42.880  47.480  56.990  0.00  0.00           C  
ATOM   2033  HA  GLN A 136      42.660  47.510  55.920  0.00  0.00           H  
ATOM   2034  CB  GLN A 136      42.290  48.690  57.740  0.00  0.00           C  
ATOM   2035  HB1 GLN A 136      42.640  48.690  58.770  0.00  0.00           H  
ATOM   2036  HB2 GLN A 136      41.210  48.570  57.780  0.00  0.00           H  
ATOM   2037  CG  GLN A 136      42.470  50.230  57.280  0.00  0.00           C  
ATOM   2038  HG1 GLN A 136      41.610  50.770  57.670  0.00  0.00           H  
ATOM   2039  HG2 GLN A 136      42.350  50.280  56.190  0.00  0.00           H  
ATOM   2040  CD  GLN A 136      43.810  50.790  57.600  0.00  0.00           C  
ATOM   2041  OE1 GLN A 136      44.570  50.150  58.350  0.00  0.00           O  
ATOM   2042  NE2 GLN A 136      44.280  51.860  57.000  0.00  0.00           N  
ATOM   2043 1HE2 GLN A 136      43.600  52.210  56.340  0.00  0.00           H  
ATOM   2044 2HE2 GLN A 136      45.270  52.030  56.990  0.00  0.00           H  
ATOM   2045  C   GLN A 136      44.390  47.330  57.020  0.00  0.00           C  
ATOM   2046  O   GLN A 136      44.980  46.840  58.000  0.00  0.00           O  
ATOM   2047  N   ARG A 137      44.990  47.880  55.930  0.00  0.00           N  
ATOM   2048  H   ARG A 137      44.320  48.180  55.230  0.00  0.00           H  
ATOM   2049  CA  ARG A 137      46.410  47.810  55.590  0.00  0.00           C  
ATOM   2050  HA  ARG A 137      46.610  46.740  55.430  0.00  0.00           H  
ATOM   2051  CB  ARG A 137      46.700  48.670  54.360  0.00  0.00           C  
ATOM   2052  HB1 ARG A 137      47.770  48.800  54.170  0.00  0.00           H  
ATOM   2053  HB2 ARG A 137      46.260  49.640  54.610  0.00  0.00           H  
ATOM   2054  CG  ARG A 137      46.070  47.930  53.190  0.00  0.00           C  
ATOM   2055  HG1 ARG A 137      45.000  47.800  53.380  0.00  0.00           H  
ATOM   2056  HG2 ARG A 137      46.490  46.920  53.180  0.00  0.00           H  
ATOM   2057  CD  ARG A 137      46.310  48.640  51.920  0.00  0.00           C  
ATOM   2058  HD1 ARG A 137      47.330  48.510  51.580  0.00  0.00           H  
ATOM   2059  HD2 ARG A 137      46.050  49.690  52.050  0.00  0.00           H  
ATOM   2060  NE  ARG A 137      45.330  48.230  50.940  0.00  0.00           N  
ATOM   2061  HE  ARG A 137      44.560  47.690  51.290  0.00  0.00           H  
ATOM   2062  CZ  ARG A 137      45.040  48.800  49.820  0.00  0.00           C  
ATOM   2063  NH1 ARG A 137      45.830  49.560  49.190  0.00  0.00           N  
ATOM   2064 1HH1 ARG A 137      46.750  49.700  49.590  0.00  0.00           H  
ATOM   2065 2HH1 ARG A 137      45.470  50.040  48.380  0.00  0.00           H  
ATOM   2066  NH2 ARG A 137      43.890  48.580  49.200  0.00  0.00           N  
ATOM   2067 1HH2 ARG A 137      43.170  47.940  49.490  0.00  0.00           H  
ATOM   2068 2HH2 ARG A 137      43.720  49.010  48.290  0.00  0.00           H  
ATOM   2069  C   ARG A 137      47.300  48.070  56.760  0.00  0.00           C  
ATOM   2070  O   ARG A 137      48.260  47.360  57.000  0.00  0.00           O  
ATOM   2071  N   ALA A 138      47.060  49.100  57.600  0.00  0.00           N  
ATOM   2072  H   ALA A 138      46.240  49.690  57.530  0.00  0.00           H  
ATOM   2073  CA  ALA A 138      47.960  49.350  58.820  0.00  0.00           C  
ATOM   2074  HA  ALA A 138      48.950  49.450  58.360  0.00  0.00           H  
ATOM   2075  CB  ALA A 138      47.550  50.620  59.550  0.00  0.00           C  
ATOM   2076  HB1 ALA A 138      47.450  51.440  58.850  0.00  0.00           H  
ATOM   2077  HB2 ALA A 138      46.570  50.510  60.050  0.00  0.00           H  
ATOM   2078  HB3 ALA A 138      48.290  50.870  60.310  0.00  0.00           H  
ATOM   2079  C   ALA A 138      48.140  48.230  59.830  0.00  0.00           C  
ATOM   2080  O   ALA A 138      49.250  47.960  60.310  0.00  0.00           O  
ATOM   2081  N   MET A 139      47.010  47.470  60.180  0.00  0.00           N  
ATOM   2082  H   MET A 139      46.260  47.750  59.580  0.00  0.00           H  
ATOM   2083  CA  MET A 139      46.860  46.300  61.050  0.00  0.00           C  
ATOM   2084  HA  MET A 139      47.220  46.520  62.060  0.00  0.00           H  
ATOM   2085  CB  MET A 139      45.350  45.940  61.140  0.00  0.00           C  
ATOM   2086  HB1 MET A 139      45.210  45.150  61.880  0.00  0.00           H  
ATOM   2087  HB2 MET A 139      45.090  45.410  60.220  0.00  0.00           H  
ATOM   2088  CG  MET A 139      44.370  47.020  61.430  0.00  0.00           C  
ATOM   2089  HG1 MET A 139      43.340  46.750  61.660  0.00  0.00           H  
ATOM   2090  HG2 MET A 139      44.370  47.630  60.530  0.00  0.00           H  
ATOM   2091  SD  MET A 139      44.880  48.050  62.850  0.00  0.00           S  
ATOM   2092  CE  MET A 139      44.470  49.720  62.190  0.00  0.00           C  
ATOM   2093  HE1 MET A 139      43.630  49.700  61.480  0.00  0.00           H  
ATOM   2094  HE2 MET A 139      43.950  50.340  62.920  0.00  0.00           H  
ATOM   2095  HE3 MET A 139      45.330  50.270  61.830  0.00  0.00           H  
ATOM   2096  C   MET A 139      47.740  45.140  60.580  0.00  0.00           C  
ATOM   2097  O   MET A 139      48.150  44.300  61.370  0.00  0.00           O  
ATOM   2098  N   MET A 140      48.110  45.110  59.310  0.00  0.00           N  
ATOM   2099  H   MET A 140      47.570  45.720  58.710  0.00  0.00           H  
ATOM   2100  CA  MET A 140      49.150  44.300  58.800  0.00  0.00           C  
ATOM   2101  HA  MET A 140      48.810  43.290  59.020  0.00  0.00           H  
ATOM   2102  CB  MET A 140      49.440  44.560  57.280  0.00  0.00           C  
ATOM   2103  HB1 MET A 140      50.220  43.860  57.000  0.00  0.00           H  
ATOM   2104  HB2 MET A 140      49.860  45.550  57.060  0.00  0.00           H  
ATOM   2105  CG  MET A 140      48.270  44.340  56.310  0.00  0.00           C  
ATOM   2106  HG1 MET A 140      48.650  44.580  55.310  0.00  0.00           H  
ATOM   2107  HG2 MET A 140      47.490  45.060  56.560  0.00  0.00           H  
ATOM   2108  SD  MET A 140      47.630  42.640  56.480  0.00  0.00           S  
ATOM   2109  CE  MET A 140      45.980  43.160  55.940  0.00  0.00           C  
ATOM   2110  HE1 MET A 140      45.640  43.920  56.650  0.00  0.00           H  
ATOM   2111  HE2 MET A 140      45.960  43.580  54.930  0.00  0.00           H  
ATOM   2112  HE3 MET A 140      45.360  42.250  55.960  0.00  0.00           H  
ATOM   2113  C   MET A 140      50.400  44.500  59.630  0.00  0.00           C  
ATOM   2114  O   MET A 140      51.030  43.580  59.900  0.00  0.00           O  
ATOM   2115  N   ALA A 141      50.760  45.730  60.020  0.00  0.00           N  
ATOM   2116  H   ALA A 141      50.360  46.620  59.740  0.00  0.00           H  
ATOM   2117  CA  ALA A 141      51.820  45.960  60.940  0.00  0.00           C  
ATOM   2118  HA  ALA A 141      52.520  45.140  60.850  0.00  0.00           H  
ATOM   2119  CB  ALA A 141      52.620  47.230  60.540  0.00  0.00           C  
ATOM   2120  HB1 ALA A 141      52.080  48.140  60.800  0.00  0.00           H  
ATOM   2121  HB2 ALA A 141      53.570  47.270  61.070  0.00  0.00           H  
ATOM   2122  HB3 ALA A 141      52.880  47.290  59.480  0.00  0.00           H  
ATOM   2123  C   ALA A 141      51.350  45.910  62.390  0.00  0.00           C  
ATOM   2124  O   ALA A 141      52.030  45.280  63.190  0.00  0.00           O  
ATOM   2125  N   ASN A 142      50.260  46.530  62.710  0.00  0.00           N  
ATOM   2126  H   ASN A 142      49.790  47.030  61.960  0.00  0.00           H  
ATOM   2127  CA  ASN A 142      49.940  46.840  64.100  0.00  0.00           C  
ATOM   2128  HA  ASN A 142      50.900  47.110  64.550  0.00  0.00           H  
ATOM   2129  CB  ASN A 142      49.000  48.070  64.010  0.00  0.00           C  
ATOM   2130  HB1 ASN A 142      48.970  48.480  65.020  0.00  0.00           H  
ATOM   2131  HB2 ASN A 142      48.000  47.760  63.740  0.00  0.00           H  
ATOM   2132  CG  ASN A 142      49.560  49.280  63.240  0.00  0.00           C  
ATOM   2133  OD1 ASN A 142      48.780  50.080  62.670  0.00  0.00           O  
ATOM   2134  ND2 ASN A 142      50.840  49.590  63.220  0.00  0.00           N  
ATOM   2135 1HD2 ASN A 142      51.570  48.910  63.440  0.00  0.00           H  
ATOM   2136 2HD2 ASN A 142      51.110  50.300  62.560  0.00  0.00           H  
ATOM   2137  C   ASN A 142      49.340  45.640  64.870  0.00  0.00           C  
ATOM   2138  O   ASN A 142      49.560  45.530  66.080  0.00  0.00           O  
ATOM   2139  N   ARG A 143      48.620  44.670  64.240  0.00  0.00           N  
ATOM   2140  H   ARG A 143      48.300  44.800  63.290  0.00  0.00           H  
ATOM   2141  CA  ARG A 143      48.380  43.390  64.840  0.00  0.00           C  
ATOM   2142  HA  ARG A 143      48.120  43.550  65.880  0.00  0.00           H  
ATOM   2143  CB  ARG A 143      47.150  42.670  64.240  0.00  0.00           C  
ATOM   2144  HB1 ARG A 143      47.460  42.330  63.250  0.00  0.00           H  
ATOM   2145  HB2 ARG A 143      46.340  43.390  64.080  0.00  0.00           H  
ATOM   2146  CG  ARG A 143      46.640  41.510  64.950  0.00  0.00           C  
ATOM   2147  HG1 ARG A 143      47.470  40.880  65.250  0.00  0.00           H  
ATOM   2148  HG2 ARG A 143      45.990  40.930  64.280  0.00  0.00           H  
ATOM   2149  CD  ARG A 143      46.100  41.950  66.300  0.00  0.00           C  
ATOM   2150  HD1 ARG A 143      45.300  42.690  66.210  0.00  0.00           H  
ATOM   2151  HD2 ARG A 143      46.930  42.410  66.840  0.00  0.00           H  
ATOM   2152  NE  ARG A 143      45.560  40.910  67.210  0.00  0.00           N  
ATOM   2153  HE  ARG A 143      46.150  40.150  67.520  0.00  0.00           H  
ATOM   2154  CZ  ARG A 143      44.430  41.030  67.840  0.00  0.00           C  
ATOM   2155  NH1 ARG A 143      43.510  41.930  67.740  0.00  0.00           N  
ATOM   2156 1HH1 ARG A 143      43.380  42.360  66.840  0.00  0.00           H  
ATOM   2157 2HH1 ARG A 143      42.730  41.840  68.370  0.00  0.00           H  
ATOM   2158  NH2 ARG A 143      44.270  40.100  68.730  0.00  0.00           N  
ATOM   2159 1HH2 ARG A 143      44.920  39.340  68.830  0.00  0.00           H  
ATOM   2160 2HH2 ARG A 143      43.520  40.210  69.390  0.00  0.00           H  
ATOM   2161  C   ARG A 143      49.560  42.390  65.020  0.00  0.00           C  
ATOM   2162  O   ARG A 143      49.590  41.710  65.970  0.00  0.00           O  
ATOM   2163  N   LEU A 144      50.630  42.480  64.210  0.00  0.00           N  
ATOM   2164  H   LEU A 144      50.590  43.070  63.390  0.00  0.00           H  
ATOM   2165  CA  LEU A 144      51.930  41.850  64.380  0.00  0.00           C  
ATOM   2166  HA  LEU A 144      51.810  40.770  64.460  0.00  0.00           H  
ATOM   2167  CB  LEU A 144      52.800  41.900  63.110  0.00  0.00           C  
ATOM   2168  HB1 LEU A 144      53.720  41.390  63.360  0.00  0.00           H  
ATOM   2169  HB2 LEU A 144      53.010  42.970  62.970  0.00  0.00           H  
ATOM   2170  CG  LEU A 144      52.160  41.400  61.810  0.00  0.00           C  
ATOM   2171  HG  LEU A 144      51.170  41.820  61.640  0.00  0.00           H  
ATOM   2172  CD1 LEU A 144      53.100  41.480  60.610  0.00  0.00           C  
ATOM   2173 1HD1 LEU A 144      53.400  42.500  60.360  0.00  0.00           H  
ATOM   2174 2HD1 LEU A 144      53.970  40.850  60.800  0.00  0.00           H  
ATOM   2175 3HD1 LEU A 144      52.520  41.200  59.720  0.00  0.00           H  
ATOM   2176  CD2 LEU A 144      51.860  39.910  61.850  0.00  0.00           C  
ATOM   2177 1HD2 LEU A 144      52.730  39.260  61.880  0.00  0.00           H  
ATOM   2178 2HD2 LEU A 144      51.220  39.630  62.680  0.00  0.00           H  
ATOM   2179 3HD2 LEU A 144      51.320  39.550  60.970  0.00  0.00           H  
ATOM   2180  C   LEU A 144      52.600  42.330  65.680  0.00  0.00           C  
ATOM   2181  O   LEU A 144      52.900  41.470  66.480  0.00  0.00           O  
ATOM   2182  N   SER A 145      52.750  43.680  65.820  0.00  0.00           N  
ATOM   2183  H   SER A 145      52.430  44.330  65.120  0.00  0.00           H  
ATOM   2184  CA  SER A 145      53.350  44.260  67.060  0.00  0.00           C  
ATOM   2185  HA  SER A 145      54.350  43.890  67.250  0.00  0.00           H  
ATOM   2186  CB  SER A 145      53.400  45.810  67.000  0.00  0.00           C  
ATOM   2187  HB1 SER A 145      53.980  46.190  67.840  0.00  0.00           H  
ATOM   2188  HB2 SER A 145      52.390  46.220  67.000  0.00  0.00           H  
ATOM   2189  OG  SER A 145      54.110  46.180  65.830  0.00  0.00           O  
ATOM   2190  HG  SER A 145      55.050  46.120  65.990  0.00  0.00           H  
ATOM   2191  C   SER A 145      52.470  44.000  68.320  0.00  0.00           C  
ATOM   2192  O   SER A 145      52.940  43.980  69.450  0.00  0.00           O  
ATOM   2193  N   PHE A 146      51.160  43.820  68.150  0.00  0.00           N  
ATOM   2194  H   PHE A 146      50.810  43.950  67.210  0.00  0.00           H  
ATOM   2195  CA  PHE A 146      50.280  43.420  69.210  0.00  0.00           C  
ATOM   2196  HA  PHE A 146      50.580  43.920  70.120  0.00  0.00           H  
ATOM   2197  CB  PHE A 146      48.820  43.830  68.970  0.00  0.00           C  
ATOM   2198  HB1 PHE A 146      48.480  43.440  68.020  0.00  0.00           H  
ATOM   2199  HB2 PHE A 146      48.750  44.920  68.930  0.00  0.00           H  
ATOM   2200  CG  PHE A 146      47.790  43.470  70.050  0.00  0.00           C  
ATOM   2201  CD1 PHE A 146      47.330  42.150  70.160  0.00  0.00           C  
ATOM   2202  HD1 PHE A 146      47.650  41.390  69.460  0.00  0.00           H  
ATOM   2203  CE1 PHE A 146      46.300  41.830  71.090  0.00  0.00           C  
ATOM   2204  HE1 PHE A 146      45.920  40.820  71.090  0.00  0.00           H  
ATOM   2205  CZ  PHE A 146      45.760  42.850  71.940  0.00  0.00           C  
ATOM   2206  HZ  PHE A 146      44.970  42.620  72.640  0.00  0.00           H  
ATOM   2207  CE2 PHE A 146      46.350  44.140  71.850  0.00  0.00           C  
ATOM   2208  HE2 PHE A 146      45.960  44.890  72.520  0.00  0.00           H  
ATOM   2209  CD2 PHE A 146      47.270  44.460  70.870  0.00  0.00           C  
ATOM   2210  HD2 PHE A 146      47.700  45.460  70.840  0.00  0.00           H  
ATOM   2211  C   PHE A 146      50.410  41.950  69.510  0.00  0.00           C  
ATOM   2212  O   PHE A 146      50.420  41.610  70.720  0.00  0.00           O  
ATOM   2213  N   PHE A 147      50.600  41.070  68.570  0.00  0.00           N  
ATOM   2214  H   PHE A 147      50.400  41.350  67.630  0.00  0.00           H  
ATOM   2215  CA  PHE A 147      50.940  39.700  68.740  0.00  0.00           C  
ATOM   2216  HA  PHE A 147      50.230  39.250  69.440  0.00  0.00           H  
ATOM   2217  CB  PHE A 147      50.750  39.030  67.410  0.00  0.00           C  
ATOM   2218  HB1 PHE A 147      51.470  39.530  66.770  0.00  0.00           H  
ATOM   2219  HB2 PHE A 147      49.710  39.160  67.110  0.00  0.00           H  
ATOM   2220  CG  PHE A 147      50.940  37.550  67.360  0.00  0.00           C  
ATOM   2221  CD1 PHE A 147      51.930  36.950  66.580  0.00  0.00           C  
ATOM   2222  HD1 PHE A 147      52.560  37.510  65.910  0.00  0.00           H  
ATOM   2223  CE1 PHE A 147      52.040  35.560  66.590  0.00  0.00           C  
ATOM   2224  HE1 PHE A 147      52.860  35.170  66.000  0.00  0.00           H  
ATOM   2225  CZ  PHE A 147      51.150  34.780  67.430  0.00  0.00           C  
ATOM   2226  HZ  PHE A 147      51.220  33.720  67.280  0.00  0.00           H  
ATOM   2227  CE2 PHE A 147      50.120  35.380  68.150  0.00  0.00           C  
ATOM   2228  HE2 PHE A 147      49.340  34.800  68.620  0.00  0.00           H  
ATOM   2229  CD2 PHE A 147      50.040  36.770  68.090  0.00  0.00           C  
ATOM   2230  HD2 PHE A 147      49.250  37.220  68.670  0.00  0.00           H  
ATOM   2231  C   PHE A 147      52.280  39.400  69.410  0.00  0.00           C  
ATOM   2232  O   PHE A 147      52.420  38.460  70.170  0.00  0.00           O  
ATOM   2233  N   PHE A 148      53.340  40.200  69.170  0.00  0.00           N  
ATOM   2234  H   PHE A 148      53.150  40.770  68.360  0.00  0.00           H  
ATOM   2235  CA  PHE A 148      54.760  40.010  69.580  0.00  0.00           C  
ATOM   2236  HA  PHE A 148      54.930  39.030  70.010  0.00  0.00           H  
ATOM   2237  CB  PHE A 148      55.750  40.080  68.440  0.00  0.00           C  
ATOM   2238  HB1 PHE A 148      56.650  39.890  69.020  0.00  0.00           H  
ATOM   2239  HB2 PHE A 148      55.740  41.080  68.010  0.00  0.00           H  
ATOM   2240  CG  PHE A 148      55.420  39.040  67.400  0.00  0.00           C  
ATOM   2241  CD1 PHE A 148      55.620  37.660  67.660  0.00  0.00           C  
ATOM   2242  HD1 PHE A 148      55.900  37.280  68.630  0.00  0.00           H  
ATOM   2243  CE1 PHE A 148      55.430  36.780  66.520  0.00  0.00           C  
ATOM   2244  HE1 PHE A 148      55.670  35.750  66.730  0.00  0.00           H  
ATOM   2245  CZ  PHE A 148      55.080  37.200  65.280  0.00  0.00           C  
ATOM   2246  HZ  PHE A 148      55.060  36.460  64.490  0.00  0.00           H  
ATOM   2247  CE2 PHE A 148      54.900  38.550  65.050  0.00  0.00           C  
ATOM   2248  HE2 PHE A 148      54.700  38.960  64.060  0.00  0.00           H  
ATOM   2249  CD2 PHE A 148      55.090  39.450  66.090  0.00  0.00           C  
ATOM   2250  HD2 PHE A 148      55.100  40.510  65.920  0.00  0.00           H  
ATOM   2251  C   PHE A 148      55.210  41.050  70.630  0.00  0.00           C  
ATOM   2252  O   PHE A 148      56.260  40.810  71.270  0.00  0.00           O  
ATOM   2253  N   ASP A 149      54.320  41.940  70.980  0.00  0.00           N  
ATOM   2254  H   ASP A 149      53.390  41.960  70.590  0.00  0.00           H  
ATOM   2255  CA  ASP A 149      54.460  42.950  72.040  0.00  0.00           C  
ATOM   2256  HA  ASP A 149      53.490  43.440  72.070  0.00  0.00           H  
ATOM   2257  CB  ASP A 149      54.520  42.350  73.430  0.00  0.00           C  
ATOM   2258  HB1 ASP A 149      55.560  42.060  73.530  0.00  0.00           H  
ATOM   2259  HB2 ASP A 149      53.980  41.410  73.460  0.00  0.00           H  
ATOM   2260  CG  ASP A 149      54.070  43.260  74.510  0.00  0.00           C  
ATOM   2261  OD1 ASP A 149      53.490  44.350  74.220  0.00  0.00           O  
ATOM   2262  OD2 ASP A 149      54.140  42.930  75.700  0.00  0.00           O  
ATOM   2263  C   ASP A 149      55.560  44.020  71.550  0.00  0.00           C  
ATOM   2264  O   ASP A 149      56.320  44.540  72.390  0.00  0.00           O  
ATOM   2265  N   PHE A 150      55.780  44.100  70.250  0.00  0.00           N  
ATOM   2266  H   PHE A 150      55.160  43.550  69.660  0.00  0.00           H  
ATOM   2267  CA  PHE A 150      56.920  44.830  69.730  0.00  0.00           C  
ATOM   2268  HA  PHE A 150      57.700  44.520  70.410  0.00  0.00           H  
ATOM   2269  CB  PHE A 150      57.460  44.450  68.350  0.00  0.00           C  
ATOM   2270  HB1 PHE A 150      58.120  45.230  67.970  0.00  0.00           H  
ATOM   2271  HB2 PHE A 150      56.690  44.550  67.580  0.00  0.00           H  
ATOM   2272  CG  PHE A 150      57.910  43.040  68.030  0.00  0.00           C  
ATOM   2273  CD1 PHE A 150      58.470  42.130  69.010  0.00  0.00           C  
ATOM   2274  HD1 PHE A 150      58.450  42.340  70.070  0.00  0.00           H  
ATOM   2275  CE1 PHE A 150      58.910  40.890  68.560  0.00  0.00           C  
ATOM   2276  HE1 PHE A 150      59.210  40.280  69.400  0.00  0.00           H  
ATOM   2277  CZ  PHE A 150      58.970  40.540  67.230  0.00  0.00           C  
ATOM   2278  HZ  PHE A 150      59.450  39.600  67.020  0.00  0.00           H  
ATOM   2279  CE2 PHE A 150      58.480  41.380  66.230  0.00  0.00           C  
ATOM   2280  HE2 PHE A 150      58.490  41.200  65.160  0.00  0.00           H  
ATOM   2281  CD2 PHE A 150      57.870  42.640  66.670  0.00  0.00           C  
ATOM   2282  HD2 PHE A 150      57.490  43.290  65.890  0.00  0.00           H  
ATOM   2283  C   PHE A 150      56.700  46.380  69.860  0.00  0.00           C  
ATOM   2284  O   PHE A 150      55.580  46.830  69.630  0.00  0.00           O  
ATOM   2285  N   LYS A 151      57.770  47.120  70.310  0.00  0.00           N  
ATOM   2286  H   LYS A 151      58.630  46.570  70.290  0.00  0.00           H  
ATOM   2287  CA  LYS A 151      57.790  48.450  70.840  0.00  0.00           C  
ATOM   2288  HA  LYS A 151      56.790  48.710  71.170  0.00  0.00           H  
ATOM   2289  CB  LYS A 151      58.600  48.430  72.160  0.00  0.00           C  
ATOM   2290  HB1 LYS A 151      58.700  49.470  72.440  0.00  0.00           H  
ATOM   2291  HB2 LYS A 151      59.620  48.110  71.920  0.00  0.00           H  
ATOM   2292  CG  LYS A 151      57.930  47.600  73.280  0.00  0.00           C  
ATOM   2293  HG1 LYS A 151      58.500  47.960  74.140  0.00  0.00           H  
ATOM   2294  HG2 LYS A 151      58.130  46.540  73.130  0.00  0.00           H  
ATOM   2295  CD  LYS A 151      56.430  47.840  73.600  0.00  0.00           C  
ATOM   2296  HD1 LYS A 151      55.760  47.410  72.860  0.00  0.00           H  
ATOM   2297  HD2 LYS A 151      56.230  48.920  73.600  0.00  0.00           H  
ATOM   2298  CE  LYS A 151      56.020  47.160  74.920  0.00  0.00           C  
ATOM   2299  HE1 LYS A 151      55.150  47.690  75.300  0.00  0.00           H  
ATOM   2300  HE2 LYS A 151      56.860  47.320  75.600  0.00  0.00           H  
ATOM   2301  NZ  LYS A 151      55.770  45.710  74.880  0.00  0.00           N1+
ATOM   2302  HZ1 LYS A 151      54.810  45.530  74.610  0.00  0.00           H  
ATOM   2303  HZ2 LYS A 151      56.380  45.300  74.180  0.00  0.00           H  
ATOM   2304  HZ3 LYS A 151      55.830  45.280  75.790  0.00  0.00           H  
ATOM   2305  C   LYS A 151      58.370  49.610  69.990  0.00  0.00           C  
ATOM   2306  O   LYS A 151      58.420  50.780  70.360  0.00  0.00           O  
ATOM   2307  N   GLY A 152      58.890  49.180  68.860  0.00  0.00           N  
ATOM   2308  H   GLY A 152      58.890  48.180  68.740  0.00  0.00           H  
ATOM   2309  CA  GLY A 152      59.510  50.060  67.870  0.00  0.00           C  
ATOM   2310  HA1 GLY A 152      60.000  49.280  67.280  0.00  0.00           H  
ATOM   2311  HA2 GLY A 152      60.290  50.700  68.280  0.00  0.00           H  
ATOM   2312  C   GLY A 152      58.570  50.750  66.870  0.00  0.00           C  
ATOM   2313  O   GLY A 152      57.440  51.050  67.200  0.00  0.00           O  
ATOM   2314  N   PRO A 153      58.990  51.040  65.570  0.00  0.00           N  
ATOM   2315  CD  PRO A 153      60.310  51.250  65.070  0.00  0.00           C  
ATOM   2316  HD1 PRO A 153      60.770  50.310  64.760  0.00  0.00           H  
ATOM   2317  HD2 PRO A 153      60.950  51.730  65.800  0.00  0.00           H  
ATOM   2318  CG  PRO A 153      60.070  52.190  63.870  0.00  0.00           C  
ATOM   2319  HG1 PRO A 153      60.880  52.260  63.150  0.00  0.00           H  
ATOM   2320  HG2 PRO A 153      59.750  53.170  64.250  0.00  0.00           H  
ATOM   2321  CB  PRO A 153      58.820  51.660  63.260  0.00  0.00           C  
ATOM   2322  HB1 PRO A 153      59.030  50.820  62.590  0.00  0.00           H  
ATOM   2323  HB2 PRO A 153      58.320  52.430  62.690  0.00  0.00           H  
ATOM   2324  CA  PRO A 153      58.010  51.240  64.520  0.00  0.00           C  
ATOM   2325  HA  PRO A 153      57.330  52.090  64.660  0.00  0.00           H  
ATOM   2326  C   PRO A 153      57.060  50.150  64.210  0.00  0.00           C  
ATOM   2327  O   PRO A 153      57.300  49.040  64.660  0.00  0.00           O  
ATOM   2328  N   SER A 154      55.920  50.470  63.550  0.00  0.00           N  
ATOM   2329  H   SER A 154      55.620  51.440  63.530  0.00  0.00           H  
ATOM   2330  CA  SER A 154      54.920  49.540  63.070  0.00  0.00           C  
ATOM   2331  HA  SER A 154      55.300  48.580  62.710  0.00  0.00           H  
ATOM   2332  CB  SER A 154      54.040  49.330  64.240  0.00  0.00           C  
ATOM   2333  HB1 SER A 154      53.420  50.170  64.560  0.00  0.00           H  
ATOM   2334  HB2 SER A 154      54.670  49.050  65.080  0.00  0.00           H  
ATOM   2335  OG  SER A 154      53.090  48.320  64.140  0.00  0.00           O  
ATOM   2336  HG  SER A 154      53.370  47.590  64.680  0.00  0.00           H  
ATOM   2337  C   SER A 154      54.110  50.170  61.860  0.00  0.00           C  
ATOM   2338  O   SER A 154      53.240  51.040  62.100  0.00  0.00           O  
ATOM   2339  N   ILE A 155      54.520  49.860  60.640  0.00  0.00           N  
ATOM   2340  H   ILE A 155      55.260  49.160  60.610  0.00  0.00           H  
ATOM   2341  CA  ILE A 155      54.210  50.640  59.450  0.00  0.00           C  
ATOM   2342  HA  ILE A 155      53.370  51.260  59.740  0.00  0.00           H  
ATOM   2343  CB  ILE A 155      55.450  51.630  59.220  0.00  0.00           C  
ATOM   2344  HB  ILE A 155      56.320  50.980  59.080  0.00  0.00           H  
ATOM   2345  CG2 ILE A 155      55.220  52.470  57.980  0.00  0.00           C  
ATOM   2346 1HG2 ILE A 155      55.030  51.810  57.140  0.00  0.00           H  
ATOM   2347 2HG2 ILE A 155      54.420  53.180  58.200  0.00  0.00           H  
ATOM   2348 3HG2 ILE A 155      56.030  53.140  57.670  0.00  0.00           H  
ATOM   2349  CG1 ILE A 155      55.810  52.520  60.350  0.00  0.00           C  
ATOM   2350 1HG1 ILE A 155      55.700  52.060  61.330  0.00  0.00           H  
ATOM   2351 2HG1 ILE A 155      55.100  53.350  60.370  0.00  0.00           H  
ATOM   2352  CD  ILE A 155      57.260  53.120  60.290  0.00  0.00           C  
ATOM   2353  HD1 ILE A 155      57.440  53.680  59.380  0.00  0.00           H  
ATOM   2354  HD2 ILE A 155      57.340  53.770  61.160  0.00  0.00           H  
ATOM   2355  HD3 ILE A 155      57.880  52.220  60.250  0.00  0.00           H  
ATOM   2356  C   ILE A 155      53.840  49.840  58.220  0.00  0.00           C  
ATOM   2357  O   ILE A 155      54.470  48.830  57.930  0.00  0.00           O  
ATOM   2358  N   ALA A 156      52.780  50.320  57.470  0.00  0.00           N  
ATOM   2359  H   ALA A 156      52.240  51.040  57.930  0.00  0.00           H  
ATOM   2360  CA  ALA A 156      52.400  49.760  56.190  0.00  0.00           C  
ATOM   2361  HA  ALA A 156      53.020  48.900  55.970  0.00  0.00           H  
ATOM   2362  CB  ALA A 156      50.990  49.210  56.360  0.00  0.00           C  
ATOM   2363  HB1 ALA A 156      50.740  48.570  55.520  0.00  0.00           H  
ATOM   2364  HB2 ALA A 156      50.870  48.670  57.300  0.00  0.00           H  
ATOM   2365  HB3 ALA A 156      50.250  50.010  56.450  0.00  0.00           H  
ATOM   2366  C   ALA A 156      52.640  50.680  54.980  0.00  0.00           C  
ATOM   2367  O   ALA A 156      52.310  51.860  54.930  0.00  0.00           O  
ATOM   2368  N   LEU A 157      53.320  50.110  53.990  0.00  0.00           N  
ATOM   2369  H   LEU A 157      53.550  49.120  54.060  0.00  0.00           H  
ATOM   2370  CA  LEU A 157      53.920  50.870  52.880  0.00  0.00           C  
ATOM   2371  HA  LEU A 157      53.800  51.950  52.980  0.00  0.00           H  
ATOM   2372  CB  LEU A 157      55.420  50.600  52.840  0.00  0.00           C  
ATOM   2373  HB1 LEU A 157      55.750  51.270  52.040  0.00  0.00           H  
ATOM   2374  HB2 LEU A 157      55.590  49.580  52.520  0.00  0.00           H  
ATOM   2375  CG  LEU A 157      56.190  51.040  54.130  0.00  0.00           C  
ATOM   2376  HG  LEU A 157      55.710  50.730  55.050  0.00  0.00           H  
ATOM   2377  CD1 LEU A 157      57.520  50.440  54.100  0.00  0.00           C  
ATOM   2378 1HD1 LEU A 157      57.520  49.460  54.570  0.00  0.00           H  
ATOM   2379 2HD1 LEU A 157      57.990  50.340  53.110  0.00  0.00           H  
ATOM   2380 3HD1 LEU A 157      58.160  51.130  54.650  0.00  0.00           H  
ATOM   2381  CD2 LEU A 157      56.250  52.550  54.150  0.00  0.00           C  
ATOM   2382 1HD2 LEU A 157      56.770  52.930  55.030  0.00  0.00           H  
ATOM   2383 2HD2 LEU A 157      56.850  52.880  53.300  0.00  0.00           H  
ATOM   2384 3HD2 LEU A 157      55.270  53.020  54.110  0.00  0.00           H  
ATOM   2385  C   LEU A 157      53.340  50.410  51.550  0.00  0.00           C  
ATOM   2386  O   LEU A 157      53.280  49.200  51.350  0.00  0.00           O  
ATOM   2387  N   ASP A 158      53.070  51.370  50.650  0.00  0.00           N  
ATOM   2388  H   ASP A 158      53.010  52.310  50.990  0.00  0.00           H  
ATOM   2389  CA  ASP A 158      52.700  51.070  49.190  0.00  0.00           C  
ATOM   2390  HA  ASP A 158      52.740  50.000  49.030  0.00  0.00           H  
ATOM   2391  CB  ASP A 158      51.260  51.610  48.940  0.00  0.00           C  
ATOM   2392  HB1 ASP A 158      51.180  52.690  49.010  0.00  0.00           H  
ATOM   2393  HB2 ASP A 158      50.620  51.240  49.750  0.00  0.00           H  
ATOM   2394  CG  ASP A 158      50.610  51.060  47.710  0.00  0.00           C  
ATOM   2395  OD1 ASP A 158      51.330  50.470  46.810  0.00  0.00           O  
ATOM   2396  OD2 ASP A 158      49.340  51.210  47.530  0.00  0.00           O  
ATOM   2397  C   ASP A 158      53.800  51.720  48.250  0.00  0.00           C  
ATOM   2398  O   ASP A 158      54.170  52.920  48.390  0.00  0.00           O  
ATOM   2399  N   THR A 159      54.270  50.900  47.340  0.00  0.00           N  
ATOM   2400  H   THR A 159      53.920  49.960  47.280  0.00  0.00           H  
ATOM   2401  CA  THR A 159      55.160  51.190  46.150  0.00  0.00           C  
ATOM   2402  HA  THR A 159      54.880  52.210  45.870  0.00  0.00           H  
ATOM   2403  CB  THR A 159      56.600  51.280  46.610  0.00  0.00           C  
ATOM   2404  HB  THR A 159      57.070  50.290  46.600  0.00  0.00           H  
ATOM   2405  CG2 THR A 159      57.470  52.260  45.870  0.00  0.00           C  
ATOM   2406 1HG2 THR A 159      57.070  53.260  46.010  0.00  0.00           H  
ATOM   2407 2HG2 THR A 159      58.510  52.200  46.210  0.00  0.00           H  
ATOM   2408 3HG2 THR A 159      57.390  52.120  44.790  0.00  0.00           H  
ATOM   2409  OG1 THR A 159      56.700  51.840  47.890  0.00  0.00           O  
ATOM   2410  HG1 THR A 159      55.930  52.410  48.060  0.00  0.00           H  
ATOM   2411  C   THR A 159      54.890  50.360  44.940  0.00  0.00           C  
ATOM   2412  O   THR A 159      55.850  49.730  44.410  0.00  0.00           O  
ATOM   2413  N   ALA A 160      53.640  50.130  44.620  0.00  0.00           N  
ATOM   2414  H   ALA A 160      52.940  50.460  45.260  0.00  0.00           H  
ATOM   2415  CA  ALA A 160      52.990  49.330  43.540  0.00  0.00           C  
ATOM   2416  HA  ALA A 160      51.990  49.200  43.950  0.00  0.00           H  
ATOM   2417  CB  ALA A 160      52.800  50.190  42.350  0.00  0.00           C  
ATOM   2418  HB1 ALA A 160      53.760  50.560  42.000  0.00  0.00           H  
ATOM   2419  HB2 ALA A 160      52.530  49.440  41.590  0.00  0.00           H  
ATOM   2420  HB3 ALA A 160      52.080  51.000  42.500  0.00  0.00           H  
ATOM   2421  C   ALA A 160      53.380  47.870  43.330  0.00  0.00           C  
ATOM   2422  O   ALA A 160      52.710  46.920  43.670  0.00  0.00           O  
HETATM 2423  N   CYO A 161      54.550  47.650  42.690  0.00  0.00           N  
HETATM 2424  H   CYO A 161      54.960  48.500  42.360  0.00  0.00           H  
HETATM 2425  CA  CYO A 161      55.270  46.320  42.480  0.00  0.00           C  
HETATM 2426  HA  CYO A 161      54.760  45.570  43.060  0.00  0.00           H  
HETATM 2427  CB  CYO A 161      55.150  45.920  41.040  0.00  0.00           C  
HETATM 2428  HB1 CYO A 161      55.580  46.610  40.320  0.00  0.00           H  
HETATM 2429  HB2 CYO A 161      55.800  45.070  40.840  0.00  0.00           H  
HETATM 2430  SG  CYO A 161      53.470  45.410  40.360  0.00  0.00           S  
HETATM 2431  C   CYO A 161      56.710  46.410  42.920  0.00  0.00           C  
HETATM 2432  O   CYO A 161      57.500  45.480  42.700  0.00  0.00           O  
HETATM 2433  C1  CYO A 161      52.900  47.040  39.760  0.00  0.00           C  
HETATM 2434  O1  CYO A 161      53.680  47.870  39.310  0.00  0.00           O  
HETATM 2435  C2  CYO A 161      51.510  47.150  39.220  0.00  0.00           C  
HETATM 2436  C3  CYO A 161      50.710  48.330  39.750  0.00  0.00           C  
HETATM 2437  C4  CYO A 161      49.240  48.180  39.380  0.00  0.00           C  
HETATM 2438  C5  CYO A 161      48.960  48.310  37.920  0.00  0.00           C  
HETATM 2439  C6  CYO A 161      47.490  48.220  37.640  0.00  0.00           C  
HETATM 2440  C7  CYO A 161      47.220  48.190  36.150  0.00  0.00           C  
HETATM 2441  C8  CYO A 161      45.740  47.990  35.860  0.00  0.00           C  
HETATM 2442  H9  CYO A 161      51.700  47.360  38.170  0.00  0.00           H  
HETATM 2443  H10 CYO A 161      50.980  46.220  39.410  0.00  0.00           H  
HETATM 2444  H11 CYO A 161      50.740  48.370  40.840  0.00  0.00           H  
HETATM 2445  H12 CYO A 161      51.120  49.240  39.310  0.00  0.00           H  
HETATM 2446  H13 CYO A 161      48.860  47.200  39.650  0.00  0.00           H  
HETATM 2447  H14 CYO A 161      48.760  49.000  39.910  0.00  0.00           H  
HETATM 2448  H15 CYO A 161      49.410  49.200  37.470  0.00  0.00           H  
HETATM 2449  H16 CYO A 161      49.420  47.470  37.410  0.00  0.00           H  
HETATM 2450  H17 CYO A 161      46.990  47.360  38.090  0.00  0.00           H  
HETATM 2451  H18 CYO A 161      47.060  49.200  37.820  0.00  0.00           H  
HETATM 2452  H19 CYO A 161      47.560  49.090  35.640  0.00  0.00           H  
HETATM 2453  H20 CYO A 161      47.710  47.350  35.650  0.00  0.00           H  
HETATM 2454  H21 CYO A 161      45.530  47.130  36.500  0.00  0.00           H  
HETATM 2455  H22 CYO A 161      45.490  47.830  34.810  0.00  0.00           H  
HETATM 2456  H23 CYO A 161      45.180  48.750  36.400  0.00  0.00           H  
ATOM   2457  N   SER A 162      57.060  47.470  43.690  0.00  0.00           N  
ATOM   2458  H   SER A 162      56.430  48.250  43.860  0.00  0.00           H  
ATOM   2459  CA  SER A 162      58.350  47.650  44.380  0.00  0.00           C  
ATOM   2460  HA  SER A 162      59.000  46.800  44.150  0.00  0.00           H  
ATOM   2461  CB  SER A 162      59.070  48.940  44.030  0.00  0.00           C  
ATOM   2462  HB1 SER A 162      60.070  48.940  44.450  0.00  0.00           H  
ATOM   2463  HB2 SER A 162      58.530  49.770  44.490  0.00  0.00           H  
ATOM   2464  OG  SER A 162      59.130  49.180  42.710  0.00  0.00           O  
ATOM   2465  HG  SER A 162      59.290  50.120  42.620  0.00  0.00           H  
ATOM   2466  C   SER A 162      58.090  47.680  45.890  0.00  0.00           C  
ATOM   2467  O   SER A 162      59.030  47.860  46.700  0.00  0.00           O  
ATOM   2468  N   SER A 163      56.840  47.510  46.350  0.00  0.00           N  
ATOM   2469  H   SER A 163      56.110  47.270  45.690  0.00  0.00           H  
ATOM   2470  CA  SER A 163      56.370  47.640  47.740  0.00  0.00           C  
ATOM   2471  HA  SER A 163      56.540  48.660  48.070  0.00  0.00           H  
ATOM   2472  CB  SER A 163      54.860  47.410  47.880  0.00  0.00           C  
ATOM   2473  HB1 SER A 163      54.570  48.040  48.720  0.00  0.00           H  
ATOM   2474  HB2 SER A 163      54.630  46.360  48.090  0.00  0.00           H  
ATOM   2475  OG  SER A 163      54.240  47.780  46.650  0.00  0.00           O  
ATOM   2476  HG  SER A 163      53.290  47.650  46.690  0.00  0.00           H  
ATOM   2477  C   SER A 163      57.110  46.750  48.750  0.00  0.00           C  
ATOM   2478  O   SER A 163      57.550  47.290  49.820  0.00  0.00           O  
ATOM   2479  N   SER A 164      57.280  45.420  48.490  0.00  0.00           N  
ATOM   2480  H   SER A 164      57.090  45.010  47.590  0.00  0.00           H  
ATOM   2481  CA  SER A 164      57.920  44.650  49.580  0.00  0.00           C  
ATOM   2482  HA  SER A 164      57.450  44.900  50.520  0.00  0.00           H  
ATOM   2483  CB  SER A 164      57.590  43.140  49.200  0.00  0.00           C  
ATOM   2484  HB1 SER A 164      56.510  43.080  49.100  0.00  0.00           H  
ATOM   2485  HB2 SER A 164      57.850  42.490  50.030  0.00  0.00           H  
ATOM   2486  OG  SER A 164      58.260  42.800  48.020  0.00  0.00           O  
ATOM   2487  HG  SER A 164      57.750  43.100  47.250  0.00  0.00           H  
ATOM   2488  C   SER A 164      59.390  45.060  49.610  0.00  0.00           C  
ATOM   2489  O   SER A 164      60.040  44.940  50.610  0.00  0.00           O  
ATOM   2490  N   LEU A 165      59.940  45.460  48.480  0.00  0.00           N  
ATOM   2491  H   LEU A 165      59.350  45.510  47.660  0.00  0.00           H  
ATOM   2492  CA  LEU A 165      61.410  45.750  48.480  0.00  0.00           C  
ATOM   2493  HA  LEU A 165      61.900  45.160  49.250  0.00  0.00           H  
ATOM   2494  CB  LEU A 165      62.030  45.520  47.130  0.00  0.00           C  
ATOM   2495  HB1 LEU A 165      61.750  46.370  46.500  0.00  0.00           H  
ATOM   2496  HB2 LEU A 165      61.560  44.640  46.690  0.00  0.00           H  
ATOM   2497  CG  LEU A 165      63.540  45.290  47.180  0.00  0.00           C  
ATOM   2498  HG  LEU A 165      64.160  46.090  47.600  0.00  0.00           H  
ATOM   2499  CD1 LEU A 165      63.910  43.970  47.630  0.00  0.00           C  
ATOM   2500 1HD1 LEU A 165      63.630  43.740  48.660  0.00  0.00           H  
ATOM   2501 2HD1 LEU A 165      63.410  43.350  46.880  0.00  0.00           H  
ATOM   2502 3HD1 LEU A 165      64.980  43.800  47.490  0.00  0.00           H  
ATOM   2503  CD2 LEU A 165      63.970  45.340  45.690  0.00  0.00           C  
ATOM   2504 1HD2 LEU A 165      63.530  44.540  45.080  0.00  0.00           H  
ATOM   2505 2HD2 LEU A 165      63.740  46.320  45.290  0.00  0.00           H  
ATOM   2506 3HD2 LEU A 165      65.050  45.240  45.630  0.00  0.00           H  
ATOM   2507  C   LEU A 165      61.690  47.120  49.100  0.00  0.00           C  
ATOM   2508  O   LEU A 165      62.790  47.420  49.600  0.00  0.00           O  
ATOM   2509  N   LEU A 166      60.750  48.080  49.000  0.00  0.00           N  
ATOM   2510  H   LEU A 166      59.990  47.830  48.390  0.00  0.00           H  
ATOM   2511  CA  LEU A 166      60.760  49.310  49.770  0.00  0.00           C  
ATOM   2512  HA  LEU A 166      61.720  49.810  49.630  0.00  0.00           H  
ATOM   2513  CB  LEU A 166      59.650  50.260  49.240  0.00  0.00           C  
ATOM   2514  HB1 LEU A 166      58.660  49.820  49.380  0.00  0.00           H  
ATOM   2515  HB2 LEU A 166      59.750  50.280  48.140  0.00  0.00           H  
ATOM   2516  CG  LEU A 166      59.660  51.690  49.560  0.00  0.00           C  
ATOM   2517  HG  LEU A 166      58.840  52.060  48.940  0.00  0.00           H  
ATOM   2518  CD1 LEU A 166      59.220  52.030  50.970  0.00  0.00           C  
ATOM   2519 1HD1 LEU A 166      59.830  51.690  51.810  0.00  0.00           H  
ATOM   2520 2HD1 LEU A 166      59.190  53.120  51.010  0.00  0.00           H  
ATOM   2521 3HD1 LEU A 166      58.170  51.750  51.020  0.00  0.00           H  
ATOM   2522  CD2 LEU A 166      61.010  52.260  49.310  0.00  0.00           C  
ATOM   2523 1HD2 LEU A 166      61.830  51.900  49.930  0.00  0.00           H  
ATOM   2524 2HD2 LEU A 166      61.220  52.080  48.260  0.00  0.00           H  
ATOM   2525 3HD2 LEU A 166      60.910  53.340  49.360  0.00  0.00           H  
ATOM   2526  C   LEU A 166      60.680  49.100  51.280  0.00  0.00           C  
ATOM   2527  O   LEU A 166      61.440  49.640  52.060  0.00  0.00           O  
ATOM   2528  N   ALA A 167      59.820  48.130  51.660  0.00  0.00           N  
ATOM   2529  H   ALA A 167      59.360  47.660  50.900  0.00  0.00           H  
ATOM   2530  CA  ALA A 167      59.760  47.650  53.040  0.00  0.00           C  
ATOM   2531  HA  ALA A 167      59.610  48.580  53.580  0.00  0.00           H  
ATOM   2532  CB  ALA A 167      58.450  46.790  53.100  0.00  0.00           C  
ATOM   2533  HB1 ALA A 167      58.080  46.610  54.120  0.00  0.00           H  
ATOM   2534  HB2 ALA A 167      57.700  47.330  52.540  0.00  0.00           H  
ATOM   2535  HB3 ALA A 167      58.640  45.820  52.640  0.00  0.00           H  
ATOM   2536  C   ALA A 167      61.080  46.990  53.540  0.00  0.00           C  
ATOM   2537  O   ALA A 167      61.530  47.390  54.560  0.00  0.00           O  
ATOM   2538  N   LEU A 168      61.780  46.180  52.700  0.00  0.00           N  
ATOM   2539  H   LEU A 168      61.250  45.850  51.910  0.00  0.00           H  
ATOM   2540  CA  LEU A 168      63.130  45.710  52.990  0.00  0.00           C  
ATOM   2541  HA  LEU A 168      63.190  45.240  53.980  0.00  0.00           H  
ATOM   2542  CB  LEU A 168      63.610  44.730  51.980  0.00  0.00           C  
ATOM   2543  HB1 LEU A 168      63.340  45.170  51.020  0.00  0.00           H  
ATOM   2544  HB2 LEU A 168      63.130  43.750  52.060  0.00  0.00           H  
ATOM   2545  CG  LEU A 168      65.090  44.250  52.130  0.00  0.00           C  
ATOM   2546  HG  LEU A 168      65.680  45.170  52.180  0.00  0.00           H  
ATOM   2547  CD1 LEU A 168      65.250  43.330  53.360  0.00  0.00           C  
ATOM   2548 1HD1 LEU A 168      66.040  42.590  53.200  0.00  0.00           H  
ATOM   2549 2HD1 LEU A 168      65.620  43.930  54.190  0.00  0.00           H  
ATOM   2550 3HD1 LEU A 168      64.340  42.780  53.550  0.00  0.00           H  
ATOM   2551  CD2 LEU A 168      65.540  43.470  50.890  0.00  0.00           C  
ATOM   2552 1HD2 LEU A 168      66.540  43.080  51.060  0.00  0.00           H  
ATOM   2553 2HD2 LEU A 168      64.840  42.690  50.590  0.00  0.00           H  
ATOM   2554 3HD2 LEU A 168      65.520  44.200  50.090  0.00  0.00           H  
ATOM   2555  C   LEU A 168      64.160  46.830  53.140  0.00  0.00           C  
ATOM   2556  O   LEU A 168      64.820  46.940  54.160  0.00  0.00           O  
ATOM   2557  N   GLN A 169      64.200  47.810  52.170  0.00  0.00           N  
ATOM   2558  H   GLN A 169      63.570  47.850  51.390  0.00  0.00           H  
ATOM   2559  CA  GLN A 169      65.070  49.020  52.300  0.00  0.00           C  
ATOM   2560  HA  GLN A 169      66.120  48.800  52.480  0.00  0.00           H  
ATOM   2561  CB  GLN A 169      65.080  49.830  51.050  0.00  0.00           C  
ATOM   2562  HB1 GLN A 169      64.020  50.010  50.810  0.00  0.00           H  
ATOM   2563  HB2 GLN A 169      65.410  49.150  50.250  0.00  0.00           H  
ATOM   2564  CG  GLN A 169      65.850  51.160  51.050  0.00  0.00           C  
ATOM   2565  HG1 GLN A 169      66.230  51.340  50.040  0.00  0.00           H  
ATOM   2566  HG2 GLN A 169      66.780  50.910  51.580  0.00  0.00           H  
ATOM   2567  CD  GLN A 169      65.130  52.460  51.410  0.00  0.00           C  
ATOM   2568  OE1 GLN A 169      63.920  52.550  51.290  0.00  0.00           O  
ATOM   2569  NE2 GLN A 169      65.900  53.480  51.830  0.00  0.00           N  
ATOM   2570 1HE2 GLN A 169      66.840  53.200  52.040  0.00  0.00           H  
ATOM   2571 2HE2 GLN A 169      65.440  54.380  51.870  0.00  0.00           H  
ATOM   2572  C   GLN A 169      64.710  49.930  53.500  0.00  0.00           C  
ATOM   2573  O   GLN A 169      65.550  50.560  54.140  0.00  0.00           O  
ATOM   2574  N   ASN A 170      63.490  49.910  54.000  0.00  0.00           N  
ATOM   2575  H   ASN A 170      62.740  49.480  53.500  0.00  0.00           H  
ATOM   2576  CA  ASN A 170      63.100  50.720  55.180  0.00  0.00           C  
ATOM   2577  HA  ASN A 170      63.510  51.720  55.100  0.00  0.00           H  
ATOM   2578  CB  ASN A 170      61.560  50.980  55.140  0.00  0.00           C  
ATOM   2579  HB1 ASN A 170      61.010  50.850  56.080  0.00  0.00           H  
ATOM   2580  HB2 ASN A 170      61.180  50.220  54.460  0.00  0.00           H  
ATOM   2581  CG  ASN A 170      61.310  52.390  54.550  0.00  0.00           C  
ATOM   2582  OD1 ASN A 170      61.090  53.380  55.250  0.00  0.00           O  
ATOM   2583  ND2 ASN A 170      61.550  52.520  53.310  0.00  0.00           N  
ATOM   2584 1HD2 ASN A 170      61.880  51.770  52.730  0.00  0.00           H  
ATOM   2585 2HD2 ASN A 170      61.370  53.450  52.950  0.00  0.00           H  
ATOM   2586  C   ASN A 170      63.640  50.000  56.470  0.00  0.00           C  
ATOM   2587  O   ASN A 170      64.080  50.600  57.480  0.00  0.00           O  
ATOM   2588  N   ALA A 171      63.580  48.660  56.490  0.00  0.00           N  
ATOM   2589  H   ALA A 171      63.110  48.250  55.690  0.00  0.00           H  
ATOM   2590  CA  ALA A 171      64.050  47.880  57.610  0.00  0.00           C  
ATOM   2591  HA  ALA A 171      63.670  48.350  58.520  0.00  0.00           H  
ATOM   2592  CB  ALA A 171      63.430  46.480  57.520  0.00  0.00           C  
ATOM   2593  HB1 ALA A 171      63.880  45.970  56.660  0.00  0.00           H  
ATOM   2594  HB2 ALA A 171      63.610  45.950  58.450  0.00  0.00           H  
ATOM   2595  HB3 ALA A 171      62.340  46.550  57.450  0.00  0.00           H  
ATOM   2596  C   ALA A 171      65.570  47.890  57.700  0.00  0.00           C  
ATOM   2597  O   ALA A 171      66.180  48.100  58.760  0.00  0.00           O  
ATOM   2598  N   TYR A 172      66.220  47.710  56.520  0.00  0.00           N  
ATOM   2599  H   TYR A 172      65.640  47.450  55.750  0.00  0.00           H  
ATOM   2600  CA  TYR A 172      67.660  47.880  56.320  0.00  0.00           C  
ATOM   2601  HA  TYR A 172      68.100  47.060  56.900  0.00  0.00           H  
ATOM   2602  CB  TYR A 172      67.970  47.860  54.780  0.00  0.00           C  
ATOM   2603  HB1 TYR A 172      67.250  48.560  54.360  0.00  0.00           H  
ATOM   2604  HB2 TYR A 172      67.760  46.830  54.480  0.00  0.00           H  
ATOM   2605  CG  TYR A 172      69.430  48.320  54.430  0.00  0.00           C  
ATOM   2606  CD1 TYR A 172      70.620  47.680  54.800  0.00  0.00           C  
ATOM   2607  HD1 TYR A 172      70.550  46.720  55.280  0.00  0.00           H  
ATOM   2608  CE1 TYR A 172      71.880  48.100  54.340  0.00  0.00           C  
ATOM   2609  HE1 TYR A 172      72.750  47.630  54.760  0.00  0.00           H  
ATOM   2610  CZ  TYR A 172      71.980  49.290  53.630  0.00  0.00           C  
ATOM   2611  OH  TYR A 172      73.130  49.740  53.130  0.00  0.00           O  
ATOM   2612  HH  TYR A 172      73.110  50.630  52.760  0.00  0.00           H  
ATOM   2613  CE2 TYR A 172      70.770  50.020  53.360  0.00  0.00           C  
ATOM   2614  HE2 TYR A 172      70.850  50.930  52.800  0.00  0.00           H  
ATOM   2615  CD2 TYR A 172      69.540  49.500  53.700  0.00  0.00           C  
ATOM   2616  HD2 TYR A 172      68.620  50.040  53.470  0.00  0.00           H  
ATOM   2617  C   TYR A 172      68.130  49.250  56.870  0.00  0.00           C  
ATOM   2618  O   TYR A 172      68.860  49.210  57.900  0.00  0.00           O  
ATOM   2619  N   GLN A 173      67.480  50.410  56.480  0.00  0.00           N  
ATOM   2620  H   GLN A 173      66.840  50.360  55.690  0.00  0.00           H  
ATOM   2621  CA  GLN A 173      67.800  51.660  56.930  0.00  0.00           C  
ATOM   2622  HA  GLN A 173      68.820  51.850  56.610  0.00  0.00           H  
ATOM   2623  CB  GLN A 173      66.950  52.730  56.190  0.00  0.00           C  
ATOM   2624  HB1 GLN A 173      65.890  52.500  56.340  0.00  0.00           H  
ATOM   2625  HB2 GLN A 173      67.150  52.640  55.130  0.00  0.00           H  
ATOM   2626  CG  GLN A 173      67.160  54.130  56.730  0.00  0.00           C  
ATOM   2627  HG1 GLN A 173      66.740  54.150  57.740  0.00  0.00           H  
ATOM   2628  HG2 GLN A 173      66.500  54.800  56.190  0.00  0.00           H  
ATOM   2629  CD  GLN A 173      68.560  54.590  56.730  0.00  0.00           C  
ATOM   2630  OE1 GLN A 173      69.470  54.150  56.050  0.00  0.00           O  
ATOM   2631  NE2 GLN A 173      68.830  55.670  57.490  0.00  0.00           N  
ATOM   2632 1HE2 GLN A 173      68.120  56.270  57.880  0.00  0.00           H  
ATOM   2633 2HE2 GLN A 173      69.720  56.100  57.270  0.00  0.00           H  
ATOM   2634  C   GLN A 173      67.730  51.750  58.500  0.00  0.00           C  
ATOM   2635  O   GLN A 173      68.670  52.300  59.070  0.00  0.00           O  
ATOM   2636  N   ALA A 174      66.670  51.150  59.050  0.00  0.00           N  
ATOM   2637  H   ALA A 174      65.920  50.800  58.470  0.00  0.00           H  
ATOM   2638  CA  ALA A 174      66.410  51.330  60.450  0.00  0.00           C  
ATOM   2639  HA  ALA A 174      66.450  52.390  60.710  0.00  0.00           H  
ATOM   2640  CB  ALA A 174      65.030  50.790  60.840  0.00  0.00           C  
ATOM   2641  HB1 ALA A 174      64.830  49.760  60.500  0.00  0.00           H  
ATOM   2642  HB2 ALA A 174      64.930  50.810  61.930  0.00  0.00           H  
ATOM   2643  HB3 ALA A 174      64.290  51.470  60.420  0.00  0.00           H  
ATOM   2644  C   ALA A 174      67.450  50.610  61.370  0.00  0.00           C  
ATOM   2645  O   ALA A 174      67.710  51.100  62.460  0.00  0.00           O  
ATOM   2646  N   ILE A 175      67.980  49.450  60.880  0.00  0.00           N  
ATOM   2647  H   ILE A 175      67.670  49.110  59.990  0.00  0.00           H  
ATOM   2648  CA  ILE A 175      69.040  48.690  61.620  0.00  0.00           C  
ATOM   2649  HA  ILE A 175      68.930  48.790  62.700  0.00  0.00           H  
ATOM   2650  CB  ILE A 175      69.000  47.150  61.240  0.00  0.00           C  
ATOM   2651  HB  ILE A 175      69.130  47.010  60.160  0.00  0.00           H  
ATOM   2652  CG2 ILE A 175      70.160  46.370  62.000  0.00  0.00           C  
ATOM   2653 1HG2 ILE A 175      69.990  46.190  63.060  0.00  0.00           H  
ATOM   2654 2HG2 ILE A 175      70.310  45.360  61.610  0.00  0.00           H  
ATOM   2655 3HG2 ILE A 175      71.140  46.840  62.040  0.00  0.00           H  
ATOM   2656  CG1 ILE A 175      67.560  46.610  61.530  0.00  0.00           C  
ATOM   2657 1HG1 ILE A 175      66.760  47.140  61.020  0.00  0.00           H  
ATOM   2658 2HG1 ILE A 175      67.250  46.510  62.570  0.00  0.00           H  
ATOM   2659  CD  ILE A 175      67.520  45.180  61.010  0.00  0.00           C  
ATOM   2660  HD1 ILE A 175      67.660  45.100  59.930  0.00  0.00           H  
ATOM   2661  HD2 ILE A 175      68.140  44.490  61.570  0.00  0.00           H  
ATOM   2662  HD3 ILE A 175      66.470  44.870  61.060  0.00  0.00           H  
ATOM   2663  C   ILE A 175      70.400  49.400  61.430  0.00  0.00           C  
ATOM   2664  O   ILE A 175      71.080  49.630  62.400  0.00  0.00           O  
ATOM   2665  N   ARG A 176      70.710  49.780  60.170  0.00  0.00           N  
ATOM   2666  H   ARG A 176      70.130  49.530  59.380  0.00  0.00           H  
ATOM   2667  CA  ARG A 176      71.880  50.490  59.710  0.00  0.00           C  
ATOM   2668  HA  ARG A 176      72.730  49.820  59.720  0.00  0.00           H  
ATOM   2669  CB  ARG A 176      71.710  50.910  58.240  0.00  0.00           C  
ATOM   2670  HB1 ARG A 176      70.790  51.490  58.090  0.00  0.00           H  
ATOM   2671  HB2 ARG A 176      71.420  50.000  57.710  0.00  0.00           H  
ATOM   2672  CG  ARG A 176      72.870  51.620  57.560  0.00  0.00           C  
ATOM   2673  HG1 ARG A 176      73.750  50.980  57.520  0.00  0.00           H  
ATOM   2674  HG2 ARG A 176      73.100  52.570  58.050  0.00  0.00           H  
ATOM   2675  CD  ARG A 176      72.440  52.030  56.140  0.00  0.00           C  
ATOM   2676  HD1 ARG A 176      71.460  52.480  56.280  0.00  0.00           H  
ATOM   2677  HD2 ARG A 176      72.260  51.160  55.500  0.00  0.00           H  
ATOM   2678  NE  ARG A 176      73.360  52.860  55.330  0.00  0.00           N  
ATOM   2679  HE  ARG A 176      74.090  52.420  54.800  0.00  0.00           H  
ATOM   2680  CZ  ARG A 176      73.410  54.180  55.490  0.00  0.00           C  
ATOM   2681  NH1 ARG A 176      72.500  54.700  56.220  0.00  0.00           N  
ATOM   2682 1HH1 ARG A 176      71.740  54.170  56.610  0.00  0.00           H  
ATOM   2683 2HH1 ARG A 176      72.570  55.700  56.410  0.00  0.00           H  
ATOM   2684  NH2 ARG A 176      74.380  54.790  54.950  0.00  0.00           N  
ATOM   2685 1HH2 ARG A 176      75.060  54.290  54.400  0.00  0.00           H  
ATOM   2686 2HH2 ARG A 176      74.530  55.770  55.120  0.00  0.00           H  
ATOM   2687  C   ARG A 176      72.140  51.750  60.590  0.00  0.00           C  
ATOM   2688  O   ARG A 176      73.290  52.010  60.880  0.00  0.00           O  
ATOM   2689  N   SER A 177      71.040  52.420  60.980  0.00  0.00           N  
ATOM   2690  H   SER A 177      70.210  52.050  60.560  0.00  0.00           H  
ATOM   2691  CA  SER A 177      71.150  53.710  61.620  0.00  0.00           C  
ATOM   2692  HA  SER A 177      72.170  54.090  61.550  0.00  0.00           H  
ATOM   2693  CB  SER A 177      70.360  54.810  60.880  0.00  0.00           C  
ATOM   2694  HB1 SER A 177      70.480  55.760  61.410  0.00  0.00           H  
ATOM   2695  HB2 SER A 177      69.310  54.550  60.710  0.00  0.00           H  
ATOM   2696  OG  SER A 177      70.730  54.930  59.530  0.00  0.00           O  
ATOM   2697  HG  SER A 177      69.920  54.980  59.000  0.00  0.00           H  
ATOM   2698  C   SER A 177      70.740  53.660  63.150  0.00  0.00           C  
ATOM   2699  O   SER A 177      70.550  54.720  63.780  0.00  0.00           O  
ATOM   2700  N   GLY A 178      70.740  52.470  63.730  0.00  0.00           N  
ATOM   2701  H   GLY A 178      71.210  51.730  63.250  0.00  0.00           H  
ATOM   2702  CA  GLY A 178      70.450  52.220  65.170  0.00  0.00           C  
ATOM   2703  HA1 GLY A 178      71.230  52.720  65.750  0.00  0.00           H  
ATOM   2704  HA2 GLY A 178      70.570  51.180  65.470  0.00  0.00           H  
ATOM   2705  C   GLY A 178      69.090  52.520  65.740  0.00  0.00           C  
ATOM   2706  O   GLY A 178      68.930  52.500  66.960  0.00  0.00           O  
ATOM   2707  N   GLU A 179      67.970  52.480  65.030  0.00  0.00           N  
ATOM   2708  H   GLU A 179      67.990  52.250  64.050  0.00  0.00           H  
ATOM   2709  CA  GLU A 179      66.570  52.570  65.570  0.00  0.00           C  
ATOM   2710  HA  GLU A 179      66.550  53.300  66.380  0.00  0.00           H  
ATOM   2711  CB  GLU A 179      65.680  53.000  64.400  0.00  0.00           C  
ATOM   2712  HB1 GLU A 179      65.680  52.290  63.570  0.00  0.00           H  
ATOM   2713  HB2 GLU A 179      66.070  53.950  64.030  0.00  0.00           H  
ATOM   2714  CG  GLU A 179      64.250  53.250  64.800  0.00  0.00           C  
ATOM   2715  HG1 GLU A 179      63.900  52.440  65.440  0.00  0.00           H  
ATOM   2716  HG2 GLU A 179      63.700  53.180  63.860  0.00  0.00           H  
ATOM   2717  CD  GLU A 179      63.890  54.580  65.510  0.00  0.00           C  
ATOM   2718  OE1 GLU A 179      62.820  55.140  65.170  0.00  0.00           O  
ATOM   2719  OE2 GLU A 179      64.610  55.140  66.380  0.00  0.00           O  
ATOM   2720  C   GLU A 179      66.080  51.270  66.150  0.00  0.00           C  
ATOM   2721  O   GLU A 179      65.310  51.210  67.140  0.00  0.00           O  
ATOM   2722  N   CYS A 180      66.470  50.120  65.560  0.00  0.00           N  
ATOM   2723  H   CYS A 180      66.930  50.190  64.670  0.00  0.00           H  
ATOM   2724  CA  CYS A 180      66.210  48.800  66.110  0.00  0.00           C  
ATOM   2725  HA  CYS A 180      66.100  48.800  67.190  0.00  0.00           H  
ATOM   2726  CB  CYS A 180      64.950  48.240  65.460  0.00  0.00           C  
ATOM   2727  HB1 CYS A 180      64.120  48.910  65.680  0.00  0.00           H  
ATOM   2728  HB2 CYS A 180      64.870  47.190  65.720  0.00  0.00           H  
ATOM   2729  SG  CYS A 180      65.060  48.250  63.670  0.00  0.00           S  
ATOM   2730  HG  CYS A 180      66.300  47.790  63.580  0.00  0.00           H  
ATOM   2731  C   CYS A 180      67.270  47.760  65.820  0.00  0.00           C  
ATOM   2732  O   CYS A 180      67.890  47.810  64.760  0.00  0.00           O  
ATOM   2733  N   PRO A 181      67.500  46.820  66.780  0.00  0.00           N  
ATOM   2734  CD  PRO A 181      66.960  46.760  68.150  0.00  0.00           C  
ATOM   2735  HD1 PRO A 181      65.920  46.450  68.060  0.00  0.00           H  
ATOM   2736  HD2 PRO A 181      67.020  47.720  68.660  0.00  0.00           H  
ATOM   2737  CG  PRO A 181      67.790  45.760  68.990  0.00  0.00           C  
ATOM   2738  HG1 PRO A 181      67.250  44.870  69.330  0.00  0.00           H  
ATOM   2739  HG2 PRO A 181      68.220  46.280  69.840  0.00  0.00           H  
ATOM   2740  CB  PRO A 181      68.930  45.410  68.030  0.00  0.00           C  
ATOM   2741  HB1 PRO A 181      69.080  44.330  67.970  0.00  0.00           H  
ATOM   2742  HB2 PRO A 181      69.840  45.910  68.350  0.00  0.00           H  
ATOM   2743  CA  PRO A 181      68.600  45.910  66.620  0.00  0.00           C  
ATOM   2744  HA  PRO A 181      69.500  46.360  66.200  0.00  0.00           H  
ATOM   2745  C   PRO A 181      68.190  44.700  65.630  0.00  0.00           C  
ATOM   2746  O   PRO A 181      69.080  44.030  65.070  0.00  0.00           O  
ATOM   2747  N   ALA A 182      66.920  44.420  65.480  0.00  0.00           N  
ATOM   2748  H   ALA A 182      66.330  45.170  65.810  0.00  0.00           H  
ATOM   2749  CA  ALA A 182      66.290  43.440  64.630  0.00  0.00           C  
ATOM   2750  HA  ALA A 182      66.940  43.170  63.810  0.00  0.00           H  
ATOM   2751  CB  ALA A 182      65.980  42.200  65.610  0.00  0.00           C  
ATOM   2752  HB1 ALA A 182      65.530  42.580  66.530  0.00  0.00           H  
ATOM   2753  HB2 ALA A 182      65.320  41.480  65.130  0.00  0.00           H  
ATOM   2754  HB3 ALA A 182      66.860  41.590  65.830  0.00  0.00           H  
ATOM   2755  C   ALA A 182      64.990  44.140  64.090  0.00  0.00           C  
ATOM   2756  O   ALA A 182      64.480  45.170  64.550  0.00  0.00           O  
ATOM   2757  N   ALA A 183      64.500  43.660  62.970  0.00  0.00           N  
ATOM   2758  H   ALA A 183      65.020  42.900  62.580  0.00  0.00           H  
ATOM   2759  CA  ALA A 183      63.330  44.100  62.250  0.00  0.00           C  
ATOM   2760  HA  ALA A 183      62.620  44.380  63.030  0.00  0.00           H  
ATOM   2761  CB  ALA A 183      63.540  45.310  61.420  0.00  0.00           C  
ATOM   2762  HB1 ALA A 183      62.640  45.470  60.840  0.00  0.00           H  
ATOM   2763  HB2 ALA A 183      63.680  46.120  62.150  0.00  0.00           H  
ATOM   2764  HB3 ALA A 183      64.400  45.110  60.790  0.00  0.00           H  
ATOM   2765  C   ALA A 183      62.710  43.030  61.310  0.00  0.00           C  
ATOM   2766  O   ALA A 183      63.410  42.110  60.850  0.00  0.00           O  
ATOM   2767  N   LEU A 184      61.410  43.100  61.210  0.00  0.00           N  
ATOM   2768  H   LEU A 184      60.970  43.940  61.550  0.00  0.00           H  
ATOM   2769  CA  LEU A 184      60.480  42.140  60.470  0.00  0.00           C  
ATOM   2770  HA  LEU A 184      61.130  41.390  60.010  0.00  0.00           H  
ATOM   2771  CB  LEU A 184      59.490  41.470  61.540  0.00  0.00           C  
ATOM   2772  HB1 LEU A 184      59.170  42.290  62.180  0.00  0.00           H  
ATOM   2773  HB2 LEU A 184      60.090  40.880  62.230  0.00  0.00           H  
ATOM   2774  CG  LEU A 184      58.300  40.650  60.920  0.00  0.00           C  
ATOM   2775  HG  LEU A 184      57.700  41.220  60.200  0.00  0.00           H  
ATOM   2776  CD1 LEU A 184      58.850  39.390  60.290  0.00  0.00           C  
ATOM   2777 1HD1 LEU A 184      59.300  39.600  59.330  0.00  0.00           H  
ATOM   2778 2HD1 LEU A 184      59.700  39.030  60.880  0.00  0.00           H  
ATOM   2779 3HD1 LEU A 184      58.100  38.590  60.210  0.00  0.00           H  
ATOM   2780  CD2 LEU A 184      57.410  40.280  62.160  0.00  0.00           C  
ATOM   2781 1HD2 LEU A 184      57.950  39.620  62.850  0.00  0.00           H  
ATOM   2782 2HD2 LEU A 184      57.080  41.130  62.750  0.00  0.00           H  
ATOM   2783 3HD2 LEU A 184      56.500  39.820  61.760  0.00  0.00           H  
ATOM   2784  C   LEU A 184      59.850  42.910  59.330  0.00  0.00           C  
ATOM   2785  O   LEU A 184      59.280  43.920  59.560  0.00  0.00           O  
ATOM   2786  N   VAL A 185      59.860  42.290  58.160  0.00  0.00           N  
ATOM   2787  H   VAL A 185      60.390  41.430  58.050  0.00  0.00           H  
ATOM   2788  CA  VAL A 185      59.320  42.860  56.930  0.00  0.00           C  
ATOM   2789  HA  VAL A 185      58.710  43.720  57.220  0.00  0.00           H  
ATOM   2790  CB  VAL A 185      60.390  43.320  55.900  0.00  0.00           C  
ATOM   2791  HB  VAL A 185      60.830  42.450  55.410  0.00  0.00           H  
ATOM   2792  CG1 VAL A 185      59.700  44.050  54.760  0.00  0.00           C  
ATOM   2793 1HG1 VAL A 185      60.420  44.200  53.950  0.00  0.00           H  
ATOM   2794 2HG1 VAL A 185      58.930  43.380  54.370  0.00  0.00           H  
ATOM   2795 3HG1 VAL A 185      59.260  44.990  55.070  0.00  0.00           H  
ATOM   2796  CG2 VAL A 185      61.510  44.110  56.530  0.00  0.00           C  
ATOM   2797 1HG2 VAL A 185      61.850  43.620  57.440  0.00  0.00           H  
ATOM   2798 2HG2 VAL A 185      62.300  44.090  55.780  0.00  0.00           H  
ATOM   2799 3HG2 VAL A 185      61.150  45.070  56.880  0.00  0.00           H  
ATOM   2800  C   VAL A 185      58.370  41.910  56.220  0.00  0.00           C  
ATOM   2801  O   VAL A 185      58.790  40.770  55.860  0.00  0.00           O  
ATOM   2802  N   GLY A 186      57.120  42.300  56.000  0.00  0.00           N  
ATOM   2803  H   GLY A 186      56.710  43.090  56.470  0.00  0.00           H  
ATOM   2804  CA  GLY A 186      56.220  41.400  55.240  0.00  0.00           C  
ATOM   2805  HA1 GLY A 186      55.300  41.300  55.820  0.00  0.00           H  
ATOM   2806  HA2 GLY A 186      56.620  40.400  55.230  0.00  0.00           H  
ATOM   2807  C   GLY A 186      55.920  41.860  53.870  0.00  0.00           C  
ATOM   2808  O   GLY A 186      56.170  43.070  53.540  0.00  0.00           O  
ATOM   2809  N   GLY A 187      55.380  41.000  53.050  0.00  0.00           N  
ATOM   2810  H   GLY A 187      55.460  40.050  53.400  0.00  0.00           H  
ATOM   2811  CA  GLY A 187      54.800  41.290  51.760  0.00  0.00           C  
ATOM   2812  HA1 GLY A 187      55.560  41.140  50.990  0.00  0.00           H  
ATOM   2813  HA2 GLY A 187      54.560  42.350  51.630  0.00  0.00           H  
ATOM   2814  C   GLY A 187      53.560  40.370  51.470  0.00  0.00           C  
ATOM   2815  O   GLY A 187      53.580  39.200  51.870  0.00  0.00           O  
ATOM   2816  N   ILE A 188      52.510  40.950  50.870  0.00  0.00           N  
ATOM   2817  H   ILE A 188      52.600  41.820  50.350  0.00  0.00           H  
ATOM   2818  CA  ILE A 188      51.250  40.270  50.610  0.00  0.00           C  
ATOM   2819  HA  ILE A 188      51.360  39.200  50.720  0.00  0.00           H  
ATOM   2820  CB  ILE A 188      50.340  40.760  51.720  0.00  0.00           C  
ATOM   2821  HB  ILE A 188      49.380  40.280  51.510  0.00  0.00           H  
ATOM   2822  CG2 ILE A 188      50.750  40.150  53.070  0.00  0.00           C  
ATOM   2823 1HG2 ILE A 188      50.850  39.060  53.080  0.00  0.00           H  
ATOM   2824 2HG2 ILE A 188      51.660  40.610  53.450  0.00  0.00           H  
ATOM   2825 3HG2 ILE A 188      49.910  40.300  53.730  0.00  0.00           H  
ATOM   2826  CG1 ILE A 188      50.060  42.280  51.890  0.00  0.00           C  
ATOM   2827 1HG1 ILE A 188      49.290  42.540  51.170  0.00  0.00           H  
ATOM   2828 2HG1 ILE A 188      50.940  42.910  51.750  0.00  0.00           H  
ATOM   2829  CD  ILE A 188      49.360  42.630  53.210  0.00  0.00           C  
ATOM   2830  HD1 ILE A 188      48.990  43.650  53.170  0.00  0.00           H  
ATOM   2831  HD2 ILE A 188      48.500  41.970  53.330  0.00  0.00           H  
ATOM   2832  HD3 ILE A 188      50.060  42.660  54.060  0.00  0.00           H  
ATOM   2833  C   ILE A 188      50.370  40.510  49.360  0.00  0.00           C  
ATOM   2834  O   ILE A 188      50.130  41.640  49.000  0.00  0.00           O  
ATOM   2835  N   ASN A 189      49.840  39.440  48.830  0.00  0.00           N  
ATOM   2836  H   ASN A 189      50.190  38.540  49.150  0.00  0.00           H  
ATOM   2837  CA  ASN A 189      49.010  39.380  47.660  0.00  0.00           C  
ATOM   2838  HA  ASN A 189      48.500  40.300  47.940  0.00  0.00           H  
ATOM   2839  CB  ASN A 189      49.810  39.620  46.270  0.00  0.00           C  
ATOM   2840  HB1 ASN A 189      50.350  38.700  46.000  0.00  0.00           H  
ATOM   2841  HB2 ASN A 189      50.540  40.430  46.290  0.00  0.00           H  
ATOM   2842  CG  ASN A 189      48.910  40.000  45.210  0.00  0.00           C  
ATOM   2843  OD1 ASN A 189      48.240  41.000  45.430  0.00  0.00           O  
ATOM   2844  ND2 ASN A 189      48.680  39.180  44.200  0.00  0.00           N  
ATOM   2845 1HD2 ASN A 189      49.210  38.370  43.910  0.00  0.00           H  
ATOM   2846 2HD2 ASN A 189      48.040  39.620  43.560  0.00  0.00           H  
ATOM   2847  C   ASN A 189      48.090  38.140  47.580  0.00  0.00           C  
ATOM   2848  O   ASN A 189      48.530  37.030  47.660  0.00  0.00           O  
ATOM   2849  N   LEU A 190      46.750  38.390  47.540  0.00  0.00           N  
ATOM   2850  H   LEU A 190      46.370  39.330  47.570  0.00  0.00           H  
ATOM   2851  CA  LEU A 190      45.720  37.350  47.380  0.00  0.00           C  
ATOM   2852  HA  LEU A 190      46.160  36.500  46.850  0.00  0.00           H  
ATOM   2853  CB  LEU A 190      45.060  37.030  48.690  0.00  0.00           C  
ATOM   2854  HB1 LEU A 190      44.180  36.380  48.560  0.00  0.00           H  
ATOM   2855  HB2 LEU A 190      44.650  37.930  49.130  0.00  0.00           H  
ATOM   2856  CG  LEU A 190      45.960  36.270  49.590  0.00  0.00           C  
ATOM   2857  HG  LEU A 190      46.780  36.920  49.900  0.00  0.00           H  
ATOM   2858  CD1 LEU A 190      45.300  35.880  50.900  0.00  0.00           C  
ATOM   2859 1HD1 LEU A 190      44.630  35.050  50.670  0.00  0.00           H  
ATOM   2860 2HD1 LEU A 190      46.000  35.590  51.690  0.00  0.00           H  
ATOM   2861 3HD1 LEU A 190      44.730  36.710  51.330  0.00  0.00           H  
ATOM   2862  CD2 LEU A 190      46.490  34.960  49.010  0.00  0.00           C  
ATOM   2863 1HD2 LEU A 190      47.310  35.240  48.350  0.00  0.00           H  
ATOM   2864 2HD2 LEU A 190      47.000  34.460  49.830  0.00  0.00           H  
ATOM   2865 3HD2 LEU A 190      45.720  34.320  48.600  0.00  0.00           H  
ATOM   2866  C   LEU A 190      44.620  37.750  46.340  0.00  0.00           C  
ATOM   2867  O   LEU A 190      44.220  38.890  46.160  0.00  0.00           O  
ATOM   2868  N   LEU A 191      43.920  36.880  45.640  0.00  0.00           N  
ATOM   2869  H   LEU A 191      43.950  35.900  45.900  0.00  0.00           H  
ATOM   2870  CA  LEU A 191      43.330  37.180  44.360  0.00  0.00           C  
ATOM   2871  HA  LEU A 191      43.140  38.240  44.250  0.00  0.00           H  
ATOM   2872  CB  LEU A 191      44.210  36.690  43.160  0.00  0.00           C  
ATOM   2873  HB1 LEU A 191      43.650  36.640  42.230  0.00  0.00           H  
ATOM   2874  HB2 LEU A 191      44.560  35.680  43.370  0.00  0.00           H  
ATOM   2875  CG  LEU A 191      45.480  37.600  42.870  0.00  0.00           C  
ATOM   2876  HG  LEU A 191      46.080  37.880  43.740  0.00  0.00           H  
ATOM   2877  CD1 LEU A 191      46.340  36.730  42.110  0.00  0.00           C  
ATOM   2878 1HD1 LEU A 191      46.670  35.790  42.550  0.00  0.00           H  
ATOM   2879 2HD1 LEU A 191      45.830  36.370  41.230  0.00  0.00           H  
ATOM   2880 3HD1 LEU A 191      47.140  37.290  41.620  0.00  0.00           H  
ATOM   2881  CD2 LEU A 191      45.000  38.830  42.100  0.00  0.00           C  
ATOM   2882 1HD2 LEU A 191      44.720  38.510  41.090  0.00  0.00           H  
ATOM   2883 2HD2 LEU A 191      44.270  39.400  42.670  0.00  0.00           H  
ATOM   2884 3HD2 LEU A 191      45.910  39.430  41.990  0.00  0.00           H  
ATOM   2885  C   LEU A 191      41.910  36.600  44.240  0.00  0.00           C  
ATOM   2886  O   LEU A 191      41.620  35.530  44.810  0.00  0.00           O  
ATOM   2887  N   LEU A 192      40.890  37.300  43.630  0.00  0.00           N  
ATOM   2888  H   LEU A 192      41.150  38.180  43.200  0.00  0.00           H  
ATOM   2889  CA  LEU A 192      39.520  36.940  43.670  0.00  0.00           C  
ATOM   2890  HA  LEU A 192      39.390  35.870  43.610  0.00  0.00           H  
ATOM   2891  CB  LEU A 192      39.000  37.370  45.070  0.00  0.00           C  
ATOM   2892  HB1 LEU A 192      39.220  38.370  45.420  0.00  0.00           H  
ATOM   2893  HB2 LEU A 192      39.650  36.740  45.690  0.00  0.00           H  
ATOM   2894  CG  LEU A 192      37.650  36.870  45.480  0.00  0.00           C  
ATOM   2895  HG  LEU A 192      36.950  37.540  44.980  0.00  0.00           H  
ATOM   2896  CD1 LEU A 192      37.290  35.440  45.240  0.00  0.00           C  
ATOM   2897 1HD1 LEU A 192      37.330  35.180  44.180  0.00  0.00           H  
ATOM   2898 2HD1 LEU A 192      37.990  34.850  45.810  0.00  0.00           H  
ATOM   2899 3HD1 LEU A 192      36.320  35.240  45.680  0.00  0.00           H  
ATOM   2900  CD2 LEU A 192      37.420  37.130  46.950  0.00  0.00           C  
ATOM   2901 1HD2 LEU A 192      37.980  36.410  47.540  0.00  0.00           H  
ATOM   2902 2HD2 LEU A 192      37.750  38.110  47.300  0.00  0.00           H  
ATOM   2903 3HD2 LEU A 192      36.390  37.130  47.310  0.00  0.00           H  
ATOM   2904  C   LEU A 192      38.570  37.550  42.530  0.00  0.00           C  
ATOM   2905  O   LEU A 192      37.540  37.110  42.050  0.00  0.00           O  
ATOM   2906  N   LYS A 193      38.970  38.680  42.070  0.00  0.00           N  
ATOM   2907  H   LYS A 193      39.890  39.010  42.330  0.00  0.00           H  
ATOM   2908  CA  LYS A 193      38.220  39.590  41.320  0.00  0.00           C  
ATOM   2909  HA  LYS A 193      37.160  39.350  41.430  0.00  0.00           H  
ATOM   2910  CB  LYS A 193      38.370  40.980  41.880  0.00  0.00           C  
ATOM   2911  HB1 LYS A 193      37.730  41.670  41.340  0.00  0.00           H  
ATOM   2912  HB2 LYS A 193      39.410  41.290  41.780  0.00  0.00           H  
ATOM   2913  CG  LYS A 193      37.920  41.230  43.390  0.00  0.00           C  
ATOM   2914  HG1 LYS A 193      38.640  40.800  44.100  0.00  0.00           H  
ATOM   2915  HG2 LYS A 193      36.970  40.750  43.630  0.00  0.00           H  
ATOM   2916  CD  LYS A 193      37.700  42.720  43.690  0.00  0.00           C  
ATOM   2917  HD1 LYS A 193      38.610  43.290  43.520  0.00  0.00           H  
ATOM   2918  HD2 LYS A 193      37.500  42.900  44.750  0.00  0.00           H  
ATOM   2919  CE  LYS A 193      36.480  43.250  42.970  0.00  0.00           C  
ATOM   2920  HE1 LYS A 193      35.570  42.700  43.210  0.00  0.00           H  
ATOM   2921  HE2 LYS A 193      36.480  42.980  41.920  0.00  0.00           H  
ATOM   2922  NZ  LYS A 193      36.090  44.670  43.140  0.00  0.00           N1+
ATOM   2923  HZ1 LYS A 193      35.160  44.900  42.890  0.00  0.00           H  
ATOM   2924  HZ2 LYS A 193      36.350  44.860  44.100  0.00  0.00           H  
ATOM   2925  HZ3 LYS A 193      36.660  45.180  42.480  0.00  0.00           H  
ATOM   2926  C   LYS A 193      38.620  39.380  39.820  0.00  0.00           C  
ATOM   2927  O   LYS A 193      39.750  39.610  39.430  0.00  0.00           O  
ATOM   2928  N   PRO A 194      37.650  39.070  38.970  0.00  0.00           N  
ATOM   2929  CD  PRO A 194      36.300  38.660  39.200  0.00  0.00           C  
ATOM   2930  HD1 PRO A 194      35.760  39.370  39.820  0.00  0.00           H  
ATOM   2931  HD2 PRO A 194      36.280  37.680  39.670  0.00  0.00           H  
ATOM   2932  CG  PRO A 194      35.630  38.550  37.850  0.00  0.00           C  
ATOM   2933  HG1 PRO A 194      35.040  39.460  37.730  0.00  0.00           H  
ATOM   2934  HG2 PRO A 194      35.040  37.630  37.840  0.00  0.00           H  
ATOM   2935  CB  PRO A 194      36.730  38.420  36.880  0.00  0.00           C  
ATOM   2936  HB1 PRO A 194      36.550  38.870  35.900  0.00  0.00           H  
ATOM   2937  HB2 PRO A 194      36.880  37.350  36.740  0.00  0.00           H  
ATOM   2938  CA  PRO A 194      37.950  38.930  37.550  0.00  0.00           C  
ATOM   2939  HA  PRO A 194      38.830  38.300  37.510  0.00  0.00           H  
ATOM   2940  C   PRO A 194      38.240  40.370  36.850  0.00  0.00           C  
ATOM   2941  O   PRO A 194      39.180  40.490  36.030  0.00  0.00           O  
ATOM   2942  N   ASN A 195      37.570  41.400  37.350  0.00  0.00           N  
ATOM   2943  H   ASN A 195      36.940  41.340  38.140  0.00  0.00           H  
ATOM   2944  CA  ASN A 195      37.460  42.640  36.580  0.00  0.00           C  
ATOM   2945  HA  ASN A 195      37.210  42.430  35.530  0.00  0.00           H  
ATOM   2946  CB  ASN A 195      36.300  43.520  37.190  0.00  0.00           C  
ATOM   2947  HB1 ASN A 195      35.340  43.000  37.160  0.00  0.00           H  
ATOM   2948  HB2 ASN A 195      36.130  44.380  36.550  0.00  0.00           H  
ATOM   2949  CG  ASN A 195      36.620  43.960  38.600  0.00  0.00           C  
ATOM   2950  OD1 ASN A 195      36.550  43.080  39.480  0.00  0.00           O  
ATOM   2951  ND2 ASN A 195      36.920  45.180  38.910  0.00  0.00           N  
ATOM   2952 1HD2 ASN A 195      36.990  45.860  38.170  0.00  0.00           H  
ATOM   2953 2HD2 ASN A 195      37.060  45.500  39.870  0.00  0.00           H  
ATOM   2954  C   ASN A 195      38.720  43.390  36.540  0.00  0.00           C  
ATOM   2955  O   ASN A 195      38.970  44.110  35.530  0.00  0.00           O  
ATOM   2956  N   THR A 196      39.570  43.220  37.570  0.00  0.00           N  
ATOM   2957  H   THR A 196      39.460  42.460  38.220  0.00  0.00           H  
ATOM   2958  CA  THR A 196      40.910  43.830  37.620  0.00  0.00           C  
ATOM   2959  HA  THR A 196      40.730  44.890  37.430  0.00  0.00           H  
ATOM   2960  CB  THR A 196      41.490  43.650  39.000  0.00  0.00           C  
ATOM   2961  HB  THR A 196      42.580  43.760  38.960  0.00  0.00           H  
ATOM   2962  CG2 THR A 196      40.800  44.590  40.060  0.00  0.00           C  
ATOM   2963 1HG2 THR A 196      41.280  44.240  40.970  0.00  0.00           H  
ATOM   2964 2HG2 THR A 196      40.970  45.660  39.990  0.00  0.00           H  
ATOM   2965 3HG2 THR A 196      39.740  44.350  39.960  0.00  0.00           H  
ATOM   2966  OG1 THR A 196      41.260  42.360  39.460  0.00  0.00           O  
ATOM   2967  HG1 THR A 196      41.600  42.300  40.360  0.00  0.00           H  
ATOM   2968  C   THR A 196      41.920  43.400  36.570  0.00  0.00           C  
ATOM   2969  O   THR A 196      42.580  44.300  36.060  0.00  0.00           O  
ATOM   2970  N   SER A 197      41.970  42.170  36.200  0.00  0.00           N  
ATOM   2971  H   SER A 197      41.520  41.450  36.760  0.00  0.00           H  
ATOM   2972  CA  SER A 197      42.910  41.690  35.160  0.00  0.00           C  
ATOM   2973  HA  SER A 197      43.890  42.070  35.450  0.00  0.00           H  
ATOM   2974  CB  SER A 197      42.770  40.180  35.160  0.00  0.00           C  
ATOM   2975  HB1 SER A 197      43.340  39.680  34.360  0.00  0.00           H  
ATOM   2976  HB2 SER A 197      41.720  39.950  34.980  0.00  0.00           H  
ATOM   2977  OG  SER A 197      43.220  39.520  36.340  0.00  0.00           O  
ATOM   2978  HG  SER A 197      43.430  38.620  36.090  0.00  0.00           H  
ATOM   2979  C   SER A 197      42.540  42.220  33.750  0.00  0.00           C  
ATOM   2980  O   SER A 197      43.440  42.460  32.910  0.00  0.00           O  
ATOM   2981  N   VAL A 198      41.320  42.750  33.560  0.00  0.00           N  
ATOM   2982  H   VAL A 198      40.570  42.560  34.200  0.00  0.00           H  
ATOM   2983  CA  VAL A 198      41.000  43.420  32.350  0.00  0.00           C  
ATOM   2984  HA  VAL A 198      41.290  42.740  31.550  0.00  0.00           H  
ATOM   2985  CB  VAL A 198      39.510  43.700  32.260  0.00  0.00           C  
ATOM   2986  HB  VAL A 198      39.340  44.540  32.940  0.00  0.00           H  
ATOM   2987  CG1 VAL A 198      39.090  44.050  30.860  0.00  0.00           C  
ATOM   2988 1HG1 VAL A 198      39.640  44.820  30.320  0.00  0.00           H  
ATOM   2989 2HG1 VAL A 198      39.050  43.170  30.230  0.00  0.00           H  
ATOM   2990 3HG1 VAL A 198      38.050  44.380  30.860  0.00  0.00           H  
ATOM   2991  CG2 VAL A 198      38.730  42.440  32.660  0.00  0.00           C  
ATOM   2992 1HG2 VAL A 198      38.820  41.610  31.950  0.00  0.00           H  
ATOM   2993 2HG2 VAL A 198      38.920  42.060  33.670  0.00  0.00           H  
ATOM   2994 3HG2 VAL A 198      37.660  42.650  32.700  0.00  0.00           H  
ATOM   2995  C   VAL A 198      41.700  44.840  32.130  0.00  0.00           C  
ATOM   2996  O   VAL A 198      42.200  45.120  31.020  0.00  0.00           O  
ATOM   2997  N   GLN A 199      41.830  45.600  33.230  0.00  0.00           N  
ATOM   2998  H   GLN A 199      41.630  45.250  34.150  0.00  0.00           H  
ATOM   2999  CA  GLN A 199      42.640  46.840  33.280  0.00  0.00           C  
ATOM   3000  HA  GLN A 199      42.160  47.690  32.800  0.00  0.00           H  
ATOM   3001  CB  GLN A 199      42.610  47.210  34.770  0.00  0.00           C  
ATOM   3002  HB1 GLN A 199      43.280  48.050  34.970  0.00  0.00           H  
ATOM   3003  HB2 GLN A 199      43.080  46.460  35.400  0.00  0.00           H  
ATOM   3004  CG  GLN A 199      41.200  47.540  35.280  0.00  0.00           C  
ATOM   3005  HG1 GLN A 199      40.620  46.640  35.460  0.00  0.00           H  
ATOM   3006  HG2 GLN A 199      40.730  48.120  34.490  0.00  0.00           H  
ATOM   3007  CD  GLN A 199      41.300  48.330  36.550  0.00  0.00           C  
ATOM   3008  OE1 GLN A 199      41.980  48.000  37.490  0.00  0.00           O  
ATOM   3009  NE2 GLN A 199      40.640  49.410  36.640  0.00  0.00           N  
ATOM   3010 1HE2 GLN A 199      40.180  49.830  35.830  0.00  0.00           H  
ATOM   3011 2HE2 GLN A 199      40.490  49.850  37.540  0.00  0.00           H  
ATOM   3012  C   GLN A 199      44.050  46.620  32.800  0.00  0.00           C  
ATOM   3013  O   GLN A 199      44.410  47.230  31.820  0.00  0.00           O  
ATOM   3014  N   PHE A 200      44.680  45.640  33.360  0.00  0.00           N  
ATOM   3015  H   PHE A 200      44.120  45.090  33.990  0.00  0.00           H  
ATOM   3016  CA  PHE A 200      46.040  45.190  33.070  0.00  0.00           C  
ATOM   3017  HA  PHE A 200      46.670  46.080  33.110  0.00  0.00           H  
ATOM   3018  CB  PHE A 200      46.530  44.110  34.060  0.00  0.00           C  
ATOM   3019  HB1 PHE A 200      47.350  43.600  33.590  0.00  0.00           H  
ATOM   3020  HB2 PHE A 200      45.710  43.390  34.130  0.00  0.00           H  
ATOM   3021  CG  PHE A 200      46.880  44.370  35.510  0.00  0.00           C  
ATOM   3022  CD1 PHE A 200      48.220  44.370  35.870  0.00  0.00           C  
ATOM   3023  HD1 PHE A 200      48.960  44.300  35.090  0.00  0.00           H  
ATOM   3024  CE1 PHE A 200      48.610  44.380  37.230  0.00  0.00           C  
ATOM   3025  HE1 PHE A 200      49.660  44.320  37.460  0.00  0.00           H  
ATOM   3026  CZ  PHE A 200      47.520  44.460  38.240  0.00  0.00           C  
ATOM   3027  HZ  PHE A 200      47.750  44.530  39.290  0.00  0.00           H  
ATOM   3028  CE2 PHE A 200      46.180  44.360  37.850  0.00  0.00           C  
ATOM   3029  HE2 PHE A 200      45.420  44.280  38.600  0.00  0.00           H  
ATOM   3030  CD2 PHE A 200      45.910  44.330  36.500  0.00  0.00           C  
ATOM   3031  HD2 PHE A 200      44.870  44.340  36.200  0.00  0.00           H  
ATOM   3032  C   PHE A 200      46.220  44.570  31.630  0.00  0.00           C  
ATOM   3033  O   PHE A 200      47.310  44.760  31.050  0.00  0.00           O  
ATOM   3034  N   MET A 201      45.200  43.960  31.070  0.00  0.00           N  
ATOM   3035  H   MET A 201      44.430  43.670  31.650  0.00  0.00           H  
ATOM   3036  CA  MET A 201      45.200  43.460  29.710  0.00  0.00           C  
ATOM   3037  HA  MET A 201      46.070  42.820  29.540  0.00  0.00           H  
ATOM   3038  CB  MET A 201      43.930  42.630  29.500  0.00  0.00           C  
ATOM   3039  HB1 MET A 201      43.710  42.550  28.440  0.00  0.00           H  
ATOM   3040  HB2 MET A 201      43.120  43.090  30.070  0.00  0.00           H  
ATOM   3041  CG  MET A 201      44.070  41.150  29.890  0.00  0.00           C  
ATOM   3042  HG1 MET A 201      43.150  40.600  30.020  0.00  0.00           H  
ATOM   3043  HG2 MET A 201      44.560  41.250  30.870  0.00  0.00           H  
ATOM   3044  SD  MET A 201      45.240  40.210  28.940  0.00  0.00           S  
ATOM   3045  CE  MET A 201      44.260  39.660  27.590  0.00  0.00           C  
ATOM   3046  HE1 MET A 201      43.850  40.510  27.040  0.00  0.00           H  
ATOM   3047  HE2 MET A 201      44.890  39.090  26.910  0.00  0.00           H  
ATOM   3048  HE3 MET A 201      43.500  39.040  28.040  0.00  0.00           H  
ATOM   3049  C   MET A 201      45.290  44.560  28.660  0.00  0.00           C  
ATOM   3050  O   MET A 201      46.010  44.400  27.640  0.00  0.00           O  
ATOM   3051  N   LYS A 202      44.660  45.680  28.910  0.00  0.00           N  
ATOM   3052  H   LYS A 202      44.110  45.810  29.750  0.00  0.00           H  
ATOM   3053  CA  LYS A 202      44.630  46.820  28.000  0.00  0.00           C  
ATOM   3054  HA  LYS A 202      44.560  46.620  26.930  0.00  0.00           H  
ATOM   3055  CB  LYS A 202      43.440  47.700  28.410  0.00  0.00           C  
ATOM   3056  HB1 LYS A 202      43.640  48.270  29.310  0.00  0.00           H  
ATOM   3057  HB2 LYS A 202      42.580  47.130  28.770  0.00  0.00           H  
ATOM   3058  CG  LYS A 202      42.960  48.850  27.500  0.00  0.00           C  
ATOM   3059  HG1 LYS A 202      43.850  49.460  27.390  0.00  0.00           H  
ATOM   3060  HG2 LYS A 202      42.270  49.450  28.080  0.00  0.00           H  
ATOM   3061  CD  LYS A 202      42.350  48.480  26.140  0.00  0.00           C  
ATOM   3062  HD1 LYS A 202      41.330  48.100  26.350  0.00  0.00           H  
ATOM   3063  HD2 LYS A 202      42.870  47.660  25.640  0.00  0.00           H  
ATOM   3064  CE  LYS A 202      42.200  49.690  25.260  0.00  0.00           C  
ATOM   3065  HE1 LYS A 202      43.150  50.080  24.900  0.00  0.00           H  
ATOM   3066  HE2 LYS A 202      41.940  50.570  25.840  0.00  0.00           H  
ATOM   3067  NZ  LYS A 202      41.250  49.380  24.180  0.00  0.00           N1+
ATOM   3068  HZ1 LYS A 202      41.230  50.060  23.420  0.00  0.00           H  
ATOM   3069  HZ2 LYS A 202      41.630  48.570  23.710  0.00  0.00           H  
ATOM   3070  HZ3 LYS A 202      40.330  49.140  24.500  0.00  0.00           H  
ATOM   3071  C   LYS A 202      45.940  47.570  28.160  0.00  0.00           C  
ATOM   3072  O   LYS A 202      46.340  48.220  27.210  0.00  0.00           O  
ATOM   3073  N   LEU A 203      46.740  47.360  29.170  0.00  0.00           N  
ATOM   3074  H   LEU A 203      46.430  46.660  29.820  0.00  0.00           H  
ATOM   3075  CA  LEU A 203      48.110  47.990  29.350  0.00  0.00           C  
ATOM   3076  HA  LEU A 203      48.190  48.880  28.730  0.00  0.00           H  
ATOM   3077  CB  LEU A 203      48.320  48.250  30.900  0.00  0.00           C  
ATOM   3078  HB1 LEU A 203      49.330  48.510  31.230  0.00  0.00           H  
ATOM   3079  HB2 LEU A 203      48.030  47.350  31.450  0.00  0.00           H  
ATOM   3080  CG  LEU A 203      47.350  49.410  31.380  0.00  0.00           C  
ATOM   3081  HG  LEU A 203      46.310  49.300  31.070  0.00  0.00           H  
ATOM   3082  CD1 LEU A 203      47.210  49.600  32.890  0.00  0.00           C  
ATOM   3083 1HD1 LEU A 203      48.190  49.610  33.340  0.00  0.00           H  
ATOM   3084 2HD1 LEU A 203      46.590  50.470  33.130  0.00  0.00           H  
ATOM   3085 3HD1 LEU A 203      46.740  48.740  33.350  0.00  0.00           H  
ATOM   3086  CD2 LEU A 203      47.950  50.790  31.010  0.00  0.00           C  
ATOM   3087 1HD2 LEU A 203      47.140  51.520  30.910  0.00  0.00           H  
ATOM   3088 2HD2 LEU A 203      48.670  51.140  31.750  0.00  0.00           H  
ATOM   3089 3HD2 LEU A 203      48.540  50.650  30.110  0.00  0.00           H  
ATOM   3090  C   LEU A 203      49.240  46.990  28.840  0.00  0.00           C  
ATOM   3091  O   LEU A 203      50.410  47.390  28.910  0.00  0.00           O  
ATOM   3092  N   GLY A 204      48.930  45.790  28.430  0.00  0.00           N  
ATOM   3093  H   GLY A 204      48.010  45.400  28.540  0.00  0.00           H  
ATOM   3094  CA  GLY A 204      49.920  44.820  27.800  0.00  0.00           C  
ATOM   3095  HA1 GLY A 204      50.610  45.420  27.190  0.00  0.00           H  
ATOM   3096  HA2 GLY A 204      49.340  44.150  27.170  0.00  0.00           H  
ATOM   3097  C   GLY A 204      50.760  44.100  28.870  0.00  0.00           C  
ATOM   3098  O   GLY A 204      51.710  43.350  28.530  0.00  0.00           O  
ATOM   3099  N   MET A 205      50.520  44.150  30.210  0.00  0.00           N  
ATOM   3100  H   MET A 205      49.810  44.820  30.470  0.00  0.00           H  
ATOM   3101  CA  MET A 205      51.260  43.590  31.350  0.00  0.00           C  
ATOM   3102  HA  MET A 205      52.310  43.650  31.070  0.00  0.00           H  
ATOM   3103  CB  MET A 205      51.070  44.350  32.620  0.00  0.00           C  
ATOM   3104  HB1 MET A 205      51.970  44.210  33.210  0.00  0.00           H  
ATOM   3105  HB2 MET A 205      50.180  44.040  33.150  0.00  0.00           H  
ATOM   3106  CG  MET A 205      50.900  45.930  32.450  0.00  0.00           C  
ATOM   3107  HG1 MET A 205      50.130  46.240  31.730  0.00  0.00           H  
ATOM   3108  HG2 MET A 205      51.860  46.360  32.160  0.00  0.00           H  
ATOM   3109  SD  MET A 205      50.290  46.640  34.020  0.00  0.00           S  
ATOM   3110  CE  MET A 205      51.700  46.800  35.090  0.00  0.00           C  
ATOM   3111  HE1 MET A 205      51.490  47.520  35.890  0.00  0.00           H  
ATOM   3112  HE2 MET A 205      52.000  45.840  35.540  0.00  0.00           H  
ATOM   3113  HE3 MET A 205      52.590  47.180  34.590  0.00  0.00           H  
ATOM   3114  C   MET A 205      50.970  42.070  31.510  0.00  0.00           C  
ATOM   3115  O   MET A 205      51.870  41.270  31.830  0.00  0.00           O  
ATOM   3116  N   LEU A 206      49.750  41.620  31.120  0.00  0.00           N  
ATOM   3117  H   LEU A 206      49.160  42.250  30.600  0.00  0.00           H  
ATOM   3118  CA  LEU A 206      49.430  40.200  31.110  0.00  0.00           C  
ATOM   3119  HA  LEU A 206      49.980  39.670  31.890  0.00  0.00           H  
ATOM   3120  CB  LEU A 206      47.960  40.070  31.600  0.00  0.00           C  
ATOM   3121  HB1 LEU A 206      47.580  39.080  31.420  0.00  0.00           H  
ATOM   3122  HB2 LEU A 206      47.330  40.680  30.940  0.00  0.00           H  
ATOM   3123  CG  LEU A 206      47.700  40.540  33.060  0.00  0.00           C  
ATOM   3124  HG  LEU A 206      47.850  41.620  33.010  0.00  0.00           H  
ATOM   3125  CD1 LEU A 206      46.170  40.280  33.450  0.00  0.00           C  
ATOM   3126 1HD1 LEU A 206      45.870  40.870  34.320  0.00  0.00           H  
ATOM   3127 2HD1 LEU A 206      45.530  40.370  32.580  0.00  0.00           H  
ATOM   3128 3HD1 LEU A 206      45.930  39.270  33.730  0.00  0.00           H  
ATOM   3129  CD2 LEU A 206      48.640  39.960  34.110  0.00  0.00           C  
ATOM   3130 1HD2 LEU A 206      48.150  40.100  35.080  0.00  0.00           H  
ATOM   3131 2HD2 LEU A 206      48.700  38.890  33.960  0.00  0.00           H  
ATOM   3132 3HD2 LEU A 206      49.640  40.370  34.050  0.00  0.00           H  
ATOM   3133  C   LEU A 206      49.530  39.430  29.800  0.00  0.00           C  
ATOM   3134  O   LEU A 206      49.250  40.000  28.740  0.00  0.00           O  
ATOM   3135  N   SER A 207      49.750  38.140  29.860  0.00  0.00           N  
ATOM   3136  H   SER A 207      50.020  37.730  30.750  0.00  0.00           H  
ATOM   3137  CA  SER A 207      49.870  37.240  28.720  0.00  0.00           C  
ATOM   3138  HA  SER A 207      49.930  37.790  27.780  0.00  0.00           H  
ATOM   3139  CB  SER A 207      51.210  36.420  28.930  0.00  0.00           C  
ATOM   3140  HB1 SER A 207      52.070  37.010  28.600  0.00  0.00           H  
ATOM   3141  HB2 SER A 207      51.180  35.640  28.180  0.00  0.00           H  
ATOM   3142  OG  SER A 207      51.240  35.820  30.200  0.00  0.00           O  
ATOM   3143  HG  SER A 207      52.160  35.660  30.410  0.00  0.00           H  
ATOM   3144  C   SER A 207      48.640  36.310  28.480  0.00  0.00           C  
ATOM   3145  O   SER A 207      47.820  36.100  29.390  0.00  0.00           O  
ATOM   3146  N   PRO A 208      48.440  35.850  27.280  0.00  0.00           N  
ATOM   3147  CD  PRO A 208      49.150  36.090  26.040  0.00  0.00           C  
ATOM   3148  HD1 PRO A 208      50.180  35.890  26.330  0.00  0.00           H  
ATOM   3149  HD2 PRO A 208      49.180  37.120  25.670  0.00  0.00           H  
ATOM   3150  CG  PRO A 208      48.600  35.210  24.950  0.00  0.00           C  
ATOM   3151  HG1 PRO A 208      49.120  34.260  24.880  0.00  0.00           H  
ATOM   3152  HG2 PRO A 208      48.660  35.850  24.060  0.00  0.00           H  
ATOM   3153  CB  PRO A 208      47.180  35.140  25.430  0.00  0.00           C  
ATOM   3154  HB1 PRO A 208      46.800  34.180  25.050  0.00  0.00           H  
ATOM   3155  HB2 PRO A 208      46.590  35.950  25.000  0.00  0.00           H  
ATOM   3156  CA  PRO A 208      47.170  35.140  26.940  0.00  0.00           C  
ATOM   3157  HA  PRO A 208      46.240  35.620  27.260  0.00  0.00           H  
ATOM   3158  C   PRO A 208      47.160  33.670  27.320  0.00  0.00           C  
ATOM   3159  O   PRO A 208      46.070  33.080  27.300  0.00  0.00           O  
ATOM   3160  N   ASP A 209      48.300  33.060  27.560  0.00  0.00           N  
ATOM   3161  H   ASP A 209      49.140  33.610  27.380  0.00  0.00           H  
ATOM   3162  CA  ASP A 209      48.410  31.650  28.010  0.00  0.00           C  
ATOM   3163  HA  ASP A 209      47.450  31.140  27.980  0.00  0.00           H  
ATOM   3164  CB  ASP A 209      49.260  30.840  27.010  0.00  0.00           C  
ATOM   3165  HB1 ASP A 209      48.890  30.950  25.990  0.00  0.00           H  
ATOM   3166  HB2 ASP A 209      49.240  29.770  27.220  0.00  0.00           H  
ATOM   3167  CG  ASP A 209      50.760  31.330  26.830  0.00  0.00           C  
ATOM   3168  OD1 ASP A 209      51.090  32.410  27.440  0.00  0.00           O  
ATOM   3169  OD2 ASP A 209      51.510  30.640  26.120  0.00  0.00           O  
ATOM   3170  C   ASP A 209      48.890  31.470  29.450  0.00  0.00           C  
ATOM   3171  O   ASP A 209      49.270  30.400  29.940  0.00  0.00           O  
ATOM   3172  N   GLY A 210      48.960  32.560  30.200  0.00  0.00           N  
ATOM   3173  H   GLY A 210      48.600  33.400  29.770  0.00  0.00           H  
ATOM   3174  CA  GLY A 210      49.690  32.800  31.500  0.00  0.00           C  
ATOM   3175  HA1 GLY A 210      49.170  32.390  32.370  0.00  0.00           H  
ATOM   3176  HA2 GLY A 210      49.670  33.890  31.530  0.00  0.00           H  
ATOM   3177  C   GLY A 210      51.170  32.350  31.510  0.00  0.00           C  
ATOM   3178  O   GLY A 210      51.720  32.290  32.600  0.00  0.00           O  
ATOM   3179  N   THR A 211      51.880  32.150  30.400  0.00  0.00           N  
ATOM   3180  H   THR A 211      51.410  32.280  29.520  0.00  0.00           H  
ATOM   3181  CA  THR A 211      53.300  31.810  30.460  0.00  0.00           C  
ATOM   3182  HA  THR A 211      53.560  31.110  31.260  0.00  0.00           H  
ATOM   3183  CB  THR A 211      53.870  31.210  29.220  0.00  0.00           C  
ATOM   3184  HB  THR A 211      54.930  30.990  29.330  0.00  0.00           H  
ATOM   3185  CG2 THR A 211      53.160  29.880  28.980  0.00  0.00           C  
ATOM   3186 1HG2 THR A 211      52.080  30.050  28.860  0.00  0.00           H  
ATOM   3187 2HG2 THR A 211      53.480  29.380  28.070  0.00  0.00           H  
ATOM   3188 3HG2 THR A 211      53.230  29.270  29.870  0.00  0.00           H  
ATOM   3189  OG1 THR A 211      53.710  32.020  28.030  0.00  0.00           O  
ATOM   3190  HG1 THR A 211      52.780  31.990  27.830  0.00  0.00           H  
ATOM   3191  C   THR A 211      54.130  33.040  30.790  0.00  0.00           C  
ATOM   3192  O   THR A 211      53.940  34.100  30.200  0.00  0.00           O  
ATOM   3193  N   CYS A 212      55.090  33.020  31.690  0.00  0.00           N  
ATOM   3194  H   CYS A 212      55.310  32.090  32.020  0.00  0.00           H  
ATOM   3195  CA  CYS A 212      55.820  34.200  32.170  0.00  0.00           C  
ATOM   3196  HA  CYS A 212      55.240  35.090  31.950  0.00  0.00           H  
ATOM   3197  CB  CYS A 212      55.860  34.010  33.690  0.00  0.00           C  
ATOM   3198  HB1 CYS A 212      56.680  34.570  34.130  0.00  0.00           H  
ATOM   3199  HB2 CYS A 212      56.050  32.990  34.020  0.00  0.00           H  
ATOM   3200  SG  CYS A 212      54.370  34.520  34.440  0.00  0.00           S  
ATOM   3201  HG  CYS A 212      53.630  33.490  34.010  0.00  0.00           H  
ATOM   3202  C   CYS A 212      57.190  34.290  31.480  0.00  0.00           C  
ATOM   3203  O   CYS A 212      58.280  33.910  31.970  0.00  0.00           O  
ATOM   3204  N   ARG A 213      57.160  34.770  30.200  0.00  0.00           N  
ATOM   3205  H   ARG A 213      56.250  35.120  29.920  0.00  0.00           H  
ATOM   3206  CA  ARG A 213      58.240  34.480  29.270  0.00  0.00           C  
ATOM   3207  HA  ARG A 213      58.810  33.560  29.430  0.00  0.00           H  
ATOM   3208  CB  ARG A 213      57.730  34.360  27.770  0.00  0.00           C  
ATOM   3209  HB1 ARG A 213      58.560  34.200  27.100  0.00  0.00           H  
ATOM   3210  HB2 ARG A 213      57.360  35.340  27.440  0.00  0.00           H  
ATOM   3211  CG  ARG A 213      56.700  33.270  27.630  0.00  0.00           C  
ATOM   3212  HG1 ARG A 213      55.860  33.600  28.240  0.00  0.00           H  
ATOM   3213  HG2 ARG A 213      57.020  32.300  28.000  0.00  0.00           H  
ATOM   3214  CD  ARG A 213      56.510  33.010  26.100  0.00  0.00           C  
ATOM   3215  HD1 ARG A 213      57.440  32.500  25.810  0.00  0.00           H  
ATOM   3216  HD2 ARG A 213      56.410  33.950  25.560  0.00  0.00           H  
ATOM   3217  NE  ARG A 213      55.360  32.170  25.720  0.00  0.00           N  
ATOM   3218  HE  ARG A 213      54.580  32.000  26.320  0.00  0.00           H  
ATOM   3219  CZ  ARG A 213      55.350  31.360  24.660  0.00  0.00           C  
ATOM   3220  NH1 ARG A 213      56.310  31.110  23.810  0.00  0.00           N  
ATOM   3221 1HH1 ARG A 213      57.060  31.780  23.740  0.00  0.00           H  
ATOM   3222 2HH1 ARG A 213      56.060  30.560  23.000  0.00  0.00           H  
ATOM   3223  NH2 ARG A 213      54.260  30.770  24.450  0.00  0.00           N  
ATOM   3224 1HH2 ARG A 213      53.520  30.900  25.140  0.00  0.00           H  
ATOM   3225 2HH2 ARG A 213      54.210  30.030  23.750  0.00  0.00           H  
ATOM   3226  C   ARG A 213      59.330  35.580  29.390  0.00  0.00           C  
ATOM   3227  O   ARG A 213      59.550  36.380  28.420  0.00  0.00           O  
ATOM   3228  N   SER A 214      60.090  35.580  30.500  0.00  0.00           N  
ATOM   3229  H   SER A 214      59.880  34.910  31.230  0.00  0.00           H  
ATOM   3230  CA  SER A 214      61.220  36.550  30.750  0.00  0.00           C  
ATOM   3231  HA  SER A 214      60.850  37.570  30.740  0.00  0.00           H  
ATOM   3232  CB  SER A 214      61.790  36.390  32.250  0.00  0.00           C  
ATOM   3233  HB1 SER A 214      62.560  37.160  32.410  0.00  0.00           H  
ATOM   3234  HB2 SER A 214      62.370  35.490  32.430  0.00  0.00           H  
ATOM   3235  OG  SER A 214      60.740  36.410  33.210  0.00  0.00           O  
ATOM   3236  HG  SER A 214      60.690  37.340  33.450  0.00  0.00           H  
ATOM   3237  C   SER A 214      62.340  36.480  29.710  0.00  0.00           C  
ATOM   3238  O   SER A 214      62.760  35.380  29.360  0.00  0.00           O  
ATOM   3239  N   PHE A 215      62.820  37.680  29.360  0.00  0.00           N  
ATOM   3240  H   PHE A 215      62.340  38.520  29.650  0.00  0.00           H  
ATOM   3241  CA  PHE A 215      63.890  38.000  28.330  0.00  0.00           C  
ATOM   3242  HA  PHE A 215      63.920  39.080  28.160  0.00  0.00           H  
ATOM   3243  CB  PHE A 215      65.260  37.570  29.000  0.00  0.00           C  
ATOM   3244  HB1 PHE A 215      66.040  38.160  28.520  0.00  0.00           H  
ATOM   3245  HB2 PHE A 215      65.440  36.510  28.870  0.00  0.00           H  
ATOM   3246  CG  PHE A 215      65.350  37.810  30.470  0.00  0.00           C  
ATOM   3247  CD1 PHE A 215      65.120  39.050  31.090  0.00  0.00           C  
ATOM   3248  HD1 PHE A 215      65.140  39.910  30.460  0.00  0.00           H  
ATOM   3249  CE1 PHE A 215      64.990  39.170  32.480  0.00  0.00           C  
ATOM   3250  HE1 PHE A 215      64.980  40.150  32.910  0.00  0.00           H  
ATOM   3251  CZ  PHE A 215      65.050  38.030  33.330  0.00  0.00           C  
ATOM   3252  HZ  PHE A 215      65.070  38.100  34.410  0.00  0.00           H  
ATOM   3253  CE2 PHE A 215      65.150  36.760  32.650  0.00  0.00           C  
ATOM   3254  HE2 PHE A 215      64.970  35.860  33.220  0.00  0.00           H  
ATOM   3255  CD2 PHE A 215      65.380  36.640  31.260  0.00  0.00           C  
ATOM   3256  HD2 PHE A 215      65.260  35.660  30.820  0.00  0.00           H  
ATOM   3257  C   PHE A 215      63.760  37.330  26.880  0.00  0.00           C  
ATOM   3258  O   PHE A 215      64.700  37.320  26.090  0.00  0.00           O  
ATOM   3259  N   ASP A 216      62.540  36.940  26.510  0.00  0.00           N  
ATOM   3260  H   ASP A 216      61.760  37.290  27.040  0.00  0.00           H  
ATOM   3261  CA  ASP A 216      62.180  36.070  25.280  0.00  0.00           C  
ATOM   3262  HA  ASP A 216      63.060  35.440  25.130  0.00  0.00           H  
ATOM   3263  CB  ASP A 216      61.100  34.920  25.590  0.00  0.00           C  
ATOM   3264  HB1 ASP A 216      60.110  35.350  25.460  0.00  0.00           H  
ATOM   3265  HB2 ASP A 216      61.170  34.590  26.620  0.00  0.00           H  
ATOM   3266  CG  ASP A 216      61.270  33.730  24.630  0.00  0.00           C  
ATOM   3267  OD1 ASP A 216      61.880  32.650  25.020  0.00  0.00           O  
ATOM   3268  OD2 ASP A 216      60.740  33.700  23.500  0.00  0.00           O  
ATOM   3269  C   ASP A 216      61.860  36.910  23.980  0.00  0.00           C  
ATOM   3270  O   ASP A 216      61.070  37.850  24.100  0.00  0.00           O  
ATOM   3271  N   ASP A 217      62.330  36.540  22.770  0.00  0.00           N  
ATOM   3272  H   ASP A 217      62.870  35.700  22.730  0.00  0.00           H  
ATOM   3273  CA  ASP A 217      61.730  36.940  21.520  0.00  0.00           C  
ATOM   3274  HA  ASP A 217      61.940  37.990  21.340  0.00  0.00           H  
ATOM   3275  CB  ASP A 217      62.560  36.080  20.520  0.00  0.00           C  
ATOM   3276  HB1 ASP A 217      62.200  35.070  20.730  0.00  0.00           H  
ATOM   3277  HB2 ASP A 217      63.640  36.090  20.730  0.00  0.00           H  
ATOM   3278  CG  ASP A 217      62.390  36.410  19.060  0.00  0.00           C  
ATOM   3279  OD1 ASP A 217      62.060  37.600  18.720  0.00  0.00           O  
ATOM   3280  OD2 ASP A 217      62.690  35.550  18.200  0.00  0.00           O  
ATOM   3281  C   ASP A 217      60.160  36.790  21.380  0.00  0.00           C  
ATOM   3282  O   ASP A 217      59.540  37.370  20.470  0.00  0.00           O  
ATOM   3283  N   SER A 218      59.490  35.910  22.170  0.00  0.00           N  
ATOM   3284  H   SER A 218      60.100  35.270  22.630  0.00  0.00           H  
ATOM   3285  CA  SER A 218      58.040  35.670  22.170  0.00  0.00           C  
ATOM   3286  HA  SER A 218      57.570  36.200  21.340  0.00  0.00           H  
ATOM   3287  CB  SER A 218      57.750  34.190  22.020  0.00  0.00           C  
ATOM   3288  HB1 SER A 218      58.290  33.650  21.240  0.00  0.00           H  
ATOM   3289  HB2 SER A 218      56.710  34.060  21.750  0.00  0.00           H  
ATOM   3290  OG  SER A 218      58.150  33.540  23.220  0.00  0.00           O  
ATOM   3291  HG  SER A 218      59.100  33.420  23.250  0.00  0.00           H  
ATOM   3292  C   SER A 218      57.310  36.270  23.360  0.00  0.00           C  
ATOM   3293  O   SER A 218      56.150  36.010  23.610  0.00  0.00           O  
ATOM   3294  N   GLY A 219      58.030  37.200  24.080  0.00  0.00           N  
ATOM   3295  H   GLY A 219      59.030  37.330  23.950  0.00  0.00           H  
ATOM   3296  CA  GLY A 219      57.550  37.730  25.380  0.00  0.00           C  
ATOM   3297  HA1 GLY A 219      58.320  38.310  25.880  0.00  0.00           H  
ATOM   3298  HA2 GLY A 219      57.460  36.880  26.070  0.00  0.00           H  
ATOM   3299  C   GLY A 219      56.210  38.490  25.350  0.00  0.00           C  
ATOM   3300  O   GLY A 219      55.920  39.270  24.450  0.00  0.00           O  
ATOM   3301  N   SER A 220      55.250  38.200  26.270  0.00  0.00           N  
ATOM   3302  H   SER A 220      55.540  37.570  26.990  0.00  0.00           H  
ATOM   3303  CA  SER A 220      53.850  38.700  26.270  0.00  0.00           C  
ATOM   3304  HA  SER A 220      53.840  39.520  25.560  0.00  0.00           H  
ATOM   3305  CB  SER A 220      52.870  37.710  25.580  0.00  0.00           C  
ATOM   3306  HB1 SER A 220      53.300  37.500  24.600  0.00  0.00           H  
ATOM   3307  HB2 SER A 220      51.940  38.290  25.510  0.00  0.00           H  
ATOM   3308  OG  SER A 220      52.770  36.500  26.290  0.00  0.00           O  
ATOM   3309  HG  SER A 220      52.470  35.870  25.640  0.00  0.00           H  
ATOM   3310  C   SER A 220      53.220  39.190  27.570  0.00  0.00           C  
ATOM   3311  O   SER A 220      52.100  39.680  27.620  0.00  0.00           O  
ATOM   3312  N   GLY A 221      53.950  39.040  28.700  0.00  0.00           N  
ATOM   3313  H   GLY A 221      54.810  38.500  28.640  0.00  0.00           H  
ATOM   3314  CA  GLY A 221      53.630  39.530  30.020  0.00  0.00           C  
ATOM   3315  HA1 GLY A 221      52.650  39.990  29.920  0.00  0.00           H  
ATOM   3316  HA2 GLY A 221      54.250  40.380  30.300  0.00  0.00           H  
ATOM   3317  C   GLY A 221      53.660  38.340  31.100  0.00  0.00           C  
ATOM   3318  O   GLY A 221      54.480  37.420  30.900  0.00  0.00           O  
ATOM   3319  N   TYR A 222      52.820  38.390  32.130  0.00  0.00           N  
ATOM   3320  H   TYR A 222      52.270  39.240  32.210  0.00  0.00           H  
ATOM   3321  CA  TYR A 222      52.720  37.420  33.200  0.00  0.00           C  
ATOM   3322  HA  TYR A 222      53.050  36.440  32.850  0.00  0.00           H  
ATOM   3323  CB  TYR A 222      53.510  37.920  34.520  0.00  0.00           C  
ATOM   3324  HB1 TYR A 222      54.580  37.870  34.240  0.00  0.00           H  
ATOM   3325  HB2 TYR A 222      53.320  37.110  35.220  0.00  0.00           H  
ATOM   3326  CG  TYR A 222      53.020  39.270  34.990  0.00  0.00           C  
ATOM   3327  CD1 TYR A 222      51.740  39.400  35.610  0.00  0.00           C  
ATOM   3328  HD1 TYR A 222      51.150  38.560  35.940  0.00  0.00           H  
ATOM   3329  CE1 TYR A 222      51.290  40.670  36.010  0.00  0.00           C  
ATOM   3330  HE1 TYR A 222      50.350  40.770  36.520  0.00  0.00           H  
ATOM   3331  CZ  TYR A 222      52.080  41.800  35.710  0.00  0.00           C  
ATOM   3332  OH  TYR A 222      51.580  43.030  35.980  0.00  0.00           O  
ATOM   3333  HH  TYR A 222      52.330  43.590  35.750  0.00  0.00           H  
ATOM   3334  CE2 TYR A 222      53.290  41.660  35.010  0.00  0.00           C  
ATOM   3335  HE2 TYR A 222      53.940  42.500  34.770  0.00  0.00           H  
ATOM   3336  CD2 TYR A 222      53.830  40.390  34.710  0.00  0.00           C  
ATOM   3337  HD2 TYR A 222      54.780  40.190  34.220  0.00  0.00           H  
ATOM   3338  C   TYR A 222      51.280  37.140  33.540  0.00  0.00           C  
ATOM   3339  O   TYR A 222      50.430  37.550  32.700  0.00  0.00           O  
ATOM   3340  N   CYS A 223      50.990  36.370  34.590  0.00  0.00           N  
ATOM   3341  H   CYS A 223      51.790  36.060  35.120  0.00  0.00           H  
ATOM   3342  CA  CYS A 223      49.720  36.060  35.190  0.00  0.00           C  
ATOM   3343  HA  CYS A 223      48.930  36.710  34.800  0.00  0.00           H  
ATOM   3344  CB  CYS A 223      49.330  34.540  35.030  0.00  0.00           C  
ATOM   3345  HB1 CYS A 223      49.140  34.440  33.960  0.00  0.00           H  
ATOM   3346  HB2 CYS A 223      48.510  34.230  35.670  0.00  0.00           H  
ATOM   3347  SG  CYS A 223      50.710  33.500  35.500  0.00  0.00           S  
ATOM   3348  HG  CYS A 223      51.370  33.370  34.340  0.00  0.00           H  
ATOM   3349  C   CYS A 223      49.780  36.510  36.680  0.00  0.00           C  
ATOM   3350  O   CYS A 223      50.820  36.680  37.290  0.00  0.00           O  
ATOM   3351  N   ARG A 224      48.610  36.930  37.170  0.00  0.00           N  
ATOM   3352  H   ARG A 224      47.760  36.960  36.640  0.00  0.00           H  
ATOM   3353  CA  ARG A 224      48.470  37.380  38.580  0.00  0.00           C  
ATOM   3354  HA  ARG A 224      49.240  38.060  38.960  0.00  0.00           H  
ATOM   3355  CB  ARG A 224      47.100  38.040  38.630  0.00  0.00           C  
ATOM   3356  HB1 ARG A 224      46.840  38.240  39.680  0.00  0.00           H  
ATOM   3357  HB2 ARG A 224      46.350  37.400  38.160  0.00  0.00           H  
ATOM   3358  CG  ARG A 224      47.060  39.430  37.980  0.00  0.00           C  
ATOM   3359  HG1 ARG A 224      47.030  39.340  36.900  0.00  0.00           H  
ATOM   3360  HG2 ARG A 224      47.900  40.070  38.240  0.00  0.00           H  
ATOM   3361  CD  ARG A 224      45.810  40.250  38.400  0.00  0.00           C  
ATOM   3362  HD1 ARG A 224      45.060  39.530  38.760  0.00  0.00           H  
ATOM   3363  HD2 ARG A 224      45.390  40.920  37.650  0.00  0.00           H  
ATOM   3364  NE  ARG A 224      46.160  41.070  39.550  0.00  0.00           N  
ATOM   3365  HE  ARG A 224      47.120  41.190  39.830  0.00  0.00           H  
ATOM   3366  CZ  ARG A 224      45.350  41.670  40.410  0.00  0.00           C  
ATOM   3367  NH1 ARG A 224      44.090  41.330  40.480  0.00  0.00           N  
ATOM   3368 1HH1 ARG A 224      43.730  40.590  39.880  0.00  0.00           H  
ATOM   3369 2HH1 ARG A 224      43.440  41.700  41.150  0.00  0.00           H  
ATOM   3370  NH2 ARG A 224      45.840  42.540  41.280  0.00  0.00           N  
ATOM   3371 1HH2 ARG A 224      46.820  42.790  41.280  0.00  0.00           H  
ATOM   3372 2HH2 ARG A 224      45.200  43.070  41.860  0.00  0.00           H  
ATOM   3373  C   ARG A 224      48.580  36.170  39.470  0.00  0.00           C  
ATOM   3374  O   ARG A 224      47.990  35.120  39.080  0.00  0.00           O  
ATOM   3375  N   SER A 225      49.260  36.310  40.620  0.00  0.00           N  
ATOM   3376  H   SER A 225      49.580  37.240  40.840  0.00  0.00           H  
ATOM   3377  CA  SER A 225      49.450  35.210  41.580  0.00  0.00           C  
ATOM   3378  HA  SER A 225      48.670  34.480  41.370  0.00  0.00           H  
ATOM   3379  CB  SER A 225      50.800  34.510  41.290  0.00  0.00           C  
ATOM   3380  HB1 SER A 225      50.940  33.800  42.110  0.00  0.00           H  
ATOM   3381  HB2 SER A 225      51.700  35.110  41.360  0.00  0.00           H  
ATOM   3382  OG  SER A 225      50.690  33.800  40.040  0.00  0.00           O  
ATOM   3383  HG  SER A 225      51.410  33.180  40.010  0.00  0.00           H  
ATOM   3384  C   SER A 225      49.390  35.450  43.100  0.00  0.00           C  
ATOM   3385  O   SER A 225      49.810  36.570  43.550  0.00  0.00           O  
ATOM   3386  N   GLU A 226      48.800  34.550  43.840  0.00  0.00           N  
ATOM   3387  H   GLU A 226      48.300  33.810  43.360  0.00  0.00           H  
ATOM   3388  CA  GLU A 226      48.750  34.590  45.370  0.00  0.00           C  
ATOM   3389  HA  GLU A 226      48.420  35.590  45.670  0.00  0.00           H  
ATOM   3390  CB  GLU A 226      47.690  33.590  45.790  0.00  0.00           C  
ATOM   3391  HB1 GLU A 226      47.650  33.630  46.870  0.00  0.00           H  
ATOM   3392  HB2 GLU A 226      48.080  32.610  45.490  0.00  0.00           H  
ATOM   3393  CG  GLU A 226      46.330  33.850  45.170  0.00  0.00           C  
ATOM   3394  HG1 GLU A 226      46.340  33.570  44.110  0.00  0.00           H  
ATOM   3395  HG2 GLU A 226      46.100  34.910  45.300  0.00  0.00           H  
ATOM   3396  CD  GLU A 226      45.300  33.130  46.070  0.00  0.00           C  
ATOM   3397  OE1 GLU A 226      45.470  31.930  46.260  0.00  0.00           O  
ATOM   3398  OE2 GLU A 226      44.320  33.800  46.500  0.00  0.00           O  
ATOM   3399  C   GLU A 226      50.060  34.180  46.070  0.00  0.00           C  
ATOM   3400  O   GLU A 226      50.670  33.160  45.880  0.00  0.00           O  
ATOM   3401  N   ALA A 227      50.600  35.080  46.900  0.00  0.00           N  
ATOM   3402  H   ALA A 227      50.080  35.940  46.960  0.00  0.00           H  
ATOM   3403  CA  ALA A 227      51.800  34.860  47.670  0.00  0.00           C  
ATOM   3404  HA  ALA A 227      51.860  33.840  48.040  0.00  0.00           H  
ATOM   3405  CB  ALA A 227      53.040  35.160  46.820  0.00  0.00           C  
ATOM   3406  HB1 ALA A 227      53.970  34.960  47.360  0.00  0.00           H  
ATOM   3407  HB2 ALA A 227      53.110  34.530  45.920  0.00  0.00           H  
ATOM   3408  HB3 ALA A 227      53.060  36.210  46.560  0.00  0.00           H  
ATOM   3409  C   ALA A 227      51.810  35.670  48.940  0.00  0.00           C  
ATOM   3410  O   ALA A 227      51.470  36.860  48.900  0.00  0.00           O  
ATOM   3411  N   VAL A 228      52.270  35.060  50.080  0.00  0.00           N  
ATOM   3412  H   VAL A 228      52.460  34.080  50.050  0.00  0.00           H  
ATOM   3413  CA  VAL A 228      52.510  35.720  51.400  0.00  0.00           C  
ATOM   3414  HA  VAL A 228      52.420  36.790  51.240  0.00  0.00           H  
ATOM   3415  CB  VAL A 228      51.530  35.320  52.550  0.00  0.00           C  
ATOM   3416  HB  VAL A 228      51.670  34.260  52.770  0.00  0.00           H  
ATOM   3417  CG1 VAL A 228      51.840  36.150  53.770  0.00  0.00           C  
ATOM   3418 1HG1 VAL A 228      52.880  36.130  54.120  0.00  0.00           H  
ATOM   3419 2HG1 VAL A 228      51.510  37.180  53.600  0.00  0.00           H  
ATOM   3420 3HG1 VAL A 228      51.190  35.890  54.600  0.00  0.00           H  
ATOM   3421  CG2 VAL A 228      50.030  35.660  52.070  0.00  0.00           C  
ATOM   3422 1HG2 VAL A 228      49.290  35.660  52.880  0.00  0.00           H  
ATOM   3423 2HG2 VAL A 228      49.830  36.590  51.530  0.00  0.00           H  
ATOM   3424 3HG2 VAL A 228      49.710  34.960  51.310  0.00  0.00           H  
ATOM   3425  C   VAL A 228      53.940  35.400  51.670  0.00  0.00           C  
ATOM   3426  O   VAL A 228      54.350  34.210  51.790  0.00  0.00           O  
ATOM   3427  N   VAL A 229      54.730  36.400  51.970  0.00  0.00           N  
ATOM   3428  H   VAL A 229      54.380  37.340  51.940  0.00  0.00           H  
ATOM   3429  CA  VAL A 229      56.180  36.170  52.340  0.00  0.00           C  
ATOM   3430  HA  VAL A 229      56.310  35.130  52.670  0.00  0.00           H  
ATOM   3431  CB  VAL A 229      57.080  36.260  51.080  0.00  0.00           C  
ATOM   3432  HB  VAL A 229      58.110  36.450  51.390  0.00  0.00           H  
ATOM   3433  CG1 VAL A 229      57.120  34.930  50.340  0.00  0.00           C  
ATOM   3434 1HG1 VAL A 229      56.150  34.750  49.880  0.00  0.00           H  
ATOM   3435 2HG1 VAL A 229      57.770  34.990  49.470  0.00  0.00           H  
ATOM   3436 3HG1 VAL A 229      57.440  34.100  50.970  0.00  0.00           H  
ATOM   3437  CG2 VAL A 229      56.750  37.420  50.090  0.00  0.00           C  
ATOM   3438 1HG2 VAL A 229      57.570  37.470  49.380  0.00  0.00           H  
ATOM   3439 2HG2 VAL A 229      55.780  37.270  49.590  0.00  0.00           H  
ATOM   3440 3HG2 VAL A 229      56.650  38.380  50.590  0.00  0.00           H  
ATOM   3441  C   VAL A 229      56.680  37.150  53.400  0.00  0.00           C  
ATOM   3442  O   VAL A 229      56.270  38.280  53.430  0.00  0.00           O  
ATOM   3443  N   ALA A 230      57.580  36.660  54.230  0.00  0.00           N  
ATOM   3444  H   ALA A 230      57.820  35.690  54.180  0.00  0.00           H  
ATOM   3445  CA  ALA A 230      58.140  37.530  55.340  0.00  0.00           C  
ATOM   3446  HA  ALA A 230      58.170  38.560  54.990  0.00  0.00           H  
ATOM   3447  CB  ALA A 230      57.140  37.470  56.540  0.00  0.00           C  
ATOM   3448  HB1 ALA A 230      57.110  38.450  57.040  0.00  0.00           H  
ATOM   3449  HB2 ALA A 230      56.140  37.260  56.150  0.00  0.00           H  
ATOM   3450  HB3 ALA A 230      57.410  36.660  57.210  0.00  0.00           H  
ATOM   3451  C   ALA A 230      59.580  37.180  55.730  0.00  0.00           C  
ATOM   3452  O   ALA A 230      59.990  36.020  55.670  0.00  0.00           O  
ATOM   3453  N   VAL A 231      60.310  38.230  56.110  0.00  0.00           N  
ATOM   3454  H   VAL A 231      59.840  39.100  56.280  0.00  0.00           H  
ATOM   3455  CA  VAL A 231      61.700  38.080  56.540  0.00  0.00           C  
ATOM   3456  HA  VAL A 231      61.860  37.030  56.770  0.00  0.00           H  
ATOM   3457  CB  VAL A 231      62.770  38.520  55.440  0.00  0.00           C  
ATOM   3458  HB  VAL A 231      63.770  38.380  55.850  0.00  0.00           H  
ATOM   3459  CG1 VAL A 231      62.590  37.730  54.120  0.00  0.00           C  
ATOM   3460 1HG1 VAL A 231      62.690  36.710  54.470  0.00  0.00           H  
ATOM   3461 2HG1 VAL A 231      61.670  37.880  53.550  0.00  0.00           H  
ATOM   3462 3HG1 VAL A 231      63.420  37.880  53.450  0.00  0.00           H  
ATOM   3463  CG2 VAL A 231      62.510  40.040  55.210  0.00  0.00           C  
ATOM   3464 1HG2 VAL A 231      62.580  40.620  56.120  0.00  0.00           H  
ATOM   3465 2HG2 VAL A 231      63.220  40.280  54.410  0.00  0.00           H  
ATOM   3466 3HG2 VAL A 231      61.480  40.140  54.850  0.00  0.00           H  
ATOM   3467  C   VAL A 231      61.990  38.810  57.830  0.00  0.00           C  
ATOM   3468  O   VAL A 231      61.500  39.930  58.000  0.00  0.00           O  
ATOM   3469  N   LEU A 232      62.800  38.180  58.680  0.00  0.00           N  
ATOM   3470  H   LEU A 232      63.020  37.200  58.540  0.00  0.00           H  
ATOM   3471  CA  LEU A 232      63.470  38.810  59.850  0.00  0.00           C  
ATOM   3472  HA  LEU A 232      62.850  39.670  60.110  0.00  0.00           H  
ATOM   3473  CB  LEU A 232      63.550  37.790  61.010  0.00  0.00           C  
ATOM   3474  HB1 LEU A 232      64.070  36.890  60.700  0.00  0.00           H  
ATOM   3475  HB2 LEU A 232      62.510  37.480  61.150  0.00  0.00           H  
ATOM   3476  CG  LEU A 232      64.160  38.420  62.300  0.00  0.00           C  
ATOM   3477  HG  LEU A 232      65.160  38.780  62.060  0.00  0.00           H  
ATOM   3478  CD1 LEU A 232      63.200  39.500  62.980  0.00  0.00           C  
ATOM   3479 1HD1 LEU A 232      63.730  40.420  63.240  0.00  0.00           H  
ATOM   3480 2HD1 LEU A 232      62.540  40.040  62.310  0.00  0.00           H  
ATOM   3481 3HD1 LEU A 232      62.760  39.170  63.920  0.00  0.00           H  
ATOM   3482  CD2 LEU A 232      64.480  37.330  63.390  0.00  0.00           C  
ATOM   3483 1HD2 LEU A 232      65.310  36.680  63.120  0.00  0.00           H  
ATOM   3484 2HD2 LEU A 232      64.680  37.810  64.340  0.00  0.00           H  
ATOM   3485 3HD2 LEU A 232      63.580  36.730  63.530  0.00  0.00           H  
ATOM   3486  C   LEU A 232      64.900  39.230  59.310  0.00  0.00           C  
ATOM   3487  O   LEU A 232      65.500  38.510  58.500  0.00  0.00           O  
ATOM   3488  N   LEU A 233      65.420  40.420  59.740  0.00  0.00           N  
ATOM   3489  H   LEU A 233      64.710  40.860  60.320  0.00  0.00           H  
ATOM   3490  CA  LEU A 233      66.660  41.110  59.540  0.00  0.00           C  
ATOM   3491  HA  LEU A 233      67.320  40.430  59.010  0.00  0.00           H  
ATOM   3492  CB  LEU A 233      66.410  42.370  58.690  0.00  0.00           C  
ATOM   3493  HB1 LEU A 233      67.260  43.050  58.730  0.00  0.00           H  
ATOM   3494  HB2 LEU A 233      65.560  42.930  59.070  0.00  0.00           H  
ATOM   3495  CG  LEU A 233      66.070  42.080  57.200  0.00  0.00           C  
ATOM   3496  HG  LEU A 233      66.080  41.000  57.040  0.00  0.00           H  
ATOM   3497  CD1 LEU A 233      64.700  42.720  56.790  0.00  0.00           C  
ATOM   3498 1HD1 LEU A 233      64.310  42.230  55.910  0.00  0.00           H  
ATOM   3499 2HD1 LEU A 233      63.970  42.530  57.580  0.00  0.00           H  
ATOM   3500 3HD1 LEU A 233      64.780  43.800  56.670  0.00  0.00           H  
ATOM   3501  CD2 LEU A 233      67.160  42.590  56.270  0.00  0.00           C  
ATOM   3502 1HD2 LEU A 233      68.050  42.030  56.570  0.00  0.00           H  
ATOM   3503 2HD2 LEU A 233      66.940  42.350  55.230  0.00  0.00           H  
ATOM   3504 3HD2 LEU A 233      67.190  43.670  56.260  0.00  0.00           H  
ATOM   3505  C   LEU A 233      67.310  41.500  60.910  0.00  0.00           C  
ATOM   3506  O   LEU A 233      66.650  41.480  61.920  0.00  0.00           O  
ATOM   3507  N   THR A 234      68.570  41.710  61.000  0.00  0.00           N  
ATOM   3508  H   THR A 234      69.070  41.510  60.140  0.00  0.00           H  
ATOM   3509  CA  THR A 234      69.320  41.970  62.300  0.00  0.00           C  
ATOM   3510  HA  THR A 234      68.660  42.630  62.870  0.00  0.00           H  
ATOM   3511  CB  THR A 234      69.470  40.620  63.000  0.00  0.00           C  
ATOM   3512  HB  THR A 234      69.970  39.900  62.360  0.00  0.00           H  
ATOM   3513  CG2 THR A 234      69.900  40.630  64.510  0.00  0.00           C  
ATOM   3514 1HG2 THR A 234      70.880  41.110  64.550  0.00  0.00           H  
ATOM   3515 2HG2 THR A 234      69.160  41.110  65.150  0.00  0.00           H  
ATOM   3516 3HG2 THR A 234      70.040  39.590  64.810  0.00  0.00           H  
ATOM   3517  OG1 THR A 234      68.240  40.060  63.250  0.00  0.00           O  
ATOM   3518  HG1 THR A 234      67.510  40.610  62.950  0.00  0.00           H  
ATOM   3519  C   THR A 234      70.620  42.590  61.940  0.00  0.00           C  
ATOM   3520  O   THR A 234      71.110  42.530  60.780  0.00  0.00           O  
ATOM   3521  N   LYS A 235      71.280  43.200  62.950  0.00  0.00           N  
ATOM   3522  H   LYS A 235      70.790  43.270  63.830  0.00  0.00           H  
ATOM   3523  CA  LYS A 235      72.670  43.670  62.910  0.00  0.00           C  
ATOM   3524  HA  LYS A 235      72.850  44.300  62.040  0.00  0.00           H  
ATOM   3525  CB  LYS A 235      72.950  44.480  64.180  0.00  0.00           C  
ATOM   3526  HB1 LYS A 235      72.850  43.900  65.110  0.00  0.00           H  
ATOM   3527  HB2 LYS A 235      72.190  45.250  64.300  0.00  0.00           H  
ATOM   3528  CG  LYS A 235      74.350  45.120  64.200  0.00  0.00           C  
ATOM   3529  HG1 LYS A 235      74.420  45.770  63.330  0.00  0.00           H  
ATOM   3530  HG2 LYS A 235      75.140  44.370  64.190  0.00  0.00           H  
ATOM   3531  CD  LYS A 235      74.540  45.900  65.470  0.00  0.00           C  
ATOM   3532  HD1 LYS A 235      74.360  45.220  66.310  0.00  0.00           H  
ATOM   3533  HD2 LYS A 235      73.710  46.600  65.400  0.00  0.00           H  
ATOM   3534  CE  LYS A 235      75.970  46.450  65.460  0.00  0.00           C  
ATOM   3535  HE1 LYS A 235      76.060  46.880  64.460  0.00  0.00           H  
ATOM   3536  HE2 LYS A 235      76.650  45.610  65.450  0.00  0.00           H  
ATOM   3537  NZ  LYS A 235      76.330  47.430  66.450  0.00  0.00           N1+
ATOM   3538  HZ1 LYS A 235      76.000  47.270  67.390  0.00  0.00           H  
ATOM   3539  HZ2 LYS A 235      77.340  47.390  66.500  0.00  0.00           H  
ATOM   3540  HZ3 LYS A 235      76.110  48.350  66.120  0.00  0.00           H  
ATOM   3541  C   LYS A 235      73.550  42.420  62.850  0.00  0.00           C  
ATOM   3542  O   LYS A 235      73.370  41.400  63.590  0.00  0.00           O  
ATOM   3543  N   LYS A 236      74.640  42.480  62.040  0.00  0.00           N  
ATOM   3544  H   LYS A 236      74.890  43.300  61.520  0.00  0.00           H  
ATOM   3545  CA  LYS A 236      75.550  41.260  61.870  0.00  0.00           C  
ATOM   3546  HA  LYS A 236      74.880  40.480  61.510  0.00  0.00           H  
ATOM   3547  CB  LYS A 236      76.570  41.570  60.820  0.00  0.00           C  
ATOM   3548  HB1 LYS A 236      77.140  42.460  61.130  0.00  0.00           H  
ATOM   3549  HB2 LYS A 236      76.060  41.810  59.890  0.00  0.00           H  
ATOM   3550  CG  LYS A 236      77.510  40.390  60.470  0.00  0.00           C  
ATOM   3551  HG1 LYS A 236      76.820  39.550  60.330  0.00  0.00           H  
ATOM   3552  HG2 LYS A 236      78.280  40.320  61.230  0.00  0.00           H  
ATOM   3553  CD  LYS A 236      77.940  40.660  59.040  0.00  0.00           C  
ATOM   3554  HD1 LYS A 236      78.370  41.660  59.050  0.00  0.00           H  
ATOM   3555  HD2 LYS A 236      77.100  40.740  58.350  0.00  0.00           H  
ATOM   3556  CE  LYS A 236      78.750  39.500  58.510  0.00  0.00           C  
ATOM   3557  HE1 LYS A 236      78.180  38.570  58.620  0.00  0.00           H  
ATOM   3558  HE2 LYS A 236      79.720  39.510  59.010  0.00  0.00           H  
ATOM   3559  NZ  LYS A 236      79.060  39.700  57.080  0.00  0.00           N1+
ATOM   3560  HZ1 LYS A 236      79.500  40.590  56.890  0.00  0.00           H  
ATOM   3561  HZ2 LYS A 236      79.700  38.960  56.830  0.00  0.00           H  
ATOM   3562  HZ3 LYS A 236      78.240  39.660  56.480  0.00  0.00           H  
ATOM   3563  C   LYS A 236      76.220  40.650  63.180  0.00  0.00           C  
ATOM   3564  O   LYS A 236      76.300  39.390  63.250  0.00  0.00           O  
ATOM   3565  N   SER A 237      76.430  41.490  64.230  0.00  0.00           N  
ATOM   3566  H   SER A 237      76.280  42.480  64.110  0.00  0.00           H  
ATOM   3567  CA  SER A 237      76.950  40.910  65.510  0.00  0.00           C  
ATOM   3568  HA  SER A 237      77.650  40.100  65.340  0.00  0.00           H  
ATOM   3569  CB  SER A 237      77.600  42.010  66.250  0.00  0.00           C  
ATOM   3570  HB1 SER A 237      78.590  42.280  65.850  0.00  0.00           H  
ATOM   3571  HB2 SER A 237      77.820  41.630  67.250  0.00  0.00           H  
ATOM   3572  OG  SER A 237      76.870  43.290  66.290  0.00  0.00           O  
ATOM   3573  HG  SER A 237      77.520  43.950  66.490  0.00  0.00           H  
ATOM   3574  C   SER A 237      75.930  40.390  66.460  0.00  0.00           C  
ATOM   3575  O   SER A 237      76.280  39.760  67.480  0.00  0.00           O  
ATOM   3576  N   LEU A 238      74.620  40.620  66.130  0.00  0.00           N  
ATOM   3577  H   LEU A 238      74.480  41.070  65.230  0.00  0.00           H  
ATOM   3578  CA  LEU A 238      73.440  40.340  66.980  0.00  0.00           C  
ATOM   3579  HA  LEU A 238      73.730  40.070  68.000  0.00  0.00           H  
ATOM   3580  CB  LEU A 238      72.570  41.560  67.090  0.00  0.00           C  
ATOM   3581  HB1 LEU A 238      71.800  41.290  67.830  0.00  0.00           H  
ATOM   3582  HB2 LEU A 238      72.120  41.780  66.120  0.00  0.00           H  
ATOM   3583  CG  LEU A 238      73.260  42.820  67.660  0.00  0.00           C  
ATOM   3584  HG  LEU A 238      73.990  43.250  66.980  0.00  0.00           H  
ATOM   3585  CD1 LEU A 238      72.260  43.980  67.820  0.00  0.00           C  
ATOM   3586 1HD1 LEU A 238      72.690  44.970  67.670  0.00  0.00           H  
ATOM   3587 2HD1 LEU A 238      71.400  43.820  67.170  0.00  0.00           H  
ATOM   3588 3HD1 LEU A 238      71.960  43.900  68.860  0.00  0.00           H  
ATOM   3589  CD2 LEU A 238      73.870  42.610  69.040  0.00  0.00           C  
ATOM   3590 1HD2 LEU A 238      73.180  41.950  69.580  0.00  0.00           H  
ATOM   3591 2HD2 LEU A 238      74.850  42.150  68.990  0.00  0.00           H  
ATOM   3592 3HD2 LEU A 238      73.980  43.510  69.640  0.00  0.00           H  
ATOM   3593  C   LEU A 238      72.620  39.250  66.370  0.00  0.00           C  
ATOM   3594  O   LEU A 238      71.720  38.640  67.020  0.00  0.00           O  
ATOM   3595  N   ALA A 239      72.780  38.950  65.100  0.00  0.00           N  
ATOM   3596  H   ALA A 239      73.470  39.470  64.570  0.00  0.00           H  
ATOM   3597  CA  ALA A 239      72.150  37.770  64.470  0.00  0.00           C  
ATOM   3598  HA  ALA A 239      71.080  37.790  64.630  0.00  0.00           H  
ATOM   3599  CB  ALA A 239      72.290  37.970  62.960  0.00  0.00           C  
ATOM   3600  HB1 ALA A 239      73.340  37.820  62.710  0.00  0.00           H  
ATOM   3601  HB2 ALA A 239      71.750  37.250  62.340  0.00  0.00           H  
ATOM   3602  HB3 ALA A 239      72.030  38.980  62.660  0.00  0.00           H  
ATOM   3603  C   ALA A 239      72.620  36.430  65.210  0.00  0.00           C  
ATOM   3604  O   ALA A 239      73.840  36.190  65.440  0.00  0.00           O  
ATOM   3605  N   ARG A 240      71.600  35.540  65.420  0.00  0.00           N  
ATOM   3606  H   ARG A 240      70.680  35.900  65.220  0.00  0.00           H  
ATOM   3607  CA  ARG A 240      71.670  34.130  65.900  0.00  0.00           C  
ATOM   3608  HA  ARG A 240      72.610  34.140  66.460  0.00  0.00           H  
ATOM   3609  CB  ARG A 240      70.500  33.730  66.710  0.00  0.00           C  
ATOM   3610  HB1 ARG A 240      70.620  32.690  67.020  0.00  0.00           H  
ATOM   3611  HB2 ARG A 240      69.570  33.820  66.140  0.00  0.00           H  
ATOM   3612  CG  ARG A 240      70.210  34.560  67.950  0.00  0.00           C  
ATOM   3613  HG1 ARG A 240      71.130  34.510  68.520  0.00  0.00           H  
ATOM   3614  HG2 ARG A 240      69.430  33.970  68.420  0.00  0.00           H  
ATOM   3615  CD  ARG A 240      69.710  35.940  67.750  0.00  0.00           C  
ATOM   3616  HD1 ARG A 240      68.980  35.940  66.930  0.00  0.00           H  
ATOM   3617  HD2 ARG A 240      70.510  36.560  67.360  0.00  0.00           H  
ATOM   3618  NE  ARG A 240      69.060  36.560  68.920  0.00  0.00           N  
ATOM   3619  HE  ARG A 240      69.390  36.370  69.850  0.00  0.00           H  
ATOM   3620  CZ  ARG A 240      68.080  37.490  68.950  0.00  0.00           C  
ATOM   3621  NH1 ARG A 240      67.550  38.130  67.960  0.00  0.00           N  
ATOM   3622 1HH1 ARG A 240      67.920  38.120  67.020  0.00  0.00           H  
ATOM   3623 2HH1 ARG A 240      66.790  38.750  68.210  0.00  0.00           H  
ATOM   3624  NH2 ARG A 240      67.590  37.760  70.110  0.00  0.00           N  
ATOM   3625 1HH2 ARG A 240      67.940  37.370  70.970  0.00  0.00           H  
ATOM   3626 2HH2 ARG A 240      66.930  38.530  70.150  0.00  0.00           H  
ATOM   3627  C   ARG A 240      71.930  33.210  64.720  0.00  0.00           C  
ATOM   3628  O   ARG A 240      72.620  32.200  64.870  0.00  0.00           O  
ATOM   3629  N   ARG A 241      71.260  33.480  63.590  0.00  0.00           N  
ATOM   3630  H   ARG A 241      70.610  34.260  63.690  0.00  0.00           H  
ATOM   3631  CA  ARG A 241      71.240  32.740  62.270  0.00  0.00           C  
ATOM   3632  HA  ARG A 241      72.080  32.050  62.210  0.00  0.00           H  
ATOM   3633  CB  ARG A 241      69.980  31.920  62.140  0.00  0.00           C  
ATOM   3634  HB1 ARG A 241      69.140  32.590  61.960  0.00  0.00           H  
ATOM   3635  HB2 ARG A 241      69.870  31.290  63.030  0.00  0.00           H  
ATOM   3636  CG  ARG A 241      70.110  30.980  60.930  0.00  0.00           C  
ATOM   3637  HG1 ARG A 241      70.760  30.120  61.070  0.00  0.00           H  
ATOM   3638  HG2 ARG A 241      70.430  31.500  60.020  0.00  0.00           H  
ATOM   3639  CD  ARG A 241      68.690  30.420  60.680  0.00  0.00           C  
ATOM   3640  HD1 ARG A 241      67.980  31.220  60.470  0.00  0.00           H  
ATOM   3641  HD2 ARG A 241      68.440  29.890  61.600  0.00  0.00           H  
ATOM   3642  NE  ARG A 241      68.800  29.490  59.550  0.00  0.00           N  
ATOM   3643  HE  ARG A 241      69.750  29.420  59.190  0.00  0.00           H  
ATOM   3644  CZ  ARG A 241      67.970  28.660  58.970  0.00  0.00           C  
ATOM   3645  NH1 ARG A 241      66.700  28.660  59.330  0.00  0.00           N  
ATOM   3646 1HH1 ARG A 241      66.350  29.340  59.980  0.00  0.00           H  
ATOM   3647 2HH1 ARG A 241      66.190  27.920  58.880  0.00  0.00           H  
ATOM   3648  NH2 ARG A 241      68.360  27.840  58.000  0.00  0.00           N  
ATOM   3649 1HH2 ARG A 241      69.210  28.140  57.540  0.00  0.00           H  
ATOM   3650 2HH2 ARG A 241      67.710  27.320  57.430  0.00  0.00           H  
ATOM   3651  C   ARG A 241      71.330  33.730  61.120  0.00  0.00           C  
ATOM   3652  O   ARG A 241      70.740  34.780  61.260  0.00  0.00           O  
ATOM   3653  N   VAL A 242      72.170  33.420  60.090  0.00  0.00           N  
ATOM   3654  H   VAL A 242      72.600  32.520  60.100  0.00  0.00           H  
ATOM   3655  CA  VAL A 242      72.510  34.330  58.960  0.00  0.00           C  
ATOM   3656  HA  VAL A 242      71.920  35.240  58.970  0.00  0.00           H  
ATOM   3657  CB  VAL A 242      73.900  34.890  59.280  0.00  0.00           C  
ATOM   3658  HB  VAL A 242      74.570  34.040  59.390  0.00  0.00           H  
ATOM   3659  CG1 VAL A 242      74.340  35.710  58.080  0.00  0.00           C  
ATOM   3660 1HG1 VAL A 242      74.470  35.020  57.240  0.00  0.00           H  
ATOM   3661 2HG1 VAL A 242      73.670  36.540  57.910  0.00  0.00           H  
ATOM   3662 3HG1 VAL A 242      75.320  36.050  58.400  0.00  0.00           H  
ATOM   3663  CG2 VAL A 242      73.990  35.640  60.600  0.00  0.00           C  
ATOM   3664 1HG2 VAL A 242      73.070  36.190  60.820  0.00  0.00           H  
ATOM   3665 2HG2 VAL A 242      74.110  34.960  61.440  0.00  0.00           H  
ATOM   3666 3HG2 VAL A 242      74.840  36.320  60.590  0.00  0.00           H  
ATOM   3667  C   VAL A 242      72.240  33.680  57.630  0.00  0.00           C  
ATOM   3668  O   VAL A 242      72.690  32.620  57.300  0.00  0.00           O  
ATOM   3669  N   TYR A 243      71.520  34.420  56.740  0.00  0.00           N  
ATOM   3670  H   TYR A 243      71.160  35.290  57.110  0.00  0.00           H  
ATOM   3671  CA  TYR A 243      71.370  34.130  55.340  0.00  0.00           C  
ATOM   3672  HA  TYR A 243      71.690  33.100  55.170  0.00  0.00           H  
ATOM   3673  CB  TYR A 243      69.870  34.180  54.930  0.00  0.00           C  
ATOM   3674  HB1 TYR A 243      69.910  34.040  53.840  0.00  0.00           H  
ATOM   3675  HB2 TYR A 243      69.300  35.100  55.070  0.00  0.00           H  
ATOM   3676  CG  TYR A 243      68.950  33.100  55.500  0.00  0.00           C  
ATOM   3677  CD1 TYR A 243      68.760  31.960  54.680  0.00  0.00           C  
ATOM   3678  HD1 TYR A 243      69.260  31.790  53.740  0.00  0.00           H  
ATOM   3679  CE1 TYR A 243      67.860  30.920  55.050  0.00  0.00           C  
ATOM   3680  HE1 TYR A 243      67.760  29.980  54.530  0.00  0.00           H  
ATOM   3681  CZ  TYR A 243      67.220  31.010  56.290  0.00  0.00           C  
ATOM   3682  OH  TYR A 243      66.290  30.060  56.600  0.00  0.00           O  
ATOM   3683  HH  TYR A 243      65.720  30.360  57.310  0.00  0.00           H  
ATOM   3684  CE2 TYR A 243      67.390  32.140  57.110  0.00  0.00           C  
ATOM   3685  HE2 TYR A 243      66.860  32.200  58.040  0.00  0.00           H  
ATOM   3686  CD2 TYR A 243      68.280  33.180  56.740  0.00  0.00           C  
ATOM   3687  HD2 TYR A 243      68.440  34.020  57.390  0.00  0.00           H  
ATOM   3688  C   TYR A 243      72.240  35.000  54.460  0.00  0.00           C  
ATOM   3689  O   TYR A 243      73.190  34.380  53.860  0.00  0.00           O  
ATOM   3690  N   ALA A 244      71.990  36.270  54.330  0.00  0.00           N  
ATOM   3691  H   ALA A 244      71.390  36.800  54.950  0.00  0.00           H  
ATOM   3692  CA  ALA A 244      72.840  37.120  53.440  0.00  0.00           C  
ATOM   3693  HA  ALA A 244      73.780  36.630  53.230  0.00  0.00           H  
ATOM   3694  CB  ALA A 244      72.220  37.300  52.020  0.00  0.00           C  
ATOM   3695  HB1 ALA A 244      72.790  37.980  51.380  0.00  0.00           H  
ATOM   3696  HB2 ALA A 244      72.040  36.340  51.530  0.00  0.00           H  
ATOM   3697  HB3 ALA A 244      71.230  37.750  52.060  0.00  0.00           H  
ATOM   3698  C   ALA A 244      73.150  38.510  54.100  0.00  0.00           C  
ATOM   3699  O   ALA A 244      72.390  38.990  54.900  0.00  0.00           O  
ATOM   3700  N   THR A 245      74.270  39.160  53.760  0.00  0.00           N  
ATOM   3701  H   THR A 245      74.890  38.740  53.080  0.00  0.00           H  
ATOM   3702  CA  THR A 245      74.730  40.480  54.200  0.00  0.00           C  
ATOM   3703  HA  THR A 245      74.260  40.700  55.150  0.00  0.00           H  
ATOM   3704  CB  THR A 245      76.230  40.440  54.540  0.00  0.00           C  
ATOM   3705  HB  THR A 245      76.710  40.080  53.630  0.00  0.00           H  
ATOM   3706  CG2 THR A 245      76.780  41.790  54.940  0.00  0.00           C  
ATOM   3707 1HG2 THR A 245      76.470  42.500  54.200  0.00  0.00           H  
ATOM   3708 2HG2 THR A 245      76.150  42.160  55.740  0.00  0.00           H  
ATOM   3709 3HG2 THR A 245      77.860  41.780  55.140  0.00  0.00           H  
ATOM   3710  OG1 THR A 245      76.640  39.540  55.640  0.00  0.00           O  
ATOM   3711  HG1 THR A 245      76.530  38.670  55.280  0.00  0.00           H  
ATOM   3712  C   THR A 245      74.480  41.550  53.150  0.00  0.00           C  
ATOM   3713  O   THR A 245      75.050  41.460  52.110  0.00  0.00           O  
ATOM   3714  N   ILE A 246      73.750  42.620  53.490  0.00  0.00           N  
ATOM   3715  H   ILE A 246      73.260  42.700  54.370  0.00  0.00           H  
ATOM   3716  CA  ILE A 246      73.370  43.710  52.500  0.00  0.00           C  
ATOM   3717  HA  ILE A 246      73.220  43.180  51.550  0.00  0.00           H  
ATOM   3718  CB  ILE A 246      72.000  44.370  52.880  0.00  0.00           C  
ATOM   3719  HB  ILE A 246      72.340  44.960  53.740  0.00  0.00           H  
ATOM   3720  CG2 ILE A 246      71.600  45.450  51.820  0.00  0.00           C  
ATOM   3721 1HG2 ILE A 246      71.690  45.060  50.810  0.00  0.00           H  
ATOM   3722 2HG2 ILE A 246      70.570  45.770  52.030  0.00  0.00           H  
ATOM   3723 3HG2 ILE A 246      72.250  46.310  51.930  0.00  0.00           H  
ATOM   3724  CG1 ILE A 246      70.870  43.380  53.220  0.00  0.00           C  
ATOM   3725 1HG1 ILE A 246      71.200  42.850  54.110  0.00  0.00           H  
ATOM   3726 2HG1 ILE A 246      70.730  42.780  52.320  0.00  0.00           H  
ATOM   3727  CD  ILE A 246      69.440  44.030  53.580  0.00  0.00           C  
ATOM   3728  HD1 ILE A 246      68.760  43.210  53.860  0.00  0.00           H  
ATOM   3729  HD2 ILE A 246      69.540  44.750  54.390  0.00  0.00           H  
ATOM   3730  HD3 ILE A 246      68.950  44.410  52.690  0.00  0.00           H  
ATOM   3731  C   ILE A 246      74.590  44.630  52.390  0.00  0.00           C  
ATOM   3732  O   ILE A 246      75.100  45.110  53.360  0.00  0.00           O  
ATOM   3733  N   LEU A 247      75.000  45.020  51.100  0.00  0.00           N  
ATOM   3734  H   LEU A 247      74.590  44.550  50.320  0.00  0.00           H  
ATOM   3735  CA  LEU A 247      76.090  46.050  50.830  0.00  0.00           C  
ATOM   3736  HA  LEU A 247      76.750  46.110  51.690  0.00  0.00           H  
ATOM   3737  CB  LEU A 247      77.020  45.600  49.700  0.00  0.00           C  
ATOM   3738  HB1 LEU A 247      77.660  46.490  49.630  0.00  0.00           H  
ATOM   3739  HB2 LEU A 247      76.430  45.580  48.790  0.00  0.00           H  
ATOM   3740  CG  LEU A 247      77.940  44.390  49.970  0.00  0.00           C  
ATOM   3741  HG  LEU A 247      77.410  43.550  50.400  0.00  0.00           H  
ATOM   3742  CD1 LEU A 247      78.710  44.060  48.610  0.00  0.00           C  
ATOM   3743 1HD1 LEU A 247      79.660  43.580  48.840  0.00  0.00           H  
ATOM   3744 2HD1 LEU A 247      78.120  43.350  48.020  0.00  0.00           H  
ATOM   3745 3HD1 LEU A 247      78.810  44.950  48.000  0.00  0.00           H  
ATOM   3746  CD2 LEU A 247      79.010  44.710  50.910  0.00  0.00           C  
ATOM   3747 1HD2 LEU A 247      79.510  43.790  51.190  0.00  0.00           H  
ATOM   3748 2HD2 LEU A 247      79.650  45.460  50.440  0.00  0.00           H  
ATOM   3749 3HD2 LEU A 247      78.750  45.320  51.770  0.00  0.00           H  
ATOM   3750  C   LEU A 247      75.540  47.440  50.640  0.00  0.00           C  
ATOM   3751  O   LEU A 247      76.050  48.450  51.210  0.00  0.00           O  
ATOM   3752  N   ASN A 248      74.480  47.590  49.880  0.00  0.00           N  
ATOM   3753  H   ASN A 248      74.040  46.720  49.590  0.00  0.00           H  
ATOM   3754  CA  ASN A 248      73.840  48.840  49.620  0.00  0.00           C  
ATOM   3755  HA  ASN A 248      73.790  49.440  50.530  0.00  0.00           H  
ATOM   3756  CB  ASN A 248      74.680  49.670  48.590  0.00  0.00           C  
ATOM   3757  HB1 ASN A 248      74.670  49.270  47.590  0.00  0.00           H  
ATOM   3758  HB2 ASN A 248      75.710  49.730  48.920  0.00  0.00           H  
ATOM   3759  CG  ASN A 248      74.210  51.150  48.450  0.00  0.00           C  
ATOM   3760  OD1 ASN A 248      73.590  51.730  49.300  0.00  0.00           O  
ATOM   3761  ND2 ASN A 248      74.630  51.810  47.390  0.00  0.00           N  
ATOM   3762 1HD2 ASN A 248      75.100  51.330  46.630  0.00  0.00           H  
ATOM   3763 2HD2 ASN A 248      74.370  52.780  47.410  0.00  0.00           H  
ATOM   3764  C   ASN A 248      72.350  48.650  49.160  0.00  0.00           C  
ATOM   3765  O   ASN A 248      72.010  47.650  48.570  0.00  0.00           O  
ATOM   3766  N   ALA A 249      71.480  49.580  49.600  0.00  0.00           N  
ATOM   3767  H   ALA A 249      71.910  50.480  49.730  0.00  0.00           H  
ATOM   3768  CA  ALA A 249      70.040  49.560  49.240  0.00  0.00           C  
ATOM   3769  HA  ALA A 249      69.920  49.190  48.230  0.00  0.00           H  
ATOM   3770  CB  ALA A 249      69.250  48.590  50.160  0.00  0.00           C  
ATOM   3771  HB1 ALA A 249      69.440  48.830  51.200  0.00  0.00           H  
ATOM   3772  HB2 ALA A 249      68.180  48.700  50.000  0.00  0.00           H  
ATOM   3773  HB3 ALA A 249      69.600  47.580  49.880  0.00  0.00           H  
ATOM   3774  C   ALA A 249      69.450  50.970  49.080  0.00  0.00           C  
ATOM   3775  O   ALA A 249      69.850  51.840  49.850  0.00  0.00           O  
ATOM   3776  N   GLY A 250      68.490  51.230  48.190  0.00  0.00           N  
ATOM   3777  H   GLY A 250      68.120  50.490  47.600  0.00  0.00           H  
ATOM   3778  CA  GLY A 250      67.990  52.640  47.990  0.00  0.00           C  
ATOM   3779  HA1 GLY A 250      68.800  53.300  47.680  0.00  0.00           H  
ATOM   3780  HA2 GLY A 250      67.600  53.050  48.930  0.00  0.00           H  
ATOM   3781  C   GLY A 250      66.840  52.720  47.040  0.00  0.00           C  
ATOM   3782  O   GLY A 250      66.510  51.750  46.360  0.00  0.00           O  
ATOM   3783  N   THR A 251      66.160  53.820  46.890  0.00  0.00           N  
ATOM   3784  H   THR A 251      66.370  54.600  47.510  0.00  0.00           H  
ATOM   3785  CA  THR A 251      64.840  53.900  46.230  0.00  0.00           C  
ATOM   3786  HA  THR A 251      64.770  53.050  45.560  0.00  0.00           H  
ATOM   3787  CB  THR A 251      63.630  53.830  47.150  0.00  0.00           C  
ATOM   3788  HB  THR A 251      63.720  52.850  47.620  0.00  0.00           H  
ATOM   3789  CG2 THR A 251      63.600  54.870  48.360  0.00  0.00           C  
ATOM   3790 1HG2 THR A 251      64.300  54.530  49.120  0.00  0.00           H  
ATOM   3791 2HG2 THR A 251      63.960  55.840  48.010  0.00  0.00           H  
ATOM   3792 3HG2 THR A 251      62.570  54.960  48.710  0.00  0.00           H  
ATOM   3793  OG1 THR A 251      62.430  53.970  46.450  0.00  0.00           O  
ATOM   3794  HG1 THR A 251      62.170  53.150  46.050  0.00  0.00           H  
ATOM   3795  C   THR A 251      64.740  55.200  45.430  0.00  0.00           C  
ATOM   3796  O   THR A 251      65.090  56.270  45.930  0.00  0.00           O  
ATOM   3797  N   ASN A 252      64.220  55.170  44.170  0.00  0.00           N  
ATOM   3798  H   ASN A 252      63.830  54.300  43.860  0.00  0.00           H  
ATOM   3799  CA  ASN A 252      64.330  56.320  43.220  0.00  0.00           C  
ATOM   3800  HA  ASN A 252      64.300  57.290  43.720  0.00  0.00           H  
ATOM   3801  CB  ASN A 252      65.570  56.150  42.300  0.00  0.00           C  
ATOM   3802  HB1 ASN A 252      66.450  55.960  42.930  0.00  0.00           H  
ATOM   3803  HB2 ASN A 252      65.740  57.080  41.760  0.00  0.00           H  
ATOM   3804  CG  ASN A 252      65.460  54.970  41.350  0.00  0.00           C  
ATOM   3805  OD1 ASN A 252      64.910  54.990  40.290  0.00  0.00           O  
ATOM   3806  ND2 ASN A 252      66.040  53.800  41.660  0.00  0.00           N  
ATOM   3807 1HD2 ASN A 252      66.600  53.760  42.510  0.00  0.00           H  
ATOM   3808 2HD2 ASN A 252      66.070  53.070  40.960  0.00  0.00           H  
ATOM   3809  C   ASN A 252      63.090  56.380  42.400  0.00  0.00           C  
ATOM   3810  O   ASN A 252      62.170  55.520  42.520  0.00  0.00           O  
ATOM   3811  N   THR A 253      63.060  57.350  41.430  0.00  0.00           N  
ATOM   3812  H   THR A 253      63.830  57.990  41.360  0.00  0.00           H  
ATOM   3813  CA  THR A 253      61.980  57.410  40.410  0.00  0.00           C  
ATOM   3814  HA  THR A 253      61.680  56.400  40.170  0.00  0.00           H  
ATOM   3815  CB  THR A 253      60.700  58.100  40.960  0.00  0.00           C  
ATOM   3816  HB  THR A 253      60.660  57.810  42.010  0.00  0.00           H  
ATOM   3817  CG2 THR A 253      60.590  59.650  40.870  0.00  0.00           C  
ATOM   3818 1HG2 THR A 253      61.580  60.060  41.070  0.00  0.00           H  
ATOM   3819 2HG2 THR A 253      60.360  60.030  39.880  0.00  0.00           H  
ATOM   3820 3HG2 THR A 253      59.960  60.030  41.660  0.00  0.00           H  
ATOM   3821  OG1 THR A 253      59.570  57.650  40.260  0.00  0.00           O  
ATOM   3822  HG1 THR A 253      58.770  57.880  40.740  0.00  0.00           H  
ATOM   3823  C   THR A 253      62.460  58.150  39.150  0.00  0.00           C  
ATOM   3824  O   THR A 253      63.540  58.730  39.210  0.00  0.00           O  
ATOM   3825  N   ASP A 254      61.810  58.040  38.030  0.00  0.00           N  
ATOM   3826  H   ASP A 254      60.890  57.630  38.110  0.00  0.00           H  
ATOM   3827  CA  ASP A 254      62.200  58.520  36.670  0.00  0.00           C  
ATOM   3828  HA  ASP A 254      63.270  58.400  36.570  0.00  0.00           H  
ATOM   3829  CB  ASP A 254      61.640  57.570  35.580  0.00  0.00           C  
ATOM   3830  HB1 ASP A 254      62.170  57.630  34.630  0.00  0.00           H  
ATOM   3831  HB2 ASP A 254      60.600  57.870  35.410  0.00  0.00           H  
ATOM   3832  CG  ASP A 254      61.550  56.070  36.110  0.00  0.00           C  
ATOM   3833  OD1 ASP A 254      62.540  55.470  36.520  0.00  0.00           O  
ATOM   3834  OD2 ASP A 254      60.380  55.570  36.030  0.00  0.00           O  
ATOM   3835  C   ASP A 254      61.800  60.010  36.400  0.00  0.00           C  
ATOM   3836  O   ASP A 254      62.280  60.490  35.330  0.00  0.00           O  
ATOM   3837  N   GLY A 255      60.990  60.680  37.240  0.00  0.00           N  
ATOM   3838  H   GLY A 255      60.660  60.240  38.080  0.00  0.00           H  
ATOM   3839  CA  GLY A 255      60.310  62.000  36.950  0.00  0.00           C  
ATOM   3840  HA1 GLY A 255      61.170  62.660  36.840  0.00  0.00           H  
ATOM   3841  HA2 GLY A 255      59.800  62.440  37.800  0.00  0.00           H  
ATOM   3842  C   GLY A 255      59.320  61.810  35.810  0.00  0.00           C  
ATOM   3843  O   GLY A 255      58.530  60.890  35.740  0.00  0.00           O  
ATOM   3844  N   SER A 256      59.430  62.670  34.830  0.00  0.00           N  
ATOM   3845  H   SER A 256      59.930  63.490  35.150  0.00  0.00           H  
ATOM   3846  CA  SER A 256      58.460  62.770  33.710  0.00  0.00           C  
ATOM   3847  HA  SER A 256      57.480  62.380  34.000  0.00  0.00           H  
ATOM   3848  CB  SER A 256      58.340  64.280  33.390  0.00  0.00           C  
ATOM   3849  HB1 SER A 256      58.120  64.840  34.310  0.00  0.00           H  
ATOM   3850  HB2 SER A 256      57.420  64.520  32.840  0.00  0.00           H  
ATOM   3851  OG  SER A 256      59.490  64.780  32.810  0.00  0.00           O  
ATOM   3852  HG  SER A 256      60.140  64.620  33.480  0.00  0.00           H  
ATOM   3853  C   SER A 256      58.930  62.180  32.390  0.00  0.00           C  
ATOM   3854  O   SER A 256      60.140  61.910  32.170  0.00  0.00           O  
ATOM   3855  N   LYS A 257      57.940  61.590  31.600  0.00  0.00           N  
ATOM   3856  H   LYS A 257      57.030  61.570  32.020  0.00  0.00           H  
ATOM   3857  CA  LYS A 257      58.110  60.840  30.370  0.00  0.00           C  
ATOM   3858  HA  LYS A 257      59.140  60.990  30.040  0.00  0.00           H  
ATOM   3859  CB  LYS A 257      57.750  59.400  30.740  0.00  0.00           C  
ATOM   3860  HB1 LYS A 257      57.720  58.950  29.760  0.00  0.00           H  
ATOM   3861  HB2 LYS A 257      56.800  59.430  31.280  0.00  0.00           H  
ATOM   3862  CG  LYS A 257      58.840  58.700  31.630  0.00  0.00           C  
ATOM   3863  HG1 LYS A 257      59.100  59.330  32.480  0.00  0.00           H  
ATOM   3864  HG2 LYS A 257      59.750  58.580  31.010  0.00  0.00           H  
ATOM   3865  CD  LYS A 257      58.370  57.310  32.160  0.00  0.00           C  
ATOM   3866  HD1 LYS A 257      58.450  56.600  31.340  0.00  0.00           H  
ATOM   3867  HD2 LYS A 257      57.310  57.320  32.380  0.00  0.00           H  
ATOM   3868  CE  LYS A 257      59.220  56.760  33.360  0.00  0.00           C  
ATOM   3869  HE1 LYS A 257      59.050  57.160  34.360  0.00  0.00           H  
ATOM   3870  HE2 LYS A 257      60.300  56.930  33.260  0.00  0.00           H  
ATOM   3871  NZ  LYS A 257      58.990  55.340  33.560  0.00  0.00           N1+
ATOM   3872  HZ1 LYS A 257      59.430  54.990  34.400  0.00  0.00           H  
ATOM   3873  HZ2 LYS A 257      58.020  55.050  33.720  0.00  0.00           H  
ATOM   3874  HZ3 LYS A 257      59.430  54.760  32.870  0.00  0.00           H  
ATOM   3875  C   LYS A 257      57.110  61.300  29.310  0.00  0.00           C  
ATOM   3876  O   LYS A 257      55.890  61.470  29.610  0.00  0.00           O  
ATOM   3877  N   GLU A 258      57.580  61.410  28.030  0.00  0.00           N  
ATOM   3878  H   GLU A 258      58.570  61.220  27.910  0.00  0.00           H  
ATOM   3879  CA  GLU A 258      56.750  61.760  26.830  0.00  0.00           C  
ATOM   3880  HA  GLU A 258      56.020  62.540  27.070  0.00  0.00           H  
ATOM   3881  CB  GLU A 258      57.650  62.120  25.610  0.00  0.00           C  
ATOM   3882  HB1 GLU A 258      58.290  61.310  25.240  0.00  0.00           H  
ATOM   3883  HB2 GLU A 258      58.400  62.830  25.970  0.00  0.00           H  
ATOM   3884  CG  GLU A 258      56.810  62.850  24.550  0.00  0.00           C  
ATOM   3885  HG1 GLU A 258      56.120  63.560  25.030  0.00  0.00           H  
ATOM   3886  HG2 GLU A 258      56.430  62.050  23.910  0.00  0.00           H  
ATOM   3887  CD  GLU A 258      57.630  63.770  23.620  0.00  0.00           C  
ATOM   3888  OE1 GLU A 258      57.240  63.880  22.450  0.00  0.00           O  
ATOM   3889  OE2 GLU A 258      58.670  64.310  24.080  0.00  0.00           O  
ATOM   3890  C   GLU A 258      55.800  60.630  26.520  0.00  0.00           C  
ATOM   3891  O   GLU A 258      54.710  60.770  25.960  0.00  0.00           O  
ATOM   3892  N   GLN A 259      56.130  59.440  26.940  0.00  0.00           N  
ATOM   3893  H   GLN A 259      57.090  59.260  27.200  0.00  0.00           H  
ATOM   3894  CA  GLN A 259      55.480  58.210  26.800  0.00  0.00           C  
ATOM   3895  HA  GLN A 259      54.900  58.150  25.870  0.00  0.00           H  
ATOM   3896  CB  GLN A 259      56.490  57.060  26.820  0.00  0.00           C  
ATOM   3897  HB1 GLN A 259      56.100  56.090  26.510  0.00  0.00           H  
ATOM   3898  HB2 GLN A 259      56.960  57.040  27.800  0.00  0.00           H  
ATOM   3899  CG  GLN A 259      57.660  57.240  25.820  0.00  0.00           C  
ATOM   3900  HG1 GLN A 259      57.330  57.840  24.970  0.00  0.00           H  
ATOM   3901  HG2 GLN A 259      57.930  56.260  25.420  0.00  0.00           H  
ATOM   3902  CD  GLN A 259      58.900  57.820  26.390  0.00  0.00           C  
ATOM   3903  OE1 GLN A 259      58.940  58.850  27.130  0.00  0.00           O  
ATOM   3904  NE2 GLN A 259      60.010  57.150  26.270  0.00  0.00           N  
ATOM   3905 1HE2 GLN A 259      59.960  56.250  25.800  0.00  0.00           H  
ATOM   3906 2HE2 GLN A 259      60.880  57.300  26.740  0.00  0.00           H  
ATOM   3907  C   GLN A 259      54.420  57.870  27.900  0.00  0.00           C  
ATOM   3908  O   GLN A 259      53.700  56.870  27.860  0.00  0.00           O  
ATOM   3909  N   GLY A 260      54.180  58.790  28.800  0.00  0.00           N  
ATOM   3910  H   GLY A 260      54.560  59.680  28.520  0.00  0.00           H  
ATOM   3911  CA  GLY A 260      53.230  58.810  29.880  0.00  0.00           C  
ATOM   3912  HA1 GLY A 260      52.270  58.460  29.480  0.00  0.00           H  
ATOM   3913  HA2 GLY A 260      52.970  59.790  30.260  0.00  0.00           H  
ATOM   3914  C   GLY A 260      53.660  57.970  31.120  0.00  0.00           C  
ATOM   3915  O   GLY A 260      54.670  57.300  31.050  0.00  0.00           O  
ATOM   3916  N   VAL A 261      52.830  57.940  32.170  0.00  0.00           N  
ATOM   3917  H   VAL A 261      51.990  58.500  32.080  0.00  0.00           H  
ATOM   3918  CA  VAL A 261      53.180  57.220  33.470  0.00  0.00           C  
ATOM   3919  HA  VAL A 261      54.170  57.550  33.770  0.00  0.00           H  
ATOM   3920  CB  VAL A 261      52.200  57.490  34.610  0.00  0.00           C  
ATOM   3921  HB  VAL A 261      52.720  57.060  35.480  0.00  0.00           H  
ATOM   3922  CG1 VAL A 261      51.910  58.940  34.940  0.00  0.00           C  
ATOM   3923 1HG1 VAL A 261      51.350  59.410  34.140  0.00  0.00           H  
ATOM   3924 2HG1 VAL A 261      51.300  58.870  35.830  0.00  0.00           H  
ATOM   3925 3HG1 VAL A 261      52.900  59.400  35.100  0.00  0.00           H  
ATOM   3926  CG2 VAL A 261      50.780  56.810  34.490  0.00  0.00           C  
ATOM   3927 1HG2 VAL A 261      50.200  57.150  33.640  0.00  0.00           H  
ATOM   3928 2HG2 VAL A 261      50.910  55.720  34.470  0.00  0.00           H  
ATOM   3929 3HG2 VAL A 261      50.200  57.050  35.380  0.00  0.00           H  
ATOM   3930  C   VAL A 261      53.320  55.700  33.280  0.00  0.00           C  
ATOM   3931  O   VAL A 261      53.800  54.990  34.130  0.00  0.00           O  
ATOM   3932  N   THR A 262      52.770  55.180  32.200  0.00  0.00           N  
ATOM   3933  H   THR A 262      52.390  55.760  31.480  0.00  0.00           H  
ATOM   3934  CA  THR A 262      52.760  53.690  32.000  0.00  0.00           C  
ATOM   3935  HA  THR A 262      52.660  53.220  32.980  0.00  0.00           H  
ATOM   3936  CB  THR A 262      51.530  53.280  31.190  0.00  0.00           C  
ATOM   3937  HB  THR A 262      51.600  52.210  30.990  0.00  0.00           H  
ATOM   3938  CG2 THR A 262      50.190  53.630  31.800  0.00  0.00           C  
ATOM   3939 1HG2 THR A 262      50.000  52.930  32.610  0.00  0.00           H  
ATOM   3940 2HG2 THR A 262      50.110  54.630  32.250  0.00  0.00           H  
ATOM   3941 3HG2 THR A 262      49.360  53.520  31.110  0.00  0.00           H  
ATOM   3942  OG1 THR A 262      51.540  54.030  29.990  0.00  0.00           O  
ATOM   3943  HG1 THR A 262      52.050  53.540  29.330  0.00  0.00           H  
ATOM   3944  C   THR A 262      54.030  53.050  31.450  0.00  0.00           C  
ATOM   3945  O   THR A 262      54.140  51.870  31.430  0.00  0.00           O  
ATOM   3946  N   PHE A 263      55.010  53.790  31.050  0.00  0.00           N  
ATOM   3947  H   PHE A 263      55.010  54.710  31.470  0.00  0.00           H  
ATOM   3948  CA  PHE A 263      56.070  53.300  30.150  0.00  0.00           C  
ATOM   3949  HA  PHE A 263      55.600  52.530  29.520  0.00  0.00           H  
ATOM   3950  CB  PHE A 263      56.400  54.460  29.160  0.00  0.00           C  
ATOM   3951  HB1 PHE A 263      56.910  55.260  29.720  0.00  0.00           H  
ATOM   3952  HB2 PHE A 263      55.500  54.870  28.710  0.00  0.00           H  
ATOM   3953  CG  PHE A 263      57.280  54.000  27.970  0.00  0.00           C  
ATOM   3954  CD1 PHE A 263      58.680  54.210  28.120  0.00  0.00           C  
ATOM   3955  HD1 PHE A 263      58.960  54.930  28.880  0.00  0.00           H  
ATOM   3956  CE1 PHE A 263      59.580  53.560  27.210  0.00  0.00           C  
ATOM   3957  HE1 PHE A 263      60.620  53.840  27.240  0.00  0.00           H  
ATOM   3958  CZ  PHE A 263      59.000  52.750  26.170  0.00  0.00           C  
ATOM   3959  HZ  PHE A 263      59.730  52.340  25.490  0.00  0.00           H  
ATOM   3960  CE2 PHE A 263      57.600  52.620  26.020  0.00  0.00           C  
ATOM   3961  HE2 PHE A 263      57.190  52.020  25.220  0.00  0.00           H  
ATOM   3962  CD2 PHE A 263      56.740  53.270  26.900  0.00  0.00           C  
ATOM   3963  HD2 PHE A 263      55.680  53.070  26.840  0.00  0.00           H  
ATOM   3964  C   PHE A 263      57.300  52.770  30.920  0.00  0.00           C  
ATOM   3965  O   PHE A 263      57.600  53.460  31.920  0.00  0.00           O  
ATOM   3966  N   PRO A 264      58.080  51.660  30.570  0.00  0.00           N  
ATOM   3967  CD  PRO A 264      57.720  50.740  29.550  0.00  0.00           C  
ATOM   3968  HD1 PRO A 264      58.470  50.710  28.770  0.00  0.00           H  
ATOM   3969  HD2 PRO A 264      56.750  50.780  29.080  0.00  0.00           H  
ATOM   3970  CG  PRO A 264      57.680  49.410  30.290  0.00  0.00           C  
ATOM   3971  HG1 PRO A 264      57.710  48.600  29.560  0.00  0.00           H  
ATOM   3972  HG2 PRO A 264      56.770  49.280  30.870  0.00  0.00           H  
ATOM   3973  CB  PRO A 264      58.870  49.440  31.280  0.00  0.00           C  
ATOM   3974  HB1 PRO A 264      59.750  49.040  30.790  0.00  0.00           H  
ATOM   3975  HB2 PRO A 264      58.600  48.840  32.160  0.00  0.00           H  
ATOM   3976  CA  PRO A 264      58.930  50.990  31.530  0.00  0.00           C  
ATOM   3977  HA  PRO A 264      58.560  51.070  32.550  0.00  0.00           H  
ATOM   3978  C   PRO A 264      60.430  51.610  31.640  0.00  0.00           C  
ATOM   3979  O   PRO A 264      60.900  52.300  30.700  0.00  0.00           O  
ATOM   3980  N   SER A 265      61.090  51.380  32.780  0.00  0.00           N  
ATOM   3981  H   SER A 265      60.570  50.900  33.510  0.00  0.00           H  
ATOM   3982  CA  SER A 265      62.190  52.170  33.350  0.00  0.00           C  
ATOM   3983  HA  SER A 265      62.180  53.130  32.850  0.00  0.00           H  
ATOM   3984  CB  SER A 265      61.860  52.520  34.850  0.00  0.00           C  
ATOM   3985  HB1 SER A 265      62.710  53.130  35.170  0.00  0.00           H  
ATOM   3986  HB2 SER A 265      61.830  51.690  35.560  0.00  0.00           H  
ATOM   3987  OG  SER A 265      60.680  53.250  34.820  0.00  0.00           O  
ATOM   3988  HG  SER A 265      60.720  53.970  35.470  0.00  0.00           H  
ATOM   3989  C   SER A 265      63.560  51.590  33.130  0.00  0.00           C  
ATOM   3990  O   SER A 265      64.600  52.110  33.620  0.00  0.00           O  
ATOM   3991  N   GLY A 266      63.700  50.440  32.430  0.00  0.00           N  
ATOM   3992  H   GLY A 266      62.900  49.970  32.030  0.00  0.00           H  
ATOM   3993  CA  GLY A 266      64.920  49.690  32.260  0.00  0.00           C  
ATOM   3994  HA1 GLY A 266      64.690  48.930  31.510  0.00  0.00           H  
ATOM   3995  HA2 GLY A 266      65.200  49.170  33.170  0.00  0.00           H  
ATOM   3996  C   GLY A 266      66.200  50.380  31.750  0.00  0.00           C  
ATOM   3997  O   GLY A 266      67.220  50.100  32.400  0.00  0.00           O  
ATOM   3998  N   GLU A 267      66.160  51.180  30.740  0.00  0.00           N  
ATOM   3999  H   GLU A 267      65.240  51.450  30.420  0.00  0.00           H  
ATOM   4000  CA  GLU A 267      67.360  51.920  30.280  0.00  0.00           C  
ATOM   4001  HA  GLU A 267      68.200  51.230  30.370  0.00  0.00           H  
ATOM   4002  CB  GLU A 267      67.240  52.340  28.790  0.00  0.00           C  
ATOM   4003  HB1 GLU A 267      68.090  52.970  28.530  0.00  0.00           H  
ATOM   4004  HB2 GLU A 267      66.380  52.990  28.580  0.00  0.00           H  
ATOM   4005  CG  GLU A 267      67.320  51.170  27.820  0.00  0.00           C  
ATOM   4006  HG1 GLU A 267      66.310  50.760  27.870  0.00  0.00           H  
ATOM   4007  HG2 GLU A 267      68.130  50.550  28.190  0.00  0.00           H  
ATOM   4008  CD  GLU A 267      67.550  51.420  26.370  0.00  0.00           C  
ATOM   4009  OE1 GLU A 267      66.820  51.030  25.370  0.00  0.00           O  
ATOM   4010  OE2 GLU A 267      68.540  52.180  26.150  0.00  0.00           O  
ATOM   4011  C   GLU A 267      67.590  53.260  31.140  0.00  0.00           C  
ATOM   4012  O   GLU A 267      68.690  53.750  31.260  0.00  0.00           O  
ATOM   4013  N   VAL A 268      66.620  53.770  31.870  0.00  0.00           N  
ATOM   4014  H   VAL A 268      65.700  53.440  31.650  0.00  0.00           H  
ATOM   4015  CA  VAL A 268      66.770  54.930  32.810  0.00  0.00           C  
ATOM   4016  HA  VAL A 268      67.580  55.510  32.370  0.00  0.00           H  
ATOM   4017  CB  VAL A 268      65.540  55.900  32.780  0.00  0.00           C  
ATOM   4018  HB  VAL A 268      65.770  56.720  33.470  0.00  0.00           H  
ATOM   4019  CG1 VAL A 268      65.230  56.600  31.400  0.00  0.00           C  
ATOM   4020 1HG1 VAL A 268      64.400  57.290  31.380  0.00  0.00           H  
ATOM   4021 2HG1 VAL A 268      66.050  57.240  31.080  0.00  0.00           H  
ATOM   4022 3HG1 VAL A 268      65.020  55.780  30.710  0.00  0.00           H  
ATOM   4023  CG2 VAL A 268      64.240  55.290  33.300  0.00  0.00           C  
ATOM   4024 1HG2 VAL A 268      64.430  54.800  34.240  0.00  0.00           H  
ATOM   4025 2HG2 VAL A 268      63.600  56.170  33.400  0.00  0.00           H  
ATOM   4026 3HG2 VAL A 268      63.730  54.590  32.620  0.00  0.00           H  
ATOM   4027  C   VAL A 268      67.190  54.530  34.150  0.00  0.00           C  
ATOM   4028  O   VAL A 268      67.350  55.400  34.980  0.00  0.00           O  
ATOM   4029  N   GLN A 269      67.450  53.270  34.310  0.00  0.00           N  
ATOM   4030  H   GLN A 269      67.030  52.680  33.590  0.00  0.00           H  
ATOM   4031  CA  GLN A 269      68.270  52.650  35.360  0.00  0.00           C  
ATOM   4032  HA  GLN A 269      68.260  53.330  36.200  0.00  0.00           H  
ATOM   4033  CB  GLN A 269      67.690  51.390  35.940  0.00  0.00           C  
ATOM   4034  HB1 GLN A 269      68.290  50.940  36.740  0.00  0.00           H  
ATOM   4035  HB2 GLN A 269      67.680  50.710  35.090  0.00  0.00           H  
ATOM   4036  CG  GLN A 269      66.290  51.550  36.520  0.00  0.00           C  
ATOM   4037  HG1 GLN A 269      65.960  50.570  36.860  0.00  0.00           H  
ATOM   4038  HG2 GLN A 269      65.590  51.910  35.760  0.00  0.00           H  
ATOM   4039  CD  GLN A 269      66.220  52.460  37.730  0.00  0.00           C  
ATOM   4040  OE1 GLN A 269      66.260  52.110  38.870  0.00  0.00           O  
ATOM   4041  NE2 GLN A 269      65.990  53.730  37.560  0.00  0.00           N  
ATOM   4042 1HE2 GLN A 269      65.680  54.170  36.710  0.00  0.00           H  
ATOM   4043 2HE2 GLN A 269      66.070  54.350  38.350  0.00  0.00           H  
ATOM   4044  C   GLN A 269      69.810  52.510  35.150  0.00  0.00           C  
ATOM   4045  O   GLN A 269      70.530  52.070  36.030  0.00  0.00           O  
ATOM   4046  N   GLU A 270      70.300  52.860  33.960  0.00  0.00           N  
ATOM   4047  H   GLU A 270      69.700  53.340  33.320  0.00  0.00           H  
ATOM   4048  CA  GLU A 270      71.690  52.610  33.540  0.00  0.00           C  
ATOM   4049  HA  GLU A 270      71.920  51.540  33.640  0.00  0.00           H  
ATOM   4050  CB  GLU A 270      71.820  53.080  32.080  0.00  0.00           C  
ATOM   4051  HB1 GLU A 270      71.710  54.160  32.050  0.00  0.00           H  
ATOM   4052  HB2 GLU A 270      71.050  52.520  31.530  0.00  0.00           H  
ATOM   4053  CG  GLU A 270      73.160  52.790  31.400  0.00  0.00           C  
ATOM   4054  HG1 GLU A 270      73.210  51.700  31.420  0.00  0.00           H  
ATOM   4055  HG2 GLU A 270      73.990  53.170  31.990  0.00  0.00           H  
ATOM   4056  CD  GLU A 270      73.210  53.490  29.990  0.00  0.00           C  
ATOM   4057  OE1 GLU A 270      74.320  53.450  29.390  0.00  0.00           O  
ATOM   4058  OE2 GLU A 270      72.210  54.030  29.460  0.00  0.00           O  
ATOM   4059  C   GLU A 270      72.780  53.310  34.410  0.00  0.00           C  
ATOM   4060  O   GLU A 270      73.840  52.790  34.700  0.00  0.00           O  
ATOM   4061  N   GLN A 271      72.480  54.460  34.990  0.00  0.00           N  
ATOM   4062  H   GLN A 271      71.600  54.900  34.730  0.00  0.00           H  
ATOM   4063  CA  GLN A 271      73.350  55.090  36.000  0.00  0.00           C  
ATOM   4064  HA  GLN A 271      74.300  54.560  35.950  0.00  0.00           H  
ATOM   4065  CB  GLN A 271      73.520  56.580  35.660  0.00  0.00           C  
ATOM   4066  HB1 GLN A 271      73.900  57.010  36.590  0.00  0.00           H  
ATOM   4067  HB2 GLN A 271      72.540  56.970  35.440  0.00  0.00           H  
ATOM   4068  CG  GLN A 271      74.460  56.700  34.460  0.00  0.00           C  
ATOM   4069  HG1 GLN A 271      74.420  57.720  34.080  0.00  0.00           H  
ATOM   4070  HG2 GLN A 271      74.220  55.980  33.680  0.00  0.00           H  
ATOM   4071  CD  GLN A 271      76.010  56.500  34.770  0.00  0.00           C  
ATOM   4072  OE1 GLN A 271      76.500  56.890  35.840  0.00  0.00           O  
ATOM   4073  NE2 GLN A 271      76.830  55.970  33.880  0.00  0.00           N  
ATOM   4074 1HE2 GLN A 271      76.490  55.800  32.940  0.00  0.00           H  
ATOM   4075 2HE2 GLN A 271      77.790  55.800  34.140  0.00  0.00           H  
ATOM   4076  C   GLN A 271      72.960  54.960  37.480  0.00  0.00           C  
ATOM   4077  O   GLN A 271      73.770  55.090  38.360  0.00  0.00           O  
ATOM   4078  N   LEU A 272      71.740  54.550  37.650  0.00  0.00           N  
ATOM   4079  H   LEU A 272      71.280  54.240  36.810  0.00  0.00           H  
ATOM   4080  CA  LEU A 272      71.200  54.050  38.870  0.00  0.00           C  
ATOM   4081  HA  LEU A 272      71.460  54.840  39.590  0.00  0.00           H  
ATOM   4082  CB  LEU A 272      69.660  53.860  38.870  0.00  0.00           C  
ATOM   4083  HB1 LEU A 272      69.470  52.990  38.240  0.00  0.00           H  
ATOM   4084  HB2 LEU A 272      69.210  54.770  38.470  0.00  0.00           H  
ATOM   4085  CG  LEU A 272      68.920  53.630  40.170  0.00  0.00           C  
ATOM   4086  HG  LEU A 272      67.850  53.560  39.940  0.00  0.00           H  
ATOM   4087  CD1 LEU A 272      69.130  52.240  40.760  0.00  0.00           C  
ATOM   4088 1HD1 LEU A 272      68.530  52.030  41.650  0.00  0.00           H  
ATOM   4089 2HD1 LEU A 272      68.800  51.510  40.020  0.00  0.00           H  
ATOM   4090 3HD1 LEU A 272      70.160  52.030  41.040  0.00  0.00           H  
ATOM   4091  CD2 LEU A 272      69.140  54.710  41.180  0.00  0.00           C  
ATOM   4092 1HD2 LEU A 272      70.180  54.820  41.490  0.00  0.00           H  
ATOM   4093 2HD2 LEU A 272      68.800  55.680  40.780  0.00  0.00           H  
ATOM   4094 3HD2 LEU A 272      68.580  54.540  42.100  0.00  0.00           H  
ATOM   4095  C   LEU A 272      71.850  52.700  39.280  0.00  0.00           C  
ATOM   4096  O   LEU A 272      72.390  52.630  40.440  0.00  0.00           O  
ATOM   4097  N   ILE A 273      72.090  51.710  38.370  0.00  0.00           N  
ATOM   4098  H   ILE A 273      71.460  51.690  37.580  0.00  0.00           H  
ATOM   4099  CA  ILE A 273      72.970  50.570  38.710  0.00  0.00           C  
ATOM   4100  HA  ILE A 273      72.620  50.050  39.600  0.00  0.00           H  
ATOM   4101  CB  ILE A 273      73.060  49.600  37.540  0.00  0.00           C  
ATOM   4102  HB  ILE A 273      73.120  50.230  36.650  0.00  0.00           H  
ATOM   4103  CG2 ILE A 273      74.270  48.620  37.480  0.00  0.00           C  
ATOM   4104 1HG2 ILE A 273      75.170  49.220  37.400  0.00  0.00           H  
ATOM   4105 2HG2 ILE A 273      74.360  47.950  38.330  0.00  0.00           H  
ATOM   4106 3HG2 ILE A 273      74.160  47.980  36.590  0.00  0.00           H  
ATOM   4107  CG1 ILE A 273      71.680  48.920  37.470  0.00  0.00           C  
ATOM   4108 1HG1 ILE A 273      70.830  49.580  37.290  0.00  0.00           H  
ATOM   4109 2HG1 ILE A 273      71.530  48.470  38.450  0.00  0.00           H  
ATOM   4110  CD  ILE A 273      71.550  47.800  36.470  0.00  0.00           C  
ATOM   4111  HD1 ILE A 273      71.690  48.210  35.480  0.00  0.00           H  
ATOM   4112  HD2 ILE A 273      72.240  46.970  36.610  0.00  0.00           H  
ATOM   4113  HD3 ILE A 273      70.550  47.350  36.570  0.00  0.00           H  
ATOM   4114  C   ILE A 273      74.420  51.030  39.060  0.00  0.00           C  
ATOM   4115  O   ILE A 273      74.940  50.540  40.090  0.00  0.00           O  
ATOM   4116  N   CYS A 274      75.070  51.880  38.260  0.00  0.00           N  
ATOM   4117  H   CYS A 274      74.730  52.320  37.420  0.00  0.00           H  
ATOM   4118  CA  CYS A 274      76.310  52.440  38.720  0.00  0.00           C  
ATOM   4119  HA  CYS A 274      77.050  51.630  38.780  0.00  0.00           H  
ATOM   4120  CB  CYS A 274      76.750  53.430  37.670  0.00  0.00           C  
ATOM   4121  HB1 CYS A 274      77.770  53.770  37.870  0.00  0.00           H  
ATOM   4122  HB2 CYS A 274      76.020  54.230  37.700  0.00  0.00           H  
ATOM   4123  SG  CYS A 274      76.640  52.620  36.060  0.00  0.00           S  
ATOM   4124  HG  CYS A 274      77.570  51.700  36.280  0.00  0.00           H  
ATOM   4125  C   CYS A 274      76.180  53.090  40.140  0.00  0.00           C  
ATOM   4126  O   CYS A 274      77.130  53.080  40.890  0.00  0.00           O  
ATOM   4127  N   SER A 275      75.060  53.730  40.400  0.00  0.00           N  
ATOM   4128  H   SER A 275      74.360  53.750  39.670  0.00  0.00           H  
ATOM   4129  CA  SER A 275      74.890  54.660  41.560  0.00  0.00           C  
ATOM   4130  HA  SER A 275      75.740  55.310  41.760  0.00  0.00           H  
ATOM   4131  CB  SER A 275      73.840  55.740  41.420  0.00  0.00           C  
ATOM   4132  HB1 SER A 275      73.700  56.160  42.410  0.00  0.00           H  
ATOM   4133  HB2 SER A 275      72.900  55.310  41.080  0.00  0.00           H  
ATOM   4134  OG  SER A 275      74.180  56.760  40.480  0.00  0.00           O  
ATOM   4135  HG  SER A 275      73.410  57.300  40.290  0.00  0.00           H  
ATOM   4136  C   SER A 275      74.510  53.860  42.780  0.00  0.00           C  
ATOM   4137  O   SER A 275      74.630  54.380  43.810  0.00  0.00           O  
ATOM   4138  N   LEU A 276      74.060  52.620  42.640  0.00  0.00           N  
ATOM   4139  H   LEU A 276      73.690  52.420  41.730  0.00  0.00           H  
ATOM   4140  CA  LEU A 276      74.060  51.650  43.740  0.00  0.00           C  
ATOM   4141  HA  LEU A 276      74.070  52.160  44.700  0.00  0.00           H  
ATOM   4142  CB  LEU A 276      72.770  50.830  43.640  0.00  0.00           C  
ATOM   4143  HB1 LEU A 276      72.980  49.850  44.080  0.00  0.00           H  
ATOM   4144  HB2 LEU A 276      72.490  50.590  42.610  0.00  0.00           H  
ATOM   4145  CG  LEU A 276      71.420  51.470  44.220  0.00  0.00           C  
ATOM   4146  HG  LEU A 276      70.580  50.810  43.990  0.00  0.00           H  
ATOM   4147  CD1 LEU A 276      71.370  51.510  45.800  0.00  0.00           C  
ATOM   4148 1HD1 LEU A 276      70.570  52.190  46.100  0.00  0.00           H  
ATOM   4149 2HD1 LEU A 276      71.150  50.520  46.180  0.00  0.00           H  
ATOM   4150 3HD1 LEU A 276      72.300  51.980  46.100  0.00  0.00           H  
ATOM   4151  CD2 LEU A 276      71.160  52.870  43.630  0.00  0.00           C  
ATOM   4152 1HD2 LEU A 276      71.420  52.880  42.570  0.00  0.00           H  
ATOM   4153 2HD2 LEU A 276      70.130  53.140  43.830  0.00  0.00           H  
ATOM   4154 3HD2 LEU A 276      71.810  53.570  44.170  0.00  0.00           H  
ATOM   4155  C   LEU A 276      75.340  50.800  43.770  0.00  0.00           C  
ATOM   4156  O   LEU A 276      75.860  50.580  44.870  0.00  0.00           O  
ATOM   4157  N   TYR A 277      75.900  50.320  42.680  0.00  0.00           N  
ATOM   4158  H   TYR A 277      75.540  50.630  41.790  0.00  0.00           H  
ATOM   4159  CA  TYR A 277      76.910  49.200  42.670  0.00  0.00           C  
ATOM   4160  HA  TYR A 277      76.600  48.360  43.290  0.00  0.00           H  
ATOM   4161  CB  TYR A 277      77.060  48.570  41.300  0.00  0.00           C  
ATOM   4162  HB1 TYR A 277      77.350  49.310  40.560  0.00  0.00           H  
ATOM   4163  HB2 TYR A 277      76.110  48.190  40.960  0.00  0.00           H  
ATOM   4164  CG  TYR A 277      77.960  47.410  41.190  0.00  0.00           C  
ATOM   4165  CD1 TYR A 277      77.520  46.100  41.480  0.00  0.00           C  
ATOM   4166  HD1 TYR A 277      76.500  45.920  41.800  0.00  0.00           H  
ATOM   4167  CE1 TYR A 277      78.370  45.000  41.510  0.00  0.00           C  
ATOM   4168  HE1 TYR A 277      78.060  43.990  41.760  0.00  0.00           H  
ATOM   4169  CZ  TYR A 277      79.700  45.170  41.070  0.00  0.00           C  
ATOM   4170  OH  TYR A 277      80.530  44.070  40.920  0.00  0.00           O  
ATOM   4171  HH  TYR A 277      81.400  44.330  40.610  0.00  0.00           H  
ATOM   4172  CE2 TYR A 277      80.180  46.490  40.760  0.00  0.00           C  
ATOM   4173  HE2 TYR A 277      81.130  46.710  40.290  0.00  0.00           H  
ATOM   4174  CD2 TYR A 277      79.260  47.600  40.760  0.00  0.00           C  
ATOM   4175  HD2 TYR A 277      79.670  48.570  40.540  0.00  0.00           H  
ATOM   4176  C   TYR A 277      78.260  49.740  43.060  0.00  0.00           C  
ATOM   4177  O   TYR A 277      78.890  49.210  44.020  0.00  0.00           O  
ATOM   4178  N   GLN A 278      78.750  50.850  42.430  0.00  0.00           N  
ATOM   4179  H   GLN A 278      78.340  51.120  41.550  0.00  0.00           H  
ATOM   4180  CA  GLN A 278      80.110  51.400  42.750  0.00  0.00           C  
ATOM   4181  HA  GLN A 278      80.890  50.660  42.560  0.00  0.00           H  
ATOM   4182  CB  GLN A 278      80.480  52.570  41.790  0.00  0.00           C  
ATOM   4183  HB1 GLN A 278      81.360  53.090  42.140  0.00  0.00           H  
ATOM   4184  HB2 GLN A 278      79.610  53.210  41.750  0.00  0.00           H  
ATOM   4185  CG  GLN A 278      80.700  52.110  40.320  0.00  0.00           C  
ATOM   4186  HG1 GLN A 278      79.740  52.170  39.810  0.00  0.00           H  
ATOM   4187  HG2 GLN A 278      80.980  51.050  40.390  0.00  0.00           H  
ATOM   4188  CD  GLN A 278      81.620  53.050  39.610  0.00  0.00           C  
ATOM   4189  OE1 GLN A 278      81.330  54.200  39.370  0.00  0.00           O  
ATOM   4190  NE2 GLN A 278      82.760  52.430  39.250  0.00  0.00           N  
ATOM   4191 1HE2 GLN A 278      82.890  51.440  39.380  0.00  0.00           H  
ATOM   4192 2HE2 GLN A 278      83.540  53.010  38.960  0.00  0.00           H  
ATOM   4193  C   GLN A 278      80.230  51.910  44.180  0.00  0.00           C  
ATOM   4194  O   GLN A 278      81.310  51.620  44.730  0.00  0.00           O  
ATOM   4195  N   PRO A 279      79.240  52.570  44.840  0.00  0.00           N  
ATOM   4196  CD  PRO A 279      78.070  53.240  44.280  0.00  0.00           C  
ATOM   4197  HD1 PRO A 279      77.490  52.550  43.650  0.00  0.00           H  
ATOM   4198  HD2 PRO A 279      78.440  54.070  43.670  0.00  0.00           H  
ATOM   4199  CG  PRO A 279      77.180  53.650  45.390  0.00  0.00           C  
ATOM   4200  HG1 PRO A 279      76.460  52.930  45.780  0.00  0.00           H  
ATOM   4201  HG2 PRO A 279      76.650  54.570  45.140  0.00  0.00           H  
ATOM   4202  CB  PRO A 279      78.160  53.810  46.560  0.00  0.00           C  
ATOM   4203  HB1 PRO A 279      77.720  53.560  47.520  0.00  0.00           H  
ATOM   4204  HB2 PRO A 279      78.490  54.850  46.490  0.00  0.00           H  
ATOM   4205  CA  PRO A 279      79.370  52.920  46.200  0.00  0.00           C  
ATOM   4206  HA  PRO A 279      80.310  53.470  46.280  0.00  0.00           H  
ATOM   4207  C   PRO A 279      79.360  51.670  47.080  0.00  0.00           C  
ATOM   4208  O   PRO A 279      79.640  51.900  48.260  0.00  0.00           O  
ATOM   4209  N   ALA A 280      79.040  50.480  46.600  0.00  0.00           N  
ATOM   4210  H   ALA A 280      78.960  50.300  45.610  0.00  0.00           H  
ATOM   4211  CA  ALA A 280      79.150  49.290  47.500  0.00  0.00           C  
ATOM   4212  HA  ALA A 280      78.810  49.530  48.510  0.00  0.00           H  
ATOM   4213  CB  ALA A 280      78.250  48.160  47.000  0.00  0.00           C  
ATOM   4214  HB1 ALA A 280      77.360  48.720  46.720  0.00  0.00           H  
ATOM   4215  HB2 ALA A 280      78.540  47.590  46.120  0.00  0.00           H  
ATOM   4216  HB3 ALA A 280      77.970  47.520  47.830  0.00  0.00           H  
ATOM   4217  C   ALA A 280      80.580  48.710  47.510  0.00  0.00           C  
ATOM   4218  O   ALA A 280      80.900  47.750  48.210  0.00  0.00           O  
ATOM   4219  N   GLY A 281      81.580  49.360  46.870  0.00  0.00           N  
ATOM   4220  H   GLY A 281      81.260  50.100  46.280  0.00  0.00           H  
ATOM   4221  CA  GLY A 281      83.030  49.130  46.960  0.00  0.00           C  
ATOM   4222  HA1 GLY A 281      83.320  48.980  48.000  0.00  0.00           H  
ATOM   4223  HA2 GLY A 281      83.440  50.050  46.550  0.00  0.00           H  
ATOM   4224  C   GLY A 281      83.690  48.110  46.010  0.00  0.00           C  
ATOM   4225  O   GLY A 281      84.520  47.350  46.430  0.00  0.00           O  
ATOM   4226  N   LEU A 282      83.200  48.040  44.760  0.00  0.00           N  
ATOM   4227  H   LEU A 282      82.430  48.640  44.510  0.00  0.00           H  
ATOM   4228  CA  LEU A 282      83.260  46.910  43.880  0.00  0.00           C  
ATOM   4229  HA  LEU A 282      83.980  46.160  44.190  0.00  0.00           H  
ATOM   4230  CB  LEU A 282      81.850  46.320  43.710  0.00  0.00           C  
ATOM   4231  HB1 LEU A 282      81.770  45.530  42.950  0.00  0.00           H  
ATOM   4232  HB2 LEU A 282      81.230  47.080  43.220  0.00  0.00           H  
ATOM   4233  CG  LEU A 282      81.150  45.920  45.040  0.00  0.00           C  
ATOM   4234  HG  LEU A 282      81.110  46.710  45.790  0.00  0.00           H  
ATOM   4235  CD1 LEU A 282      79.690  45.520  44.740  0.00  0.00           C  
ATOM   4236 1HD1 LEU A 282      79.750  44.830  43.900  0.00  0.00           H  
ATOM   4237 2HD1 LEU A 282      79.210  45.020  45.560  0.00  0.00           H  
ATOM   4238 3HD1 LEU A 282      79.070  46.360  44.430  0.00  0.00           H  
ATOM   4239  CD2 LEU A 282      81.870  44.810  45.760  0.00  0.00           C  
ATOM   4240 1HD2 LEU A 282      81.990  43.990  45.050  0.00  0.00           H  
ATOM   4241 2HD2 LEU A 282      82.910  45.090  45.970  0.00  0.00           H  
ATOM   4242 3HD2 LEU A 282      81.290  44.420  46.590  0.00  0.00           H  
ATOM   4243  C   LEU A 282      83.800  47.250  42.450  0.00  0.00           C  
ATOM   4244  O   LEU A 282      83.260  48.180  41.800  0.00  0.00           O  
ATOM   4245  N   ALA A 283      84.670  46.430  41.910  0.00  0.00           N  
ATOM   4246  H   ALA A 283      85.040  45.600  42.350  0.00  0.00           H  
ATOM   4247  CA  ALA A 283      84.990  46.390  40.480  0.00  0.00           C  
ATOM   4248  HA  ALA A 283      85.290  47.390  40.170  0.00  0.00           H  
ATOM   4249  CB  ALA A 283      86.200  45.440  40.310  0.00  0.00           C  
ATOM   4250  HB1 ALA A 283      86.390  45.230  39.260  0.00  0.00           H  
ATOM   4251  HB2 ALA A 283      87.100  45.870  40.750  0.00  0.00           H  
ATOM   4252  HB3 ALA A 283      86.070  44.470  40.780  0.00  0.00           H  
ATOM   4253  C   ALA A 283      83.770  45.770  39.700  0.00  0.00           C  
ATOM   4254  O   ALA A 283      82.980  45.010  40.280  0.00  0.00           O  
ATOM   4255  N   PRO A 284      83.630  45.950  38.350  0.00  0.00           N  
ATOM   4256  CD  PRO A 284      84.420  46.870  37.600  0.00  0.00           C  
ATOM   4257  HD1 PRO A 284      85.460  46.570  37.490  0.00  0.00           H  
ATOM   4258  HD2 PRO A 284      84.450  47.850  38.080  0.00  0.00           H  
ATOM   4259  CG  PRO A 284      83.800  47.050  36.230  0.00  0.00           C  
ATOM   4260  HG1 PRO A 284      84.490  46.840  35.420  0.00  0.00           H  
ATOM   4261  HG2 PRO A 284      83.440  48.070  36.100  0.00  0.00           H  
ATOM   4262  CB  PRO A 284      82.620  46.110  36.230  0.00  0.00           C  
ATOM   4263  HB1 PRO A 284      82.710  45.480  35.350  0.00  0.00           H  
ATOM   4264  HB2 PRO A 284      81.670  46.660  36.240  0.00  0.00           H  
ATOM   4265  CA  PRO A 284      82.460  45.450  37.590  0.00  0.00           C  
ATOM   4266  HA  PRO A 284      81.530  45.730  38.070  0.00  0.00           H  
ATOM   4267  C   PRO A 284      82.440  43.890  37.540  0.00  0.00           C  
ATOM   4268  O   PRO A 284      81.440  43.200  37.370  0.00  0.00           O  
ATOM   4269  N   GLU A 285      83.600  43.200  37.700  0.00  0.00           N  
ATOM   4270  H   GLU A 285      84.450  43.730  37.860  0.00  0.00           H  
ATOM   4271  CA  GLU A 285      83.750  41.780  37.580  0.00  0.00           C  
ATOM   4272  HA  GLU A 285      83.430  41.350  36.630  0.00  0.00           H  
ATOM   4273  CB  GLU A 285      85.280  41.620  37.630  0.00  0.00           C  
ATOM   4274  HB1 GLU A 285      85.580  41.780  38.670  0.00  0.00           H  
ATOM   4275  HB2 GLU A 285      85.770  42.400  37.060  0.00  0.00           H  
ATOM   4276  CG  GLU A 285      85.730  40.240  37.120  0.00  0.00           C  
ATOM   4277  HG1 GLU A 285      85.530  40.110  36.060  0.00  0.00           H  
ATOM   4278  HG2 GLU A 285      85.140  39.470  37.620  0.00  0.00           H  
ATOM   4279  CD  GLU A 285      87.260  39.960  37.270  0.00  0.00           C  
ATOM   4280  OE1 GLU A 285      87.990  40.810  37.820  0.00  0.00           O  
ATOM   4281  OE2 GLU A 285      87.690  38.850  36.900  0.00  0.00           O  
ATOM   4282  C   GLU A 285      83.150  41.030  38.810  0.00  0.00           C  
ATOM   4283  O   GLU A 285      82.970  39.810  38.700  0.00  0.00           O  
ATOM   4284  N   SER A 286      82.850  41.710  39.950  0.00  0.00           N  
ATOM   4285  H   SER A 286      83.040  42.680  40.060  0.00  0.00           H  
ATOM   4286  CA  SER A 286      82.510  40.940  41.140  0.00  0.00           C  
ATOM   4287  HA  SER A 286      83.260  40.140  41.090  0.00  0.00           H  
ATOM   4288  CB  SER A 286      82.790  41.770  42.410  0.00  0.00           C  
ATOM   4289  HB1 SER A 286      82.810  41.160  43.310  0.00  0.00           H  
ATOM   4290  HB2 SER A 286      82.020  42.530  42.450  0.00  0.00           H  
ATOM   4291  OG  SER A 286      84.030  42.380  42.320  0.00  0.00           O  
ATOM   4292  HG  SER A 286      84.520  41.560  42.260  0.00  0.00           H  
ATOM   4293  C   SER A 286      81.130  40.230  41.220  0.00  0.00           C  
ATOM   4294  O   SER A 286      80.970  39.250  41.920  0.00  0.00           O  
ATOM   4295  N   LEU A 287      80.160  40.780  40.520  0.00  0.00           N  
ATOM   4296  H   LEU A 287      80.430  41.440  39.790  0.00  0.00           H  
ATOM   4297  CA  LEU A 287      78.740  40.250  40.480  0.00  0.00           C  
ATOM   4298  HA  LEU A 287      78.270  40.210  41.460  0.00  0.00           H  
ATOM   4299  CB  LEU A 287      77.910  41.400  39.760  0.00  0.00           C  
ATOM   4300  HB1 LEU A 287      78.000  41.400  38.670  0.00  0.00           H  
ATOM   4301  HB2 LEU A 287      78.390  42.310  40.140  0.00  0.00           H  
ATOM   4302  CG  LEU A 287      76.410  41.460  40.000  0.00  0.00           C  
ATOM   4303  HG  LEU A 287      76.010  40.480  39.740  0.00  0.00           H  
ATOM   4304  CD1 LEU A 287      76.010  41.950  41.400  0.00  0.00           C  
ATOM   4305 1HD1 LEU A 287      74.930  41.860  41.510  0.00  0.00           H  
ATOM   4306 2HD1 LEU A 287      76.460  41.310  42.160  0.00  0.00           H  
ATOM   4307 3HD1 LEU A 287      76.260  43.010  41.490  0.00  0.00           H  
ATOM   4308  CD2 LEU A 287      75.830  42.500  38.950  0.00  0.00           C  
ATOM   4309 1HD2 LEU A 287      74.810  42.800  39.200  0.00  0.00           H  
ATOM   4310 2HD2 LEU A 287      76.470  43.380  38.940  0.00  0.00           H  
ATOM   4311 3HD2 LEU A 287      75.720  41.930  38.020  0.00  0.00           H  
ATOM   4312  C   LEU A 287      78.780  39.010  39.640  0.00  0.00           C  
ATOM   4313  O   LEU A 287      79.300  39.030  38.560  0.00  0.00           O  
ATOM   4314  N   GLU A 288      78.200  37.920  40.090  0.00  0.00           N  
ATOM   4315  H   GLU A 288      77.800  37.910  41.010  0.00  0.00           H  
ATOM   4316  CA  GLU A 288      78.080  36.710  39.290  0.00  0.00           C  
ATOM   4317  HA  GLU A 288      78.630  36.850  38.360  0.00  0.00           H  
ATOM   4318  CB  GLU A 288      78.580  35.510  40.030  0.00  0.00           C  
ATOM   4319  HB1 GLU A 288      79.490  35.710  40.580  0.00  0.00           H  
ATOM   4320  HB2 GLU A 288      78.700  34.710  39.300  0.00  0.00           H  
ATOM   4321  CG  GLU A 288      77.590  34.840  41.000  0.00  0.00           C  
ATOM   4322  HG1 GLU A 288      76.740  34.380  40.500  0.00  0.00           H  
ATOM   4323  HG2 GLU A 288      77.290  35.500  41.820  0.00  0.00           H  
ATOM   4324  CD  GLU A 288      78.220  33.580  41.650  0.00  0.00           C  
ATOM   4325  OE1 GLU A 288      78.340  32.560  40.940  0.00  0.00           O  
ATOM   4326  OE2 GLU A 288      78.530  33.570  42.840  0.00  0.00           O  
ATOM   4327  C   GLU A 288      76.610  36.410  38.860  0.00  0.00           C  
ATOM   4328  O   GLU A 288      76.460  35.750  37.860  0.00  0.00           O  
ATOM   4329  N   TYR A 289      75.530  36.940  39.420  0.00  0.00           N  
ATOM   4330  H   TYR A 289      75.710  37.430  40.290  0.00  0.00           H  
ATOM   4331  CA  TYR A 289      74.090  36.820  39.090  0.00  0.00           C  
ATOM   4332  HA  TYR A 289      74.040  36.650  38.010  0.00  0.00           H  
ATOM   4333  CB  TYR A 289      73.530  35.500  39.760  0.00  0.00           C  
ATOM   4334  HB1 TYR A 289      73.730  35.550  40.830  0.00  0.00           H  
ATOM   4335  HB2 TYR A 289      74.040  34.680  39.250  0.00  0.00           H  
ATOM   4336  CG  TYR A 289      72.030  35.300  39.480  0.00  0.00           C  
ATOM   4337  CD1 TYR A 289      71.630  34.820  38.200  0.00  0.00           C  
ATOM   4338  HD1 TYR A 289      72.360  34.520  37.470  0.00  0.00           H  
ATOM   4339  CE1 TYR A 289      70.340  34.390  38.030  0.00  0.00           C  
ATOM   4340  HE1 TYR A 289      70.060  33.780  37.180  0.00  0.00           H  
ATOM   4341  CZ  TYR A 289      69.320  34.650  38.970  0.00  0.00           C  
ATOM   4342  OH  TYR A 289      68.030  34.380  38.780  0.00  0.00           O  
ATOM   4343  HH  TYR A 289      67.570  35.060  39.280  0.00  0.00           H  
ATOM   4344  CE2 TYR A 289      69.770  35.190  40.230  0.00  0.00           C  
ATOM   4345  HE2 TYR A 289      69.020  35.520  40.940  0.00  0.00           H  
ATOM   4346  CD2 TYR A 289      71.110  35.450  40.470  0.00  0.00           C  
ATOM   4347  HD2 TYR A 289      71.290  35.740  41.500  0.00  0.00           H  
ATOM   4348  C   TYR A 289      73.160  38.060  39.450  0.00  0.00           C  
ATOM   4349  O   TYR A 289      73.390  38.790  40.420  0.00  0.00           O  
ATOM   4350  N   ILE A 290      72.190  38.270  38.600  0.00  0.00           N  
ATOM   4351  H   ILE A 290      72.170  37.730  37.750  0.00  0.00           H  
ATOM   4352  CA  ILE A 290      71.100  39.370  38.730  0.00  0.00           C  
ATOM   4353  HA  ILE A 290      71.300  39.910  39.660  0.00  0.00           H  
ATOM   4354  CB  ILE A 290      71.140  40.430  37.590  0.00  0.00           C  
ATOM   4355  HB  ILE A 290      71.040  39.860  36.660  0.00  0.00           H  
ATOM   4356  CG2 ILE A 290      69.870  41.320  37.630  0.00  0.00           C  
ATOM   4357 1HG2 ILE A 290      69.950  42.170  36.940  0.00  0.00           H  
ATOM   4358 2HG2 ILE A 290      68.950  40.810  37.350  0.00  0.00           H  
ATOM   4359 3HG2 ILE A 290      69.700  41.690  38.640  0.00  0.00           H  
ATOM   4360  CG1 ILE A 290      72.410  41.250  37.600  0.00  0.00           C  
ATOM   4361 1HG1 ILE A 290      73.190  40.490  37.720  0.00  0.00           H  
ATOM   4362 2HG1 ILE A 290      72.450  42.000  38.380  0.00  0.00           H  
ATOM   4363  CD  ILE A 290      72.640  42.020  36.350  0.00  0.00           C  
ATOM   4364  HD1 ILE A 290      72.630  41.430  35.440  0.00  0.00           H  
ATOM   4365  HD2 ILE A 290      72.090  42.970  36.310  0.00  0.00           H  
ATOM   4366  HD3 ILE A 290      73.700  42.270  36.470  0.00  0.00           H  
ATOM   4367  C   ILE A 290      69.740  38.670  38.880  0.00  0.00           C  
ATOM   4368  O   ILE A 290      69.380  37.930  37.970  0.00  0.00           O  
ATOM   4369  N   GLU A 291      68.970  38.910  39.870  0.00  0.00           N  
ATOM   4370  H   GLU A 291      69.180  39.690  40.470  0.00  0.00           H  
ATOM   4371  CA  GLU A 291      67.510  38.530  40.040  0.00  0.00           C  
ATOM   4372  HA  GLU A 291      67.340  37.610  39.470  0.00  0.00           H  
ATOM   4373  CB  GLU A 291      67.180  38.120  41.460  0.00  0.00           C  
ATOM   4374  HB1 GLU A 291      67.370  38.930  42.160  0.00  0.00           H  
ATOM   4375  HB2 GLU A 291      67.950  37.370  41.660  0.00  0.00           H  
ATOM   4376  CG  GLU A 291      65.760  37.590  41.640  0.00  0.00           C  
ATOM   4377  HG1 GLU A 291      65.160  38.500  41.640  0.00  0.00           H  
ATOM   4378  HG2 GLU A 291      65.760  37.180  42.650  0.00  0.00           H  
ATOM   4379  CD  GLU A 291      65.270  36.400  40.690  0.00  0.00           C  
ATOM   4380  OE1 GLU A 291      66.090  35.540  40.240  0.00  0.00           O  
ATOM   4381  OE2 GLU A 291      64.060  36.440  40.420  0.00  0.00           O  
ATOM   4382  C   GLU A 291      66.600  39.690  39.580  0.00  0.00           C  
ATOM   4383  O   GLU A 291      66.260  40.560  40.380  0.00  0.00           O  
ATOM   4384  N   ALA A 292      66.280  39.680  38.280  0.00  0.00           N  
ATOM   4385  H   ALA A 292      66.420  38.820  37.790  0.00  0.00           H  
ATOM   4386  CA  ALA A 292      65.810  40.920  37.610  0.00  0.00           C  
ATOM   4387  HA  ALA A 292      66.430  41.790  37.850  0.00  0.00           H  
ATOM   4388  CB  ALA A 292      66.090  40.700  36.120  0.00  0.00           C  
ATOM   4389  HB1 ALA A 292      65.370  39.960  35.790  0.00  0.00           H  
ATOM   4390  HB2 ALA A 292      66.000  41.590  35.490  0.00  0.00           H  
ATOM   4391  HB3 ALA A 292      67.100  40.320  36.030  0.00  0.00           H  
ATOM   4392  C   ALA A 292      64.330  41.240  38.000  0.00  0.00           C  
ATOM   4393  O   ALA A 292      63.600  40.420  38.540  0.00  0.00           O  
HETATM 4394  N   HIP A 293      63.860  42.440  37.580  0.00  0.00           N  
HETATM 4395  H   HIP A 293      64.470  43.080  37.090  0.00  0.00           H  
HETATM 4396  CA  HIP A 293      62.460  42.750  37.480  0.00  0.00           C  
HETATM 4397  HA  HIP A 293      61.930  42.520  38.410  0.00  0.00           H  
HETATM 4398  CB  HIP A 293      62.190  44.250  37.330  0.00  0.00           C  
HETATM 4399  HB1 HIP A 293      62.820  44.770  36.600  0.00  0.00           H  
HETATM 4400  HB2 HIP A 293      62.430  44.690  38.290  0.00  0.00           H  
HETATM 4401  CG  HIP A 293      60.770  44.670  36.940  0.00  0.00           C  
HETATM 4402  ND1 HIP A 293      59.670  44.650  37.790  0.00  0.00           N1+
HETATM 4403  HD1 HIP A 293      59.690  44.370  38.750  0.00  0.00           H  
HETATM 4404  CE1 HIP A 293      58.620  45.220  37.090  0.00  0.00           C  
HETATM 4405  HE1 HIP A 293      57.580  45.210  37.400  0.00  0.00           H  
HETATM 4406  NE2 HIP A 293      59.030  45.390  35.840  0.00  0.00           N  
HETATM 4407  HE2 HIP A 293      58.370  45.670  35.130  0.00  0.00           H  
HETATM 4408  CD2 HIP A 293      60.340  45.120  35.750  0.00  0.00           C  
HETATM 4409  HD2 HIP A 293      61.030  45.340  34.940  0.00  0.00           H  
HETATM 4410  C   HIP A 293      61.790  41.890  36.370  0.00  0.00           C  
HETATM 4411  O   HIP A 293      60.930  40.990  36.740  0.00  0.00           O  
ATOM   4412  N   GLY A 294      62.190  42.000  35.100  0.00  0.00           N  
ATOM   4413  H   GLY A 294      62.740  42.830  34.910  0.00  0.00           H  
ATOM   4414  CA  GLY A 294      62.050  40.900  34.150  0.00  0.00           C  
ATOM   4415  HA1 GLY A 294      62.680  40.090  34.510  0.00  0.00           H  
ATOM   4416  HA2 GLY A 294      62.350  41.160  33.120  0.00  0.00           H  
ATOM   4417  C   GLY A 294      60.650  40.330  33.970  0.00  0.00           C  
ATOM   4418  O   GLY A 294      60.460  39.090  34.170  0.00  0.00           O  
ATOM   4419  N   THR A 295      59.660  41.150  33.820  0.00  0.00           N  
ATOM   4420  H   THR A 295      59.990  42.090  33.690  0.00  0.00           H  
ATOM   4421  CA  THR A 295      58.240  40.730  33.860  0.00  0.00           C  
ATOM   4422  HA  THR A 295      58.180  40.060  34.720  0.00  0.00           H  
ATOM   4423  CB  THR A 295      57.410  41.950  34.240  0.00  0.00           C  
ATOM   4424  HB  THR A 295      56.390  41.700  33.930  0.00  0.00           H  
ATOM   4425  CG2 THR A 295      57.460  42.200  35.740  0.00  0.00           C  
ATOM   4426 1HG2 THR A 295      58.450  42.500  36.070  0.00  0.00           H  
ATOM   4427 2HG2 THR A 295      56.810  43.040  35.990  0.00  0.00           H  
ATOM   4428 3HG2 THR A 295      57.170  41.250  36.190  0.00  0.00           H  
ATOM   4429  OG1 THR A 295      57.780  43.150  33.520  0.00  0.00           O  
ATOM   4430  HG1 THR A 295      57.260  43.840  33.930  0.00  0.00           H  
ATOM   4431  C   THR A 295      57.680  39.910  32.610  0.00  0.00           C  
ATOM   4432  O   THR A 295      56.620  39.330  32.670  0.00  0.00           O  
ATOM   4433  N   GLY A 296      58.490  39.760  31.500  0.00  0.00           N  
ATOM   4434  H   GLY A 296      59.430  40.110  31.580  0.00  0.00           H  
ATOM   4435  CA  GLY A 296      58.160  38.780  30.500  0.00  0.00           C  
ATOM   4436  HA1 GLY A 296      57.490  38.000  30.850  0.00  0.00           H  
ATOM   4437  HA2 GLY A 296      59.090  38.350  30.110  0.00  0.00           H  
ATOM   4438  C   GLY A 296      57.670  39.480  29.230  0.00  0.00           C  
ATOM   4439  O   GLY A 296      57.330  38.780  28.270  0.00  0.00           O  
ATOM   4440  N   THR A 297      57.750  40.820  29.050  0.00  0.00           N  
ATOM   4441  H   THR A 297      58.390  41.300  29.660  0.00  0.00           H  
ATOM   4442  CA  THR A 297      57.410  41.590  27.820  0.00  0.00           C  
ATOM   4443  HA  THR A 297      56.580  41.160  27.260  0.00  0.00           H  
ATOM   4444  CB  THR A 297      56.600  42.850  28.240  0.00  0.00           C  
ATOM   4445  HB  THR A 297      56.130  43.330  27.380  0.00  0.00           H  
ATOM   4446  CG2 THR A 297      55.450  42.600  29.270  0.00  0.00           C  
ATOM   4447 1HG2 THR A 297      55.070  43.580  29.530  0.00  0.00           H  
ATOM   4448 2HG2 THR A 297      54.740  41.970  28.730  0.00  0.00           H  
ATOM   4449 3HG2 THR A 297      55.780  42.130  30.210  0.00  0.00           H  
ATOM   4450  OG1 THR A 297      57.370  43.820  28.900  0.00  0.00           O  
ATOM   4451  HG1 THR A 297      57.660  43.400  29.710  0.00  0.00           H  
ATOM   4452  C   THR A 297      58.650  42.070  27.020  0.00  0.00           C  
ATOM   4453  O   THR A 297      59.730  42.370  27.500  0.00  0.00           O  
ATOM   4454  N   LYS A 298      58.410  42.210  25.690  0.00  0.00           N  
ATOM   4455  H   LYS A 298      57.510  41.860  25.360  0.00  0.00           H  
ATOM   4456  CA  LYS A 298      59.280  42.730  24.700  0.00  0.00           C  
ATOM   4457  HA  LYS A 298      60.300  42.380  24.880  0.00  0.00           H  
ATOM   4458  CB  LYS A 298      58.860  42.200  23.310  0.00  0.00           C  
ATOM   4459  HB1 LYS A 298      59.500  42.610  22.530  0.00  0.00           H  
ATOM   4460  HB2 LYS A 298      57.820  42.530  23.160  0.00  0.00           H  
ATOM   4461  CG  LYS A 298      58.880  40.750  23.080  0.00  0.00           C  
ATOM   4462  HG1 LYS A 298      58.520  40.160  23.930  0.00  0.00           H  
ATOM   4463  HG2 LYS A 298      59.920  40.480  22.850  0.00  0.00           H  
ATOM   4464  CD  LYS A 298      58.170  40.350  21.740  0.00  0.00           C  
ATOM   4465  HD1 LYS A 298      57.130  40.710  21.750  0.00  0.00           H  
ATOM   4466  HD2 LYS A 298      58.060  39.290  21.510  0.00  0.00           H  
ATOM   4467  CE  LYS A 298      58.870  40.970  20.490  0.00  0.00           C  
ATOM   4468  HE1 LYS A 298      59.960  40.990  20.610  0.00  0.00           H  
ATOM   4469  HE2 LYS A 298      58.480  41.960  20.250  0.00  0.00           H  
ATOM   4470  NZ  LYS A 298      58.680  40.090  19.310  0.00  0.00           N1+
ATOM   4471  HZ1 LYS A 298      57.700  39.980  19.080  0.00  0.00           H  
ATOM   4472  HZ2 LYS A 298      59.130  40.470  18.500  0.00  0.00           H  
ATOM   4473  HZ3 LYS A 298      59.040  39.160  19.490  0.00  0.00           H  
ATOM   4474  C   LYS A 298      59.310  44.280  24.730  0.00  0.00           C  
ATOM   4475  O   LYS A 298      60.080  44.870  23.980  0.00  0.00           O  
ATOM   4476  N   VAL A 299      58.810  44.900  25.780  0.00  0.00           N  
ATOM   4477  H   VAL A 299      58.320  44.360  26.470  0.00  0.00           H  
ATOM   4478  CA  VAL A 299      58.920  46.370  25.990  0.00  0.00           C  
ATOM   4479  HA  VAL A 299      59.450  46.800  25.150  0.00  0.00           H  
ATOM   4480  CB  VAL A 299      57.530  47.120  25.990  0.00  0.00           C  
ATOM   4481  HB  VAL A 299      57.020  46.860  25.070  0.00  0.00           H  
ATOM   4482  CG1 VAL A 299      56.500  46.730  27.020  0.00  0.00           C  
ATOM   4483 1HG1 VAL A 299      56.350  45.650  27.080  0.00  0.00           H  
ATOM   4484 2HG1 VAL A 299      56.860  47.120  27.980  0.00  0.00           H  
ATOM   4485 3HG1 VAL A 299      55.530  47.150  26.770  0.00  0.00           H  
ATOM   4486  CG2 VAL A 299      57.600  48.690  25.980  0.00  0.00           C  
ATOM   4487 1HG2 VAL A 299      57.810  49.030  26.990  0.00  0.00           H  
ATOM   4488 2HG2 VAL A 299      57.980  49.120  25.050  0.00  0.00           H  
ATOM   4489 3HG2 VAL A 299      56.550  49.020  26.010  0.00  0.00           H  
ATOM   4490  C   VAL A 299      59.660  46.670  27.230  0.00  0.00           C  
ATOM   4491  O   VAL A 299      60.570  47.430  27.110  0.00  0.00           O  
ATOM   4492  N   GLY A 300      59.400  46.060  28.390  0.00  0.00           N  
ATOM   4493  H   GLY A 300      58.540  45.520  28.370  0.00  0.00           H  
ATOM   4494  CA  GLY A 300      60.230  46.080  29.640  0.00  0.00           C  
ATOM   4495  HA1 GLY A 300      59.700  45.690  30.500  0.00  0.00           H  
ATOM   4496  HA2 GLY A 300      60.320  47.140  29.870  0.00  0.00           H  
ATOM   4497  C   GLY A 300      61.590  45.410  29.520  0.00  0.00           C  
ATOM   4498  O   GLY A 300      62.620  46.010  29.750  0.00  0.00           O  
ATOM   4499  N   ASP A 301      61.570  44.090  29.190  0.00  0.00           N  
ATOM   4500  H   ASP A 301      60.720  43.540  29.280  0.00  0.00           H  
ATOM   4501  CA  ASP A 301      62.690  43.230  29.290  0.00  0.00           C  
ATOM   4502  HA  ASP A 301      63.010  43.340  30.330  0.00  0.00           H  
ATOM   4503  CB  ASP A 301      62.380  41.670  29.230  0.00  0.00           C  
ATOM   4504  HB1 ASP A 301      63.360  41.190  29.240  0.00  0.00           H  
ATOM   4505  HB2 ASP A 301      61.890  41.580  28.250  0.00  0.00           H  
ATOM   4506  CG  ASP A 301      61.380  41.140  30.230  0.00  0.00           C  
ATOM   4507  OD1 ASP A 301      61.160  39.900  30.190  0.00  0.00           O  
ATOM   4508  OD2 ASP A 301      60.810  41.930  31.060  0.00  0.00           O  
ATOM   4509  C   ASP A 301      63.840  43.620  28.410  0.00  0.00           C  
ATOM   4510  O   ASP A 301      64.890  43.570  28.940  0.00  0.00           O  
ATOM   4511  N   PRO A 302      63.700  44.010  27.180  0.00  0.00           N  
ATOM   4512  CD  PRO A 302      62.540  43.700  26.300  0.00  0.00           C  
ATOM   4513  HD1 PRO A 302      61.760  44.460  26.420  0.00  0.00           H  
ATOM   4514  HD2 PRO A 302      62.130  42.720  26.560  0.00  0.00           H  
ATOM   4515  CG  PRO A 302      63.060  43.500  24.870  0.00  0.00           C  
ATOM   4516  HG1 PRO A 302      62.290  43.770  24.160  0.00  0.00           H  
ATOM   4517  HG2 PRO A 302      63.330  42.450  24.900  0.00  0.00           H  
ATOM   4518  CB  PRO A 302      64.400  44.440  24.920  0.00  0.00           C  
ATOM   4519  HB1 PRO A 302      64.160  45.470  24.650  0.00  0.00           H  
ATOM   4520  HB2 PRO A 302      65.150  44.110  24.200  0.00  0.00           H  
ATOM   4521  CA  PRO A 302      64.880  44.420  26.360  0.00  0.00           C  
ATOM   4522  HA  PRO A 302      65.610  43.620  26.530  0.00  0.00           H  
ATOM   4523  C   PRO A 302      65.450  45.730  26.890  0.00  0.00           C  
ATOM   4524  O   PRO A 302      66.650  45.860  26.770  0.00  0.00           O  
ATOM   4525  N   GLN A 303      64.600  46.760  27.190  0.00  0.00           N  
ATOM   4526  H   GLN A 303      63.610  46.650  27.050  0.00  0.00           H  
ATOM   4527  CA  GLN A 303      65.050  48.000  27.870  0.00  0.00           C  
ATOM   4528  HA  GLN A 303      65.700  48.530  27.170  0.00  0.00           H  
ATOM   4529  CB  GLN A 303      63.890  48.980  28.140  0.00  0.00           C  
ATOM   4530  HB1 GLN A 303      64.210  49.720  28.870  0.00  0.00           H  
ATOM   4531  HB2 GLN A 303      63.040  48.370  28.470  0.00  0.00           H  
ATOM   4532  CG  GLN A 303      63.470  49.710  26.850  0.00  0.00           C  
ATOM   4533  HG1 GLN A 303      63.230  49.060  26.010  0.00  0.00           H  
ATOM   4534  HG2 GLN A 303      64.330  50.340  26.650  0.00  0.00           H  
ATOM   4535  CD  GLN A 303      62.290  50.550  27.080  0.00  0.00           C  
ATOM   4536  OE1 GLN A 303      62.470  51.790  27.060  0.00  0.00           O  
ATOM   4537  NE2 GLN A 303      61.100  50.090  27.330  0.00  0.00           N  
ATOM   4538 1HE2 GLN A 303      60.900  49.100  27.260  0.00  0.00           H  
ATOM   4539 2HE2 GLN A 303      60.460  50.740  27.770  0.00  0.00           H  
ATOM   4540  C   GLN A 303      65.810  47.810  29.220  0.00  0.00           C  
ATOM   4541  O   GLN A 303      66.870  48.410  29.380  0.00  0.00           O  
ATOM   4542  N   GLU A 304      65.340  46.840  30.090  0.00  0.00           N  
ATOM   4543  H   GLU A 304      64.540  46.310  29.790  0.00  0.00           H  
ATOM   4544  CA  GLU A 304      66.030  46.380  31.280  0.00  0.00           C  
ATOM   4545  HA  GLU A 304      66.230  47.220  31.950  0.00  0.00           H  
ATOM   4546  CB  GLU A 304      65.120  45.420  32.060  0.00  0.00           C  
ATOM   4547  HB1 GLU A 304      65.050  44.410  31.650  0.00  0.00           H  
ATOM   4548  HB2 GLU A 304      64.170  45.940  32.170  0.00  0.00           H  
ATOM   4549  CG  GLU A 304      65.650  45.200  33.480  0.00  0.00           C  
ATOM   4550  HG1 GLU A 304      65.980  46.130  33.930  0.00  0.00           H  
ATOM   4551  HG2 GLU A 304      66.550  44.580  33.370  0.00  0.00           H  
ATOM   4552  CD  GLU A 304      64.650  44.430  34.430  0.00  0.00           C  
ATOM   4553  OE1 GLU A 304      63.470  44.120  34.050  0.00  0.00           O  
ATOM   4554  OE2 GLU A 304      65.150  44.190  35.580  0.00  0.00           O  
ATOM   4555  C   GLU A 304      67.440  45.800  31.070  0.00  0.00           C  
ATOM   4556  O   GLU A 304      68.440  46.250  31.640  0.00  0.00           O  
ATOM   4557  N   LEU A 305      67.530  44.880  30.130  0.00  0.00           N  
ATOM   4558  H   LEU A 305      66.650  44.630  29.680  0.00  0.00           H  
ATOM   4559  CA  LEU A 305      68.790  44.200  29.900  0.00  0.00           C  
ATOM   4560  HA  LEU A 305      69.280  44.090  30.870  0.00  0.00           H  
ATOM   4561  CB  LEU A 305      68.610  42.750  29.350  0.00  0.00           C  
ATOM   4562  HB1 LEU A 305      69.570  42.430  28.930  0.00  0.00           H  
ATOM   4563  HB2 LEU A 305      67.840  42.720  28.590  0.00  0.00           H  
ATOM   4564  CG  LEU A 305      68.340  41.660  30.410  0.00  0.00           C  
ATOM   4565  HG  LEU A 305      69.190  41.620  31.090  0.00  0.00           H  
ATOM   4566  CD1 LEU A 305      67.050  41.910  31.310  0.00  0.00           C  
ATOM   4567 1HD1 LEU A 305      67.190  42.800  31.920  0.00  0.00           H  
ATOM   4568 2HD1 LEU A 305      66.100  41.970  30.790  0.00  0.00           H  
ATOM   4569 3HD1 LEU A 305      67.100  41.030  31.970  0.00  0.00           H  
ATOM   4570  CD2 LEU A 305      68.100  40.410  29.640  0.00  0.00           C  
ATOM   4571 1HD2 LEU A 305      69.070  40.110  29.230  0.00  0.00           H  
ATOM   4572 2HD2 LEU A 305      67.850  39.510  30.220  0.00  0.00           H  
ATOM   4573 3HD2 LEU A 305      67.440  40.530  28.790  0.00  0.00           H  
ATOM   4574  C   LEU A 305      69.700  45.050  29.110  0.00  0.00           C  
ATOM   4575  O   LEU A 305      70.910  44.870  29.380  0.00  0.00           O  
ATOM   4576  N   ASN A 306      69.300  45.990  28.260  0.00  0.00           N  
ATOM   4577  H   ASN A 306      68.320  46.110  28.060  0.00  0.00           H  
ATOM   4578  CA  ASN A 306      70.200  46.940  27.590  0.00  0.00           C  
ATOM   4579  HA  ASN A 306      71.070  46.350  27.320  0.00  0.00           H  
ATOM   4580  CB  ASN A 306      69.560  47.620  26.390  0.00  0.00           C  
ATOM   4581  HB1 ASN A 306      70.100  48.550  26.210  0.00  0.00           H  
ATOM   4582  HB2 ASN A 306      68.530  47.940  26.600  0.00  0.00           H  
ATOM   4583  CG  ASN A 306      69.570  46.790  25.190  0.00  0.00           C  
ATOM   4584  OD1 ASN A 306      70.460  47.010  24.390  0.00  0.00           O  
ATOM   4585  ND2 ASN A 306      68.720  45.800  24.960  0.00  0.00           N  
ATOM   4586 1HD2 ASN A 306      67.880  45.750  25.500  0.00  0.00           H  
ATOM   4587 2HD2 ASN A 306      68.740  45.400  24.040  0.00  0.00           H  
ATOM   4588  C   ASN A 306      70.790  47.970  28.690  0.00  0.00           C  
ATOM   4589  O   ASN A 306      71.960  48.450  28.570  0.00  0.00           O  
ATOM   4590  N   GLY A 307      69.950  48.380  29.720  0.00  0.00           N  
ATOM   4591  H   GLY A 307      68.960  48.180  29.660  0.00  0.00           H  
ATOM   4592  CA  GLY A 307      70.380  49.180  30.910  0.00  0.00           C  
ATOM   4593  HA1 GLY A 307      69.540  49.530  31.520  0.00  0.00           H  
ATOM   4594  HA2 GLY A 307      70.820  50.130  30.590  0.00  0.00           H  
ATOM   4595  C   GLY A 307      71.440  48.520  31.810  0.00  0.00           C  
ATOM   4596  O   GLY A 307      72.410  49.160  32.260  0.00  0.00           O  
ATOM   4597  N   ILE A 308      71.250  47.190  32.100  0.00  0.00           N  
ATOM   4598  H   ILE A 308      70.350  46.820  31.850  0.00  0.00           H  
ATOM   4599  CA  ILE A 308      72.180  46.270  32.730  0.00  0.00           C  
ATOM   4600  HA  ILE A 308      72.380  46.570  33.760  0.00  0.00           H  
ATOM   4601  CB  ILE A 308      71.660  44.850  32.870  0.00  0.00           C  
ATOM   4602  HB  ILE A 308      71.060  44.650  31.980  0.00  0.00           H  
ATOM   4603  CG2 ILE A 308      72.690  43.750  33.020  0.00  0.00           C  
ATOM   4604 1HG2 ILE A 308      73.570  43.840  32.380  0.00  0.00           H  
ATOM   4605 2HG2 ILE A 308      72.990  43.640  34.070  0.00  0.00           H  
ATOM   4606 3HG2 ILE A 308      72.180  42.840  32.700  0.00  0.00           H  
ATOM   4607  CG1 ILE A 308      70.550  44.820  33.990  0.00  0.00           C  
ATOM   4608 1HG1 ILE A 308      69.890  45.690  33.910  0.00  0.00           H  
ATOM   4609 2HG1 ILE A 308      71.060  44.880  34.950  0.00  0.00           H  
ATOM   4610  CD  ILE A 308      69.750  43.580  33.960  0.00  0.00           C  
ATOM   4611  HD1 ILE A 308      68.990  43.670  34.740  0.00  0.00           H  
ATOM   4612  HD2 ILE A 308      69.230  43.510  33.010  0.00  0.00           H  
ATOM   4613  HD3 ILE A 308      70.380  42.690  34.030  0.00  0.00           H  
ATOM   4614  C   ILE A 308      73.460  46.170  31.910  0.00  0.00           C  
ATOM   4615  O   ILE A 308      74.570  46.350  32.400  0.00  0.00           O  
ATOM   4616  N   THR A 309      73.350  45.960  30.620  0.00  0.00           N  
ATOM   4617  H   THR A 309      72.390  45.900  30.310  0.00  0.00           H  
ATOM   4618  CA  THR A 309      74.460  45.710  29.710  0.00  0.00           C  
ATOM   4619  HA  THR A 309      75.080  44.890  30.070  0.00  0.00           H  
ATOM   4620  CB  THR A 309      74.040  45.360  28.280  0.00  0.00           C  
ATOM   4621  HB  THR A 309      73.670  46.250  27.750  0.00  0.00           H  
ATOM   4622  CG2 THR A 309      75.320  44.810  27.600  0.00  0.00           C  
ATOM   4623 1HG2 THR A 309      76.220  45.420  27.700  0.00  0.00           H  
ATOM   4624 2HG2 THR A 309      75.490  43.800  27.980  0.00  0.00           H  
ATOM   4625 3HG2 THR A 309      75.150  44.680  26.530  0.00  0.00           H  
ATOM   4626  OG1 THR A 309      73.190  44.290  28.220  0.00  0.00           O  
ATOM   4627  HG1 THR A 309      72.330  44.550  28.560  0.00  0.00           H  
ATOM   4628  C   THR A 309      75.400  46.930  29.740  0.00  0.00           C  
ATOM   4629  O   THR A 309      76.630  46.750  29.980  0.00  0.00           O  
ATOM   4630  N   ARG A 310      74.820  48.080  29.510  0.00  0.00           N  
ATOM   4631  H   ARG A 310      73.830  48.200  29.380  0.00  0.00           H  
ATOM   4632  CA  ARG A 310      75.570  49.330  29.310  0.00  0.00           C  
ATOM   4633  HA  ARG A 310      76.460  49.160  28.700  0.00  0.00           H  
ATOM   4634  CB  ARG A 310      74.670  50.350  28.590  0.00  0.00           C  
ATOM   4635  HB1 ARG A 310      75.270  51.260  28.690  0.00  0.00           H  
ATOM   4636  HB2 ARG A 310      73.700  50.430  29.090  0.00  0.00           H  
ATOM   4637  CG  ARG A 310      74.390  50.190  27.080  0.00  0.00           C  
ATOM   4638  HG1 ARG A 310      73.520  49.560  26.910  0.00  0.00           H  
ATOM   4639  HG2 ARG A 310      75.290  49.870  26.540  0.00  0.00           H  
ATOM   4640  CD  ARG A 310      74.030  51.580  26.550  0.00  0.00           C  
ATOM   4641  HD1 ARG A 310      73.820  51.580  25.480  0.00  0.00           H  
ATOM   4642  HD2 ARG A 310      74.890  52.210  26.790  0.00  0.00           H  
ATOM   4643  NE  ARG A 310      72.860  52.240  27.190  0.00  0.00           N  
ATOM   4644  HE  ARG A 310      73.130  52.830  27.960  0.00  0.00           H  
ATOM   4645  CZ  ARG A 310      71.580  52.180  26.950  0.00  0.00           C  
ATOM   4646  NH1 ARG A 310      71.110  51.630  25.890  0.00  0.00           N  
ATOM   4647 1HH1 ARG A 310      71.770  51.150  25.280  0.00  0.00           H  
ATOM   4648 2HH1 ARG A 310      70.130  51.660  25.670  0.00  0.00           H  
ATOM   4649  NH2 ARG A 310      70.680  52.850  27.630  0.00  0.00           N  
ATOM   4650 1HH2 ARG A 310      71.050  53.480  28.330  0.00  0.00           H  
ATOM   4651 2HH2 ARG A 310      69.740  52.800  27.280  0.00  0.00           H  
ATOM   4652  C   ARG A 310      76.290  49.800  30.570  0.00  0.00           C  
ATOM   4653  O   ARG A 310      77.150  50.650  30.480  0.00  0.00           O  
ATOM   4654  N   SER A 311      75.820  49.290  31.720  0.00  0.00           N  
ATOM   4655  H   SER A 311      75.050  48.640  31.680  0.00  0.00           H  
ATOM   4656  CA  SER A 311      76.280  49.640  33.100  0.00  0.00           C  
ATOM   4657  HA  SER A 311      76.760  50.630  33.110  0.00  0.00           H  
ATOM   4658  CB  SER A 311      75.160  49.910  34.090  0.00  0.00           C  
ATOM   4659  HB1 SER A 311      74.630  50.830  33.860  0.00  0.00           H  
ATOM   4660  HB2 SER A 311      75.640  50.010  35.060  0.00  0.00           H  
ATOM   4661  OG  SER A 311      74.280  48.780  34.200  0.00  0.00           O  
ATOM   4662  HG  SER A 311      73.660  48.720  33.470  0.00  0.00           H  
ATOM   4663  C   SER A 311      77.240  48.630  33.730  0.00  0.00           C  
ATOM   4664  O   SER A 311      77.960  49.030  34.650  0.00  0.00           O  
ATOM   4665  N   LEU A 312      77.210  47.330  33.310  0.00  0.00           N  
ATOM   4666  H   LEU A 312      76.410  47.060  32.750  0.00  0.00           H  
ATOM   4667  CA  LEU A 312      78.040  46.260  33.960  0.00  0.00           C  
ATOM   4668  HA  LEU A 312      78.760  46.800  34.580  0.00  0.00           H  
ATOM   4669  CB  LEU A 312      77.120  45.400  34.810  0.00  0.00           C  
ATOM   4670  HB1 LEU A 312      77.700  44.580  35.230  0.00  0.00           H  
ATOM   4671  HB2 LEU A 312      76.480  44.930  34.080  0.00  0.00           H  
ATOM   4672  CG  LEU A 312      76.360  46.140  35.900  0.00  0.00           C  
ATOM   4673  HG  LEU A 312      75.950  47.110  35.580  0.00  0.00           H  
ATOM   4674  CD1 LEU A 312      75.180  45.370  36.460  0.00  0.00           C  
ATOM   4675 1HD1 LEU A 312      75.080  45.510  37.530  0.00  0.00           H  
ATOM   4676 2HD1 LEU A 312      74.230  45.610  36.010  0.00  0.00           H  
ATOM   4677 3HD1 LEU A 312      75.280  44.290  36.380  0.00  0.00           H  
ATOM   4678  CD2 LEU A 312      77.290  46.330  37.150  0.00  0.00           C  
ATOM   4679 1HD2 LEU A 312      76.790  47.030  37.830  0.00  0.00           H  
ATOM   4680 2HD2 LEU A 312      77.440  45.380  37.640  0.00  0.00           H  
ATOM   4681 3HD2 LEU A 312      78.290  46.700  37.000  0.00  0.00           H  
ATOM   4682  C   LEU A 312      78.810  45.540  32.850  0.00  0.00           C  
ATOM   4683  O   LEU A 312      80.000  45.460  32.950  0.00  0.00           O  
ATOM   4684  N   CYS A 313      78.120  45.010  31.840  0.00  0.00           N  
ATOM   4685  H   CYS A 313      77.120  45.040  31.940  0.00  0.00           H  
ATOM   4686  CA  CYS A 313      78.760  44.200  30.740  0.00  0.00           C  
ATOM   4687  HA  CYS A 313      79.510  43.590  31.220  0.00  0.00           H  
ATOM   4688  CB  CYS A 313      77.730  43.260  30.060  0.00  0.00           C  
ATOM   4689  HB1 CYS A 313      78.290  42.420  29.630  0.00  0.00           H  
ATOM   4690  HB2 CYS A 313      77.260  43.890  29.310  0.00  0.00           H  
ATOM   4691  SG  CYS A 313      76.440  42.600  31.230  0.00  0.00           S  
ATOM   4692  HG  CYS A 313      76.890  41.350  31.270  0.00  0.00           H  
ATOM   4693  C   CYS A 313      79.540  45.050  29.720  0.00  0.00           C  
ATOM   4694  O   CYS A 313      80.460  44.470  29.180  0.00  0.00           O  
ATOM   4695  N   ALA A 314      79.320  46.380  29.670  0.00  0.00           N  
ATOM   4696  H   ALA A 314      78.460  46.690  30.100  0.00  0.00           H  
ATOM   4697  CA  ALA A 314      80.340  47.340  29.200  0.00  0.00           C  
ATOM   4698  HA  ALA A 314      80.370  47.160  28.130  0.00  0.00           H  
ATOM   4699  CB  ALA A 314      79.810  48.700  29.510  0.00  0.00           C  
ATOM   4700  HB1 ALA A 314      78.980  48.950  28.860  0.00  0.00           H  
ATOM   4701  HB2 ALA A 314      79.490  48.850  30.540  0.00  0.00           H  
ATOM   4702  HB3 ALA A 314      80.570  49.400  29.180  0.00  0.00           H  
ATOM   4703  C   ALA A 314      81.750  47.320  29.790  0.00  0.00           C  
ATOM   4704  O   ALA A 314      82.630  47.880  29.180  0.00  0.00           O  
ATOM   4705  N   PHE A 315      81.950  46.770  30.940  0.00  0.00           N  
ATOM   4706  H   PHE A 315      81.100  46.360  31.330  0.00  0.00           H  
ATOM   4707  CA  PHE A 315      83.020  46.870  31.870  0.00  0.00           C  
ATOM   4708  HA  PHE A 315      83.910  47.240  31.350  0.00  0.00           H  
ATOM   4709  CB  PHE A 315      82.630  47.780  33.030  0.00  0.00           C  
ATOM   4710  HB1 PHE A 315      83.530  48.050  33.580  0.00  0.00           H  
ATOM   4711  HB2 PHE A 315      81.810  47.320  33.580  0.00  0.00           H  
ATOM   4712  CG  PHE A 315      82.030  49.120  32.660  0.00  0.00           C  
ATOM   4713  CD1 PHE A 315      80.940  49.750  33.290  0.00  0.00           C  
ATOM   4714  HD1 PHE A 315      80.630  49.310  34.230  0.00  0.00           H  
ATOM   4715  CE1 PHE A 315      80.450  51.000  32.870  0.00  0.00           C  
ATOM   4716  HE1 PHE A 315      79.570  51.420  33.340  0.00  0.00           H  
ATOM   4717  CZ  PHE A 315      81.020  51.650  31.800  0.00  0.00           C  
ATOM   4718  HZ  PHE A 315      80.660  52.630  31.510  0.00  0.00           H  
ATOM   4719  CE2 PHE A 315      82.020  51.100  31.080  0.00  0.00           C  
ATOM   4720  HE2 PHE A 315      82.510  51.750  30.370  0.00  0.00           H  
ATOM   4721  CD2 PHE A 315      82.560  49.940  31.590  0.00  0.00           C  
ATOM   4722  HD2 PHE A 315      83.460  49.530  31.130  0.00  0.00           H  
ATOM   4723  C   PHE A 315      83.550  45.500  32.380  0.00  0.00           C  
ATOM   4724  O   PHE A 315      84.290  45.500  33.330  0.00  0.00           O  
ATOM   4725  N   ARG A 316      83.120  44.350  31.770  0.00  0.00           N  
ATOM   4726  H   ARG A 316      82.580  44.370  30.910  0.00  0.00           H  
ATOM   4727  CA  ARG A 316      83.570  42.990  32.070  0.00  0.00           C  
ATOM   4728  HA  ARG A 316      84.230  42.960  32.930  0.00  0.00           H  
ATOM   4729  CB  ARG A 316      82.290  42.140  32.470  0.00  0.00           C  
ATOM   4730  HB1 ARG A 316      82.430  41.070  32.290  0.00  0.00           H  
ATOM   4731  HB2 ARG A 316      81.530  42.230  31.690  0.00  0.00           H  
ATOM   4732  CG  ARG A 316      81.690  42.610  33.740  0.00  0.00           C  
ATOM   4733  HG1 ARG A 316      81.500  43.690  33.730  0.00  0.00           H  
ATOM   4734  HG2 ARG A 316      82.400  42.430  34.540  0.00  0.00           H  
ATOM   4735  CD  ARG A 316      80.410  41.890  34.060  0.00  0.00           C  
ATOM   4736  HD1 ARG A 316      79.730  41.820  33.210  0.00  0.00           H  
ATOM   4737  HD2 ARG A 316      79.890  42.480  34.820  0.00  0.00           H  
ATOM   4738  NE  ARG A 316      80.500  40.440  34.400  0.00  0.00           N  
ATOM   4739  HE  ARG A 316      80.400  39.850  33.590  0.00  0.00           H  
ATOM   4740  CZ  ARG A 316      80.570  39.910  35.590  0.00  0.00           C  
ATOM   4741  NH1 ARG A 316      80.560  40.690  36.610  0.00  0.00           N  
ATOM   4742 1HH1 ARG A 316      80.690  41.690  36.620  0.00  0.00           H  
ATOM   4743 2HH1 ARG A 316      80.450  40.300  37.540  0.00  0.00           H  
ATOM   4744  NH2 ARG A 316      80.590  38.630  35.740  0.00  0.00           N  
ATOM   4745 1HH2 ARG A 316      80.650  38.060  34.910  0.00  0.00           H  
ATOM   4746 2HH2 ARG A 316      80.650  38.140  36.630  0.00  0.00           H  
ATOM   4747  C   ARG A 316      84.280  42.270  30.910  0.00  0.00           C  
ATOM   4748  O   ARG A 316      83.820  42.370  29.790  0.00  0.00           O  
ATOM   4749  N   GLN A 317      85.210  41.410  31.260  0.00  0.00           N  
ATOM   4750  H   GLN A 317      85.550  41.370  32.210  0.00  0.00           H  
ATOM   4751  CA  GLN A 317      85.680  40.300  30.380  0.00  0.00           C  
ATOM   4752  HA  GLN A 317      85.030  40.310  29.500  0.00  0.00           H  
ATOM   4753  CB  GLN A 317      87.120  40.510  29.900  0.00  0.00           C  
ATOM   4754  HB1 GLN A 317      87.050  41.450  29.360  0.00  0.00           H  
ATOM   4755  HB2 GLN A 317      87.440  39.710  29.240  0.00  0.00           H  
ATOM   4756  CG  GLN A 317      88.140  40.530  31.040  0.00  0.00           C  
ATOM   4757  HG1 GLN A 317      89.080  40.430  30.500  0.00  0.00           H  
ATOM   4758  HG2 GLN A 317      88.050  39.650  31.680  0.00  0.00           H  
ATOM   4759  CD  GLN A 317      88.410  41.840  31.840  0.00  0.00           C  
ATOM   4760  OE1 GLN A 317      88.110  42.980  31.430  0.00  0.00           O  
ATOM   4761  NE2 GLN A 317      89.150  41.760  32.890  0.00  0.00           N  
ATOM   4762 1HE2 GLN A 317      89.440  40.900  33.340  0.00  0.00           H  
ATOM   4763 2HE2 GLN A 317      89.560  42.640  33.170  0.00  0.00           H  
ATOM   4764  C   GLN A 317      85.420  38.870  30.870  0.00  0.00           C  
ATOM   4765  O   GLN A 317      85.980  37.930  30.330  0.00  0.00           O  
ATOM   4766  N   ALA A 318      84.560  38.720  31.840  0.00  0.00           N  
ATOM   4767  H   ALA A 318      84.130  39.580  32.160  0.00  0.00           H  
ATOM   4768  CA  ALA A 318      83.890  37.440  32.250  0.00  0.00           C  
ATOM   4769  HA  ALA A 318      84.240  36.740  31.490  0.00  0.00           H  
ATOM   4770  CB  ALA A 318      84.480  37.210  33.660  0.00  0.00           C  
ATOM   4771  HB1 ALA A 318      84.160  38.000  34.330  0.00  0.00           H  
ATOM   4772  HB2 ALA A 318      84.200  36.200  33.960  0.00  0.00           H  
ATOM   4773  HB3 ALA A 318      85.560  37.130  33.610  0.00  0.00           H  
ATOM   4774  C   ALA A 318      82.270  37.540  32.310  0.00  0.00           C  
ATOM   4775  O   ALA A 318      81.780  38.530  32.810  0.00  0.00           O  
ATOM   4776  N   PRO A 319      81.510  36.520  31.840  0.00  0.00           N  
ATOM   4777  CD  PRO A 319      82.130  35.360  31.280  0.00  0.00           C  
ATOM   4778  HD1 PRO A 319      82.610  34.720  32.030  0.00  0.00           H  
ATOM   4779  HD2 PRO A 319      82.850  35.740  30.560  0.00  0.00           H  
ATOM   4780  CG  PRO A 319      81.050  34.510  30.600  0.00  0.00           C  
ATOM   4781  HG1 PRO A 319      81.190  33.440  30.720  0.00  0.00           H  
ATOM   4782  HG2 PRO A 319      80.970  34.740  29.540  0.00  0.00           H  
ATOM   4783  CB  PRO A 319      79.740  35.090  31.130  0.00  0.00           C  
ATOM   4784  HB1 PRO A 319      79.390  34.520  31.990  0.00  0.00           H  
ATOM   4785  HB2 PRO A 319      79.010  35.060  30.320  0.00  0.00           H  
ATOM   4786  CA  PRO A 319      80.070  36.490  31.660  0.00  0.00           C  
ATOM   4787  HA  PRO A 319      79.880  37.130  30.810  0.00  0.00           H  
ATOM   4788  C   PRO A 319      79.280  36.850  32.930  0.00  0.00           C  
ATOM   4789  O   PRO A 319      79.630  36.480  34.070  0.00  0.00           O  
ATOM   4790  N   LEU A 320      78.130  37.390  32.720  0.00  0.00           N  
ATOM   4791  H   LEU A 320      77.890  37.710  31.790  0.00  0.00           H  
ATOM   4792  CA  LEU A 320      77.120  37.510  33.790  0.00  0.00           C  
ATOM   4793  HA  LEU A 320      77.630  37.290  34.730  0.00  0.00           H  
ATOM   4794  CB  LEU A 320      76.870  39.060  33.890  0.00  0.00           C  
ATOM   4795  HB1 LEU A 320      76.390  39.320  32.940  0.00  0.00           H  
ATOM   4796  HB2 LEU A 320      77.870  39.510  33.860  0.00  0.00           H  
ATOM   4797  CG  LEU A 320      76.010  39.490  35.090  0.00  0.00           C  
ATOM   4798  HG  LEU A 320      75.050  38.970  35.020  0.00  0.00           H  
ATOM   4799  CD1 LEU A 320      76.630  39.160  36.460  0.00  0.00           C  
ATOM   4800 1HD1 LEU A 320      76.940  38.110  36.430  0.00  0.00           H  
ATOM   4801 2HD1 LEU A 320      77.500  39.810  36.580  0.00  0.00           H  
ATOM   4802 3HD1 LEU A 320      75.880  39.320  37.230  0.00  0.00           H  
ATOM   4803  CD2 LEU A 320      75.900  40.940  34.960  0.00  0.00           C  
ATOM   4804 1HD2 LEU A 320      75.490  41.360  35.880  0.00  0.00           H  
ATOM   4805 2HD2 LEU A 320      76.770  41.540  34.760  0.00  0.00           H  
ATOM   4806 3HD2 LEU A 320      75.140  41.160  34.210  0.00  0.00           H  
ATOM   4807  C   LEU A 320      75.940  36.520  33.700  0.00  0.00           C  
ATOM   4808  O   LEU A 320      75.480  36.150  32.590  0.00  0.00           O  
ATOM   4809  N   LEU A 321      75.400  36.130  34.860  0.00  0.00           N  
ATOM   4810  H   LEU A 321      75.830  36.410  35.720  0.00  0.00           H  
ATOM   4811  CA  LEU A 321      74.150  35.380  34.870  0.00  0.00           C  
ATOM   4812  HA  LEU A 321      73.900  34.940  33.910  0.00  0.00           H  
ATOM   4813  CB  LEU A 321      74.320  34.200  35.910  0.00  0.00           C  
ATOM   4814  HB1 LEU A 321      73.360  33.670  35.860  0.00  0.00           H  
ATOM   4815  HB2 LEU A 321      74.460  34.680  36.870  0.00  0.00           H  
ATOM   4816  CG  LEU A 321      75.420  33.140  35.760  0.00  0.00           C  
ATOM   4817  HG  LEU A 321      76.400  33.530  36.060  0.00  0.00           H  
ATOM   4818  CD1 LEU A 321      75.010  31.920  36.640  0.00  0.00           C  
ATOM   4819 1HD1 LEU A 321      74.030  31.500  36.390  0.00  0.00           H  
ATOM   4820 2HD1 LEU A 321      75.810  31.200  36.510  0.00  0.00           H  
ATOM   4821 3HD1 LEU A 321      75.080  32.210  37.690  0.00  0.00           H  
ATOM   4822  CD2 LEU A 321      75.400  32.570  34.310  0.00  0.00           C  
ATOM   4823 1HD2 LEU A 321      74.370  32.260  34.140  0.00  0.00           H  
ATOM   4824 2HD2 LEU A 321      75.720  33.310  33.580  0.00  0.00           H  
ATOM   4825 3HD2 LEU A 321      75.950  31.620  34.200  0.00  0.00           H  
ATOM   4826  C   LEU A 321      72.990  36.250  35.250  0.00  0.00           C  
ATOM   4827  O   LEU A 321      73.110  37.260  35.970  0.00  0.00           O  
ATOM   4828  N   ILE A 322      71.820  35.890  34.750  0.00  0.00           N  
ATOM   4829  H   ILE A 322      71.810  35.060  34.170  0.00  0.00           H  
ATOM   4830  CA  ILE A 322      70.530  36.520  35.060  0.00  0.00           C  
ATOM   4831  HA  ILE A 322      70.620  36.940  36.060  0.00  0.00           H  
ATOM   4832  CB  ILE A 322      70.370  37.630  33.980  0.00  0.00           C  
ATOM   4833  HB  ILE A 322      71.200  38.330  33.990  0.00  0.00           H  
ATOM   4834  CG2 ILE A 322      70.160  37.120  32.480  0.00  0.00           C  
ATOM   4835 1HG2 ILE A 322      69.310  36.440  32.420  0.00  0.00           H  
ATOM   4836 2HG2 ILE A 322      69.920  37.900  31.760  0.00  0.00           H  
ATOM   4837 3HG2 ILE A 322      71.060  36.740  31.990  0.00  0.00           H  
ATOM   4838  CG1 ILE A 322      69.210  38.520  34.460  0.00  0.00           C  
ATOM   4839 1HG1 ILE A 322      69.320  38.710  35.520  0.00  0.00           H  
ATOM   4840 2HG1 ILE A 322      68.290  37.990  34.190  0.00  0.00           H  
ATOM   4841  CD  ILE A 322      69.280  39.810  33.690  0.00  0.00           C  
ATOM   4842  HD1 ILE A 322      68.560  40.480  34.180  0.00  0.00           H  
ATOM   4843  HD2 ILE A 322      70.260  40.260  33.740  0.00  0.00           H  
ATOM   4844  HD3 ILE A 322      69.010  39.650  32.650  0.00  0.00           H  
ATOM   4845  C   ILE A 322      69.360  35.520  35.200  0.00  0.00           C  
ATOM   4846  O   ILE A 322      69.450  34.400  34.630  0.00  0.00           O  
ATOM   4847  N   GLY A 323      68.300  35.870  35.920  0.00  0.00           N  
ATOM   4848  H   GLY A 323      68.380  36.720  36.470  0.00  0.00           H  
ATOM   4849  CA  GLY A 323      67.000  35.230  35.920  0.00  0.00           C  
ATOM   4850  HA1 GLY A 323      66.990  34.310  36.520  0.00  0.00           H  
ATOM   4851  HA2 GLY A 323      66.740  35.030  34.880  0.00  0.00           H  
ATOM   4852  C   GLY A 323      65.760  36.030  36.400  0.00  0.00           C  
ATOM   4853  O   GLY A 323      65.730  37.260  36.590  0.00  0.00           O  
ATOM   4854  N   SER A 324      64.610  35.370  36.560  0.00  0.00           N  
ATOM   4855  H   SER A 324      64.520  34.470  36.120  0.00  0.00           H  
ATOM   4856  CA  SER A 324      63.370  35.990  37.030  0.00  0.00           C  
ATOM   4857  HA  SER A 324      63.600  36.670  37.860  0.00  0.00           H  
ATOM   4858  CB  SER A 324      62.560  36.630  35.890  0.00  0.00           C  
ATOM   4859  HB1 SER A 324      62.220  35.810  35.260  0.00  0.00           H  
ATOM   4860  HB2 SER A 324      63.180  37.320  35.320  0.00  0.00           H  
ATOM   4861  OG  SER A 324      61.430  37.350  36.400  0.00  0.00           O  
ATOM   4862  HG  SER A 324      61.130  37.890  35.670  0.00  0.00           H  
ATOM   4863  C   SER A 324      62.500  34.890  37.730  0.00  0.00           C  
ATOM   4864  O   SER A 324      61.960  34.010  37.010  0.00  0.00           O  
ATOM   4865  N   THR A 325      62.310  34.970  39.050  0.00  0.00           N  
ATOM   4866  H   THR A 325      62.830  35.720  39.510  0.00  0.00           H  
ATOM   4867  CA  THR A 325      61.480  34.050  39.880  0.00  0.00           C  
ATOM   4868  HA  THR A 325      61.770  33.020  39.630  0.00  0.00           H  
ATOM   4869  CB  THR A 325      61.830  34.190  41.350  0.00  0.00           C  
ATOM   4870  HB  THR A 325      61.430  35.130  41.740  0.00  0.00           H  
ATOM   4871  CG2 THR A 325      61.320  33.030  42.150  0.00  0.00           C  
ATOM   4872 1HG2 THR A 325      61.590  33.080  43.210  0.00  0.00           H  
ATOM   4873 2HG2 THR A 325      60.250  33.010  42.100  0.00  0.00           H  
ATOM   4874 3HG2 THR A 325      61.790  32.090  41.840  0.00  0.00           H  
ATOM   4875  OG1 THR A 325      63.260  34.170  41.430  0.00  0.00           O  
ATOM   4876  HG1 THR A 325      63.520  35.010  41.040  0.00  0.00           H  
ATOM   4877  C   THR A 325      59.940  34.190  39.550  0.00  0.00           C  
ATOM   4878  O   THR A 325      59.150  33.370  40.000  0.00  0.00           O  
ATOM   4879  N   LYS A 326      59.550  35.050  38.620  0.00  0.00           N  
ATOM   4880  H   LYS A 326      60.170  35.690  38.140  0.00  0.00           H  
ATOM   4881  CA  LYS A 326      58.150  35.100  38.060  0.00  0.00           C  
ATOM   4882  HA  LYS A 326      57.460  34.920  38.880  0.00  0.00           H  
ATOM   4883  CB  LYS A 326      57.730  36.460  37.480  0.00  0.00           C  
ATOM   4884  HB1 LYS A 326      56.710  36.450  37.090  0.00  0.00           H  
ATOM   4885  HB2 LYS A 326      58.370  36.730  36.650  0.00  0.00           H  
ATOM   4886  CG  LYS A 326      57.870  37.620  38.470  0.00  0.00           C  
ATOM   4887  HG1 LYS A 326      58.760  37.440  39.080  0.00  0.00           H  
ATOM   4888  HG2 LYS A 326      56.970  37.620  39.070  0.00  0.00           H  
ATOM   4889  CD  LYS A 326      57.980  38.960  37.820  0.00  0.00           C  
ATOM   4890  HD1 LYS A 326      56.990  39.110  37.380  0.00  0.00           H  
ATOM   4891  HD2 LYS A 326      58.670  38.900  36.980  0.00  0.00           H  
ATOM   4892  CE  LYS A 326      58.340  39.950  38.860  0.00  0.00           C  
ATOM   4893  HE1 LYS A 326      57.730  39.780  39.750  0.00  0.00           H  
ATOM   4894  HE2 LYS A 326      58.220  40.990  38.550  0.00  0.00           H  
ATOM   4895  NZ  LYS A 326      59.780  39.870  39.160  0.00  0.00           N1+
ATOM   4896  HZ1 LYS A 326      60.040  38.970  39.540  0.00  0.00           H  
ATOM   4897  HZ2 LYS A 326      60.360  40.170  38.390  0.00  0.00           H  
ATOM   4898  HZ3 LYS A 326      59.990  40.460  39.940  0.00  0.00           H  
ATOM   4899  C   LYS A 326      58.020  34.010  37.020  0.00  0.00           C  
ATOM   4900  O   LYS A 326      56.900  33.540  36.870  0.00  0.00           O  
ATOM   4901  N   SER A 327      59.060  33.590  36.330  0.00  0.00           N  
ATOM   4902  H   SER A 327      59.850  34.220  36.420  0.00  0.00           H  
ATOM   4903  CA  SER A 327      58.980  32.500  35.420  0.00  0.00           C  
ATOM   4904  HA  SER A 327      58.240  32.710  34.640  0.00  0.00           H  
ATOM   4905  CB  SER A 327      60.290  32.270  34.750  0.00  0.00           C  
ATOM   4906  HB1 SER A 327      60.570  33.180  34.210  0.00  0.00           H  
ATOM   4907  HB2 SER A 327      60.200  31.480  33.990  0.00  0.00           H  
ATOM   4908  OG  SER A 327      61.350  31.880  35.560  0.00  0.00           O  
ATOM   4909  HG  SER A 327      61.690  32.690  35.950  0.00  0.00           H  
ATOM   4910  C   SER A 327      58.470  31.170  36.040  0.00  0.00           C  
ATOM   4911  O   SER A 327      57.590  30.480  35.510  0.00  0.00           O  
ATOM   4912  N   ASN A 328      58.730  30.910  37.290  0.00  0.00           N  
ATOM   4913  H   ASN A 328      59.200  31.660  37.780  0.00  0.00           H  
ATOM   4914  CA  ASN A 328      58.310  29.720  38.020  0.00  0.00           C  
ATOM   4915  HA  ASN A 328      58.270  28.790  37.460  0.00  0.00           H  
ATOM   4916  CB  ASN A 328      59.360  29.460  39.210  0.00  0.00           C  
ATOM   4917  HB1 ASN A 328      59.100  28.480  39.630  0.00  0.00           H  
ATOM   4918  HB2 ASN A 328      59.250  30.150  40.050  0.00  0.00           H  
ATOM   4919  CG  ASN A 328      60.820  29.530  38.740  0.00  0.00           C  
ATOM   4920  OD1 ASN A 328      61.360  30.600  38.590  0.00  0.00           O  
ATOM   4921  ND2 ASN A 328      61.530  28.450  38.630  0.00  0.00           N  
ATOM   4922 1HD2 ASN A 328      61.120  27.540  38.820  0.00  0.00           H  
ATOM   4923 2HD2 ASN A 328      62.460  28.540  38.230  0.00  0.00           H  
ATOM   4924  C   ASN A 328      56.860  29.890  38.560  0.00  0.00           C  
ATOM   4925  O   ASN A 328      56.080  28.940  38.520  0.00  0.00           O  
ATOM   4926  N   MET A 329      56.370  31.050  39.070  0.00  0.00           N  
ATOM   4927  H   MET A 329      57.060  31.790  39.050  0.00  0.00           H  
ATOM   4928  CA  MET A 329      55.110  31.130  39.900  0.00  0.00           C  
ATOM   4929  HA  MET A 329      54.620  30.190  39.680  0.00  0.00           H  
ATOM   4930  CB  MET A 329      55.470  31.090  41.420  0.00  0.00           C  
ATOM   4931  HB1 MET A 329      55.850  30.100  41.670  0.00  0.00           H  
ATOM   4932  HB2 MET A 329      54.580  31.320  42.000  0.00  0.00           H  
ATOM   4933  CG  MET A 329      56.550  32.120  41.600  0.00  0.00           C  
ATOM   4934  HG1 MET A 329      56.360  33.030  41.050  0.00  0.00           H  
ATOM   4935  HG2 MET A 329      57.510  31.720  41.250  0.00  0.00           H  
ATOM   4936  SD  MET A 329      56.710  32.690  43.330  0.00  0.00           S
[truncated: 594,732 more chars]
