# Supplementary material for: The enzyme kinetics of branched‐chain fatty acid synthesis of metazoan fatty acid synthase
Source: Protein Sci. 2025 Jul 16;34(8):e70229. doi: 10.1002/pro.70229 (PMC12267109; doi:10.1002/pro.70229)
Supplement: Supplementary file 1 — Data S1. Supporting Information. [file PRO-34-e70229-s001.zip › structure_S-metmal_cluster3-center.pdb]

REMARK   BIOVIA PDB file
REMARK   Created:  2025-03-27T16:09:29Z
CRYST1  105.878  105.878  105.878  90.00  90.00  90.00 P1         
ATOM      1  N   SER A   1      77.460  51.760  61.400  0.00  0.00           N1+
ATOM      2  H1  SER A   1      77.070  51.650  62.320  0.00  0.00           H  
ATOM      3  H2  SER A   1      78.410  51.430  61.480  0.00  0.00           H  
ATOM      4  H3  SER A   1      77.470  52.740  61.120  0.00  0.00           H  
ATOM      5  CA  SER A   1      76.640  50.980  60.450  0.00  0.00           C  
ATOM      6  HA  SER A   1      75.570  51.180  60.520  0.00  0.00           H  
ATOM      7  CB  SER A   1      77.050  51.220  59.010  0.00  0.00           C  
ATOM      8  HB1 SER A   1      76.380  50.660  58.350  0.00  0.00           H  
ATOM      9  HB2 SER A   1      78.100  50.970  58.900  0.00  0.00           H  
ATOM     10  OG  SER A   1      76.800  52.580  58.760  0.00  0.00           O  
ATOM     11  HG  SER A   1      76.510  52.740  57.850  0.00  0.00           H  
ATOM     12  C   SER A   1      76.780  49.480  60.710  0.00  0.00           C  
ATOM     13  O   SER A   1      77.910  49.050  61.120  0.00  0.00           O  
ATOM     14  N   GLU A   2      75.710  48.690  60.560  0.00  0.00           N  
ATOM     15  H   GLU A   2      74.890  49.060  60.110  0.00  0.00           H  
ATOM     16  CA  GLU A   2      75.790  47.260  60.720  0.00  0.00           C  
ATOM     17  HA  GLU A   2      76.650  46.930  61.320  0.00  0.00           H  
ATOM     18  CB  GLU A   2      74.470  46.780  61.380  0.00  0.00           C  
ATOM     19  HB1 GLU A   2      74.540  45.690  61.450  0.00  0.00           H  
ATOM     20  HB2 GLU A   2      73.650  47.000  60.700  0.00  0.00           H  
ATOM     21  CG  GLU A   2      74.210  47.460  62.720  0.00  0.00           C  
ATOM     22  HG1 GLU A   2      73.370  46.900  63.140  0.00  0.00           H  
ATOM     23  HG2 GLU A   2      73.910  48.490  62.530  0.00  0.00           H  
ATOM     24  CD  GLU A   2      75.430  47.360  63.670  0.00  0.00           C  
ATOM     25  OE1 GLU A   2      75.910  46.200  63.890  0.00  0.00           O  
ATOM     26  OE2 GLU A   2      75.900  48.390  64.210  0.00  0.00           O  
ATOM     27  C   GLU A   2      75.940  46.510  59.370  0.00  0.00           C  
ATOM     28  O   GLU A   2      75.470  47.010  58.350  0.00  0.00           O  
ATOM     29  N   GLU A   3      76.320  45.230  59.310  0.00  0.00           N  
ATOM     30  H   GLU A   3      76.870  44.860  60.070  0.00  0.00           H  
ATOM     31  CA  GLU A   3      76.240  44.350  58.090  0.00  0.00           C  
ATOM     32  HA  GLU A   3      76.240  44.950  57.190  0.00  0.00           H  
ATOM     33  CB  GLU A   3      77.390  43.330  58.020  0.00  0.00           C  
ATOM     34  HB1 GLU A   3      77.110  42.470  57.400  0.00  0.00           H  
ATOM     35  HB2 GLU A   3      77.520  42.940  59.030  0.00  0.00           H  
ATOM     36  CG  GLU A   3      78.730  44.070  57.620  0.00  0.00           C  
ATOM     37  HG1 GLU A   3      78.820  44.840  58.380  0.00  0.00           H  
ATOM     38  HG2 GLU A   3      78.440  44.580  56.710  0.00  0.00           H  
ATOM     39  CD  GLU A   3      79.970  43.150  57.530  0.00  0.00           C  
ATOM     40  OE1 GLU A   3      80.600  42.780  58.600  0.00  0.00           O  
ATOM     41  OE2 GLU A   3      80.330  42.680  56.410  0.00  0.00           O  
ATOM     42  C   GLU A   3      74.900  43.640  58.120  0.00  0.00           C  
ATOM     43  O   GLU A   3      74.710  42.790  58.940  0.00  0.00           O  
ATOM     44  N   VAL A   4      74.020  43.880  57.140  0.00  0.00           N  
ATOM     45  H   VAL A   4      74.190  44.500  56.350  0.00  0.00           H  
ATOM     46  CA  VAL A   4      72.740  43.130  57.180  0.00  0.00           C  
ATOM     47  HA  VAL A   4      72.380  43.010  58.200  0.00  0.00           H  
ATOM     48  CB  VAL A   4      71.710  44.010  56.500  0.00  0.00           C  
ATOM     49  HB  VAL A   4      71.930  44.060  55.430  0.00  0.00           H  
ATOM     50  CG1 VAL A   4      70.340  43.380  56.740  0.00  0.00           C  
ATOM     51 1HG1 VAL A   4      69.550  44.070  56.440  0.00  0.00           H  
ATOM     52 2HG1 VAL A   4      70.180  42.550  56.050  0.00  0.00           H  
ATOM     53 3HG1 VAL A   4      70.190  43.090  57.780  0.00  0.00           H  
ATOM     54  CG2 VAL A   4      71.790  45.430  57.060  0.00  0.00           C  
ATOM     55 1HG2 VAL A   4      72.700  45.890  56.670  0.00  0.00           H  
ATOM     56 2HG2 VAL A   4      70.980  46.020  56.660  0.00  0.00           H  
ATOM     57 3HG2 VAL A   4      71.830  45.450  58.150  0.00  0.00           H  
ATOM     58  C   VAL A   4      72.770  41.790  56.510  0.00  0.00           C  
ATOM     59  O   VAL A   4      73.120  41.720  55.340  0.00  0.00           O  
ATOM     60  N   VAL A   5      72.380  40.730  57.160  0.00  0.00           N  
ATOM     61  H   VAL A   5      72.010  40.870  58.090  0.00  0.00           H  
ATOM     62  CA  VAL A   5      72.290  39.350  56.630  0.00  0.00           C  
ATOM     63  HA  VAL A   5      72.740  39.300  55.630  0.00  0.00           H  
ATOM     64  CB  VAL A   5      73.040  38.320  57.550  0.00  0.00           C  
ATOM     65  HB  VAL A   5      72.890  37.320  57.150  0.00  0.00           H  
ATOM     66  CG1 VAL A   5      74.530  38.700  57.530  0.00  0.00           C  
ATOM     67 1HG1 VAL A   5      75.120  38.050  58.180  0.00  0.00           H  
ATOM     68 2HG1 VAL A   5      74.840  38.680  56.490  0.00  0.00           H  
ATOM     69 3HG1 VAL A   5      74.640  39.660  58.020  0.00  0.00           H  
ATOM     70  CG2 VAL A   5      72.550  38.340  58.990  0.00  0.00           C  
ATOM     71 1HG2 VAL A   5      72.940  37.490  59.570  0.00  0.00           H  
ATOM     72 2HG2 VAL A   5      73.090  39.120  59.520  0.00  0.00           H  
ATOM     73 3HG2 VAL A   5      71.490  38.480  59.200  0.00  0.00           H  
ATOM     74  C   VAL A   5      70.880  38.940  56.480  0.00  0.00           C  
ATOM     75  O   VAL A   5      70.020  39.440  57.210  0.00  0.00           O  
ATOM     76  N   ILE A   6      70.610  38.090  55.410  0.00  0.00           N  
ATOM     77  H   ILE A   6      71.260  37.900  54.660  0.00  0.00           H  
ATOM     78  CA  ILE A   6      69.310  37.380  55.300  0.00  0.00           C  
ATOM     79  HA  ILE A   6      68.600  38.070  55.760  0.00  0.00           H  
ATOM     80  CB  ILE A   6      69.010  37.200  53.770  0.00  0.00           C  
ATOM     81  HB  ILE A   6      69.620  36.400  53.360  0.00  0.00           H  
ATOM     82  CG2 ILE A   6      67.570  36.870  53.610  0.00  0.00           C  
ATOM     83 1HG2 ILE A   6      66.830  37.500  54.090  0.00  0.00           H  
ATOM     84 2HG2 ILE A   6      67.360  36.680  52.550  0.00  0.00           H  
ATOM     85 3HG2 ILE A   6      67.340  35.820  53.840  0.00  0.00           H  
ATOM     86  CG1 ILE A   6      69.300  38.490  52.910  0.00  0.00           C  
ATOM     87 1HG1 ILE A   6      70.360  38.760  52.990  0.00  0.00           H  
ATOM     88 2HG1 ILE A   6      68.810  39.370  53.340  0.00  0.00           H  
ATOM     89  CD  ILE A   6      69.090  38.360  51.390  0.00  0.00           C  
ATOM     90  HD1 ILE A   6      69.240  39.330  50.950  0.00  0.00           H  
ATOM     91  HD2 ILE A   6      69.720  37.600  50.910  0.00  0.00           H  
ATOM     92  HD3 ILE A   6      68.050  38.170  51.100  0.00  0.00           H  
ATOM     93  C   ILE A   6      69.530  36.030  55.950  0.00  0.00           C  
ATOM     94  O   ILE A   6      70.430  35.260  55.660  0.00  0.00           O  
ATOM     95  N   ALA A   7      68.730  35.790  56.980  0.00  0.00           N  
ATOM     96  H   ALA A   7      67.920  36.300  57.290  0.00  0.00           H  
ATOM     97  CA  ALA A   7      68.890  34.610  57.860  0.00  0.00           C  
ATOM     98  HA  ALA A   7      69.920  34.270  57.780  0.00  0.00           H  
ATOM     99  CB  ALA A   7      68.750  35.120  59.260  0.00  0.00           C  
ATOM    100  HB1 ALA A   7      69.580  35.810  59.430  0.00  0.00           H  
ATOM    101  HB2 ALA A   7      67.780  35.620  59.280  0.00  0.00           H  
ATOM    102  HB3 ALA A   7      68.770  34.240  59.930  0.00  0.00           H  
ATOM    103  C   ALA A   7      67.850  33.490  57.620  0.00  0.00           C  
ATOM    104  O   ALA A   7      68.160  32.360  57.840  0.00  0.00           O  
ATOM    105  N   GLY A   8      66.630  33.790  57.110  0.00  0.00           N  
ATOM    106  H   GLY A   8      66.450  34.750  56.870  0.00  0.00           H  
ATOM    107  CA  GLY A   8      65.460  32.820  56.930  0.00  0.00           C  
ATOM    108  HA1 GLY A   8      64.880  32.680  57.830  0.00  0.00           H  
ATOM    109  HA2 GLY A   8      65.840  31.830  56.690  0.00  0.00           H  
ATOM    110  C   GLY A   8      64.460  33.240  55.970  0.00  0.00           C  
ATOM    111  O   GLY A   8      64.390  34.460  55.720  0.00  0.00           O  
ATOM    112  N   MET A   9      63.690  32.300  55.430  0.00  0.00           N  
ATOM    113  H   MET A   9      64.060  31.360  55.530  0.00  0.00           H  
ATOM    114  CA  MET A   9      62.600  32.580  54.540  0.00  0.00           C  
ATOM    115  HA  MET A   9      62.030  33.490  54.750  0.00  0.00           H  
ATOM    116  CB  MET A   9      63.180  32.830  53.130  0.00  0.00           C  
ATOM    117  HB1 MET A   9      63.810  33.710  53.110  0.00  0.00           H  
ATOM    118  HB2 MET A   9      62.310  33.080  52.520  0.00  0.00           H  
ATOM    119  CG  MET A   9      63.900  31.570  52.710  0.00  0.00           C  
ATOM    120  HG1 MET A   9      63.270  30.690  52.730  0.00  0.00           H  
ATOM    121  HG2 MET A   9      64.830  31.370  53.250  0.00  0.00           H  
ATOM    122  SD  MET A   9      64.460  31.760  50.970  0.00  0.00           S  
ATOM    123  CE  MET A   9      65.310  30.140  50.900  0.00  0.00           C  
ATOM    124  HE1 MET A   9      66.090  30.180  50.150  0.00  0.00           H  
ATOM    125  HE2 MET A   9      65.720  29.900  51.890  0.00  0.00           H  
ATOM    126  HE3 MET A   9      64.570  29.400  50.600  0.00  0.00           H  
ATOM    127  C   MET A   9      61.580  31.410  54.480  0.00  0.00           C  
ATOM    128  O   MET A   9      61.860  30.220  54.760  0.00  0.00           O  
ATOM    129  N   SER A  10      60.350  31.750  54.040  0.00  0.00           N  
ATOM    130  H   SER A  10      60.190  32.740  54.010  0.00  0.00           H  
ATOM    131  CA  SER A  10      59.180  30.830  53.850  0.00  0.00           C  
ATOM    132  HA  SER A  10      59.590  29.860  53.550  0.00  0.00           H  
ATOM    133  CB  SER A  10      58.330  30.540  55.110  0.00  0.00           C  
ATOM    134  HB1 SER A  10      58.050  31.520  55.510  0.00  0.00           H  
ATOM    135  HB2 SER A  10      59.000  30.110  55.870  0.00  0.00           H  
ATOM    136  OG  SER A  10      57.170  29.700  55.040  0.00  0.00           O  
ATOM    137  HG  SER A  10      57.320  28.860  55.460  0.00  0.00           H  
ATOM    138  C   SER A  10      58.230  31.410  52.780  0.00  0.00           C  
ATOM    139  O   SER A  10      58.100  32.610  52.620  0.00  0.00           O  
ATOM    140  N   GLY A  11      57.500  30.470  52.190  0.00  0.00           N  
ATOM    141  H   GLY A  11      57.640  29.510  52.460  0.00  0.00           H  
ATOM    142  CA  GLY A  11      56.450  30.810  51.250  0.00  0.00           C  
ATOM    143  HA1 GLY A  11      56.880  31.290  50.380  0.00  0.00           H  
ATOM    144  HA2 GLY A  11      55.750  31.460  51.790  0.00  0.00           H  
ATOM    145  C   GLY A  11      55.570  29.660  50.760  0.00  0.00           C  
ATOM    146  O   GLY A  11      55.900  28.510  50.590  0.00  0.00           O  
ATOM    147  N   LYS A  12      54.380  30.100  50.330  0.00  0.00           N  
ATOM    148  H   LYS A  12      54.250  31.110  50.270  0.00  0.00           H  
ATOM    149  CA  LYS A  12      53.320  29.360  49.570  0.00  0.00           C  
ATOM    150  HA  LYS A  12      53.680  28.340  49.510  0.00  0.00           H  
ATOM    151  CB  LYS A  12      51.980  29.470  50.350  0.00  0.00           C  
ATOM    152  HB1 LYS A  12      51.160  29.140  49.710  0.00  0.00           H  
ATOM    153  HB2 LYS A  12      51.720  30.510  50.590  0.00  0.00           H  
ATOM    154  CG  LYS A  12      51.950  28.720  51.700  0.00  0.00           C  
ATOM    155  HG1 LYS A  12      50.980  29.050  52.070  0.00  0.00           H  
ATOM    156  HG2 LYS A  12      52.740  29.160  52.310  0.00  0.00           H  
ATOM    157  CD  LYS A  12      52.010  27.200  51.800  0.00  0.00           C  
ATOM    158  HD1 LYS A  12      52.870  26.720  51.320  0.00  0.00           H  
ATOM    159  HD2 LYS A  12      51.210  26.790  51.200  0.00  0.00           H  
ATOM    160  CE  LYS A  12      52.050  26.810  53.210  0.00  0.00           C  
ATOM    161  HE1 LYS A  12      51.240  27.340  53.690  0.00  0.00           H  
ATOM    162  HE2 LYS A  12      53.040  27.070  53.630  0.00  0.00           H  
ATOM    163  NZ  LYS A  12      51.810  25.360  53.380  0.00  0.00           N1+
ATOM    164  HZ1 LYS A  12      52.450  24.820  52.820  0.00  0.00           H  
ATOM    165  HZ2 LYS A  12      51.950  25.110  54.340  0.00  0.00           H  
ATOM    166  HZ3 LYS A  12      50.890  25.070  53.040  0.00  0.00           H  
ATOM    167  C   LYS A  12      53.360  29.950  48.140  0.00  0.00           C  
ATOM    168  O   LYS A  12      52.700  30.910  47.800  0.00  0.00           O  
ATOM    169  N   LEU A  13      54.070  29.250  47.240  0.00  0.00           N  
ATOM    170  H   LEU A  13      54.150  28.260  47.440  0.00  0.00           H  
ATOM    171  CA  LEU A  13      54.460  29.750  45.890  0.00  0.00           C  
ATOM    172  HA  LEU A  13      54.170  30.760  45.630  0.00  0.00           H  
ATOM    173  CB  LEU A  13      55.990  29.540  45.760  0.00  0.00           C  
ATOM    174  HB1 LEU A  13      56.280  29.320  44.730  0.00  0.00           H  
ATOM    175  HB2 LEU A  13      56.240  28.620  46.300  0.00  0.00           H  
ATOM    176  CG  LEU A  13      56.920  30.710  46.210  0.00  0.00           C  
ATOM    177  HG  LEU A  13      57.950  30.440  45.990  0.00  0.00           H  
ATOM    178  CD1 LEU A  13      56.580  32.120  45.660  0.00  0.00           C  
ATOM    179 1HD1 LEU A  13      57.340  32.910  45.750  0.00  0.00           H  
ATOM    180 2HD1 LEU A  13      56.420  32.110  44.590  0.00  0.00           H  
ATOM    181 3HD1 LEU A  13      55.660  32.480  46.140  0.00  0.00           H  
ATOM    182  CD2 LEU A  13      56.910  30.880  47.720  0.00  0.00           C  
ATOM    183 1HD2 LEU A  13      57.650  31.640  47.960  0.00  0.00           H  
ATOM    184 2HD2 LEU A  13      55.970  31.200  48.170  0.00  0.00           H  
ATOM    185 3HD2 LEU A  13      57.190  29.920  48.140  0.00  0.00           H  
ATOM    186  C   LEU A  13      53.770  28.810  44.850  0.00  0.00           C  
ATOM    187  O   LEU A  13      53.230  27.810  45.270  0.00  0.00           O  
ATOM    188  N   PRO A  14      53.770  29.160  43.560  0.00  0.00           N  
ATOM    189  CD  PRO A  14      54.280  30.410  42.970  0.00  0.00           C  
ATOM    190  HD1 PRO A  14      55.350  30.400  42.830  0.00  0.00           H  
ATOM    191  HD2 PRO A  14      54.040  31.230  43.650  0.00  0.00           H  
ATOM    192  CG  PRO A  14      53.620  30.550  41.640  0.00  0.00           C  
ATOM    193  HG1 PRO A  14      54.190  31.020  40.840  0.00  0.00           H  
ATOM    194  HG2 PRO A  14      52.720  31.100  41.940  0.00  0.00           H  
ATOM    195  CB  PRO A  14      53.240  29.080  41.240  0.00  0.00           C  
ATOM    196  HB1 PRO A  14      54.060  28.710  40.630  0.00  0.00           H  
ATOM    197  HB2 PRO A  14      52.300  29.000  40.690  0.00  0.00           H  
ATOM    198  CA  PRO A  14      52.980  28.470  42.590  0.00  0.00           C  
ATOM    199  HA  PRO A  14      51.900  28.550  42.670  0.00  0.00           H  
ATOM    200  C   PRO A  14      53.270  26.990  42.540  0.00  0.00           C  
ATOM    201  O   PRO A  14      54.400  26.540  42.610  0.00  0.00           O  
ATOM    202  N   GLU A  15      52.230  26.110  42.570  0.00  0.00           N  
ATOM    203  H   GLU A  15      51.320  26.530  42.520  0.00  0.00           H  
ATOM    204  CA  GLU A  15      52.290  24.650  42.700  0.00  0.00           C  
ATOM    205  HA  GLU A  15      51.270  24.400  43.000  0.00  0.00           H  
ATOM    206  CB  GLU A  15      52.500  23.950  41.380  0.00  0.00           C  
ATOM    207  HB1 GLU A  15      52.810  22.920  41.520  0.00  0.00           H  
ATOM    208  HB2 GLU A  15      53.410  24.360  40.960  0.00  0.00           H  
ATOM    209  CG  GLU A  15      51.360  24.040  40.420  0.00  0.00           C  
ATOM    210  HG1 GLU A  15      51.770  23.720  39.470  0.00  0.00           H  
ATOM    211  HG2 GLU A  15      50.940  25.040  40.300  0.00  0.00           H  
ATOM    212  CD  GLU A  15      50.190  23.070  40.800  0.00  0.00           C  
ATOM    213  OE1 GLU A  15      49.820  22.090  40.090  0.00  0.00           O  
ATOM    214  OE2 GLU A  15      49.460  23.340  41.790  0.00  0.00           O  
ATOM    215  C   GLU A  15      53.130  24.120  43.900  0.00  0.00           C  
ATOM    216  O   GLU A  15      53.350  22.900  43.990  0.00  0.00           O  
ATOM    217  N   SER A  16      53.570  24.940  44.910  0.00  0.00           N  
ATOM    218  H   SER A  16      53.240  25.890  44.890  0.00  0.00           H  
ATOM    219  CA  SER A  16      54.480  24.600  45.990  0.00  0.00           C  
ATOM    220  HA  SER A  16      54.740  23.550  45.910  0.00  0.00           H  
ATOM    221  CB  SER A  16      55.730  25.350  45.810  0.00  0.00           C  
ATOM    222  HB1 SER A  16      56.490  25.110  46.550  0.00  0.00           H  
ATOM    223  HB2 SER A  16      55.450  26.410  45.730  0.00  0.00           H  
ATOM    224  OG  SER A  16      56.300  25.170  44.500  0.00  0.00           O  
ATOM    225  HG  SER A  16      55.970  25.910  43.990  0.00  0.00           H  
ATOM    226  C   SER A  16      53.860  24.860  47.320  0.00  0.00           C  
ATOM    227  O   SER A  16      53.640  26.000  47.810  0.00  0.00           O  
ATOM    228  N   GLU A  17      53.690  23.740  48.080  0.00  0.00           N  
ATOM    229  H   GLU A  17      53.860  22.820  47.690  0.00  0.00           H  
ATOM    230  CA  GLU A  17      53.250  23.720  49.460  0.00  0.00           C  
ATOM    231  HA  GLU A  17      52.420  24.430  49.520  0.00  0.00           H  
ATOM    232  CB  GLU A  17      52.610  22.420  49.680  0.00  0.00           C  
ATOM    233  HB1 GLU A  17      53.390  21.650  49.650  0.00  0.00           H  
ATOM    234  HB2 GLU A  17      51.880  22.230  48.890  0.00  0.00           H  
ATOM    235  CG  GLU A  17      51.950  22.220  51.040  0.00  0.00           C  
ATOM    236  HG1 GLU A  17      51.690  23.200  51.470  0.00  0.00           H  
ATOM    237  HG2 GLU A  17      52.750  21.830  51.680  0.00  0.00           H  
ATOM    238  CD  GLU A  17      50.650  21.330  50.940  0.00  0.00           C  
ATOM    239  OE1 GLU A  17      49.590  21.700  51.430  0.00  0.00           O  
ATOM    240  OE2 GLU A  17      50.710  20.270  50.360  0.00  0.00           O  
ATOM    241  C   GLU A  17      54.360  24.070  50.470  0.00  0.00           C  
ATOM    242  O   GLU A  17      54.020  24.480  51.600  0.00  0.00           O  
ATOM    243  N   ASN A  18      55.650  23.870  50.140  0.00  0.00           N  
ATOM    244  H   ASN A  18      55.850  23.640  49.180  0.00  0.00           H  
ATOM    245  CA  ASN A  18      56.770  24.250  51.010  0.00  0.00           C  
ATOM    246  HA  ASN A  18      56.450  25.030  51.700  0.00  0.00           H  
ATOM    247  CB  ASN A  18      57.080  23.050  52.000  0.00  0.00           C  
ATOM    248  HB1 ASN A  18      56.160  22.890  52.560  0.00  0.00           H  
ATOM    249  HB2 ASN A  18      57.820  23.430  52.700  0.00  0.00           H  
ATOM    250  CG  ASN A  18      57.660  21.850  51.290  0.00  0.00           C  
ATOM    251  OD1 ASN A  18      58.760  21.870  50.760  0.00  0.00           O  
ATOM    252  ND2 ASN A  18      56.880  20.770  51.390  0.00  0.00           N  
ATOM    253 1HD2 ASN A  18      56.000  20.820  51.860  0.00  0.00           H  
ATOM    254 2HD2 ASN A  18      57.060  19.940  50.840  0.00  0.00           H  
ATOM    255  C   ASN A  18      58.040  24.670  50.180  0.00  0.00           C  
ATOM    256  O   ASN A  18      58.160  24.360  49.010  0.00  0.00           O  
ATOM    257  N   LEU A  19      59.070  25.340  50.700  0.00  0.00           N  
ATOM    258  H   LEU A  19      58.960  25.620  51.670  0.00  0.00           H  
ATOM    259  CA  LEU A  19      60.210  25.820  49.920  0.00  0.00           C  
ATOM    260  HA  LEU A  19      59.890  26.310  48.990  0.00  0.00           H  
ATOM    261  CB  LEU A  19      61.060  26.800  50.780  0.00  0.00           C  
ATOM    262  HB1 LEU A  19      61.990  26.920  50.220  0.00  0.00           H  
ATOM    263  HB2 LEU A  19      61.160  26.260  51.720  0.00  0.00           H  
ATOM    264  CG  LEU A  19      60.360  28.170  51.070  0.00  0.00           C  
ATOM    265  HG  LEU A  19      59.630  28.150  51.880  0.00  0.00           H  
ATOM    266  CD1 LEU A  19      61.520  29.040  51.660  0.00  0.00           C  
ATOM    267 1HD1 LEU A  19      62.440  29.020  51.060  0.00  0.00           H  
ATOM    268 2HD1 LEU A  19      61.270  30.100  51.660  0.00  0.00           H  
ATOM    269 3HD1 LEU A  19      61.650  28.700  52.680  0.00  0.00           H  
ATOM    270  CD2 LEU A  19      59.800  28.830  49.840  0.00  0.00           C  
ATOM    271 1HD2 LEU A  19      59.060  28.150  49.430  0.00  0.00           H  
ATOM    272 2HD2 LEU A  19      59.230  29.740  50.010  0.00  0.00           H  
ATOM    273 3HD2 LEU A  19      60.570  28.930  49.070  0.00  0.00           H  
ATOM    274  C   LEU A  19      61.170  24.730  49.390  0.00  0.00           C  
ATOM    275  O   LEU A  19      61.740  24.790  48.290  0.00  0.00           O  
ATOM    276  N   GLN A  20      61.330  23.600  50.040  0.00  0.00           N  
ATOM    277  H   GLN A  20      60.920  23.500  50.960  0.00  0.00           H  
ATOM    278  CA  GLN A  20      61.970  22.340  49.490  0.00  0.00           C  
ATOM    279  HA  GLN A  20      62.970  22.600  49.150  0.00  0.00           H  
ATOM    280  CB  GLN A  20      62.000  21.270  50.670  0.00  0.00           C  
ATOM    281  HB1 GLN A  20      62.190  20.260  50.290  0.00  0.00           H  
ATOM    282  HB2 GLN A  20      61.060  21.320  51.220  0.00  0.00           H  
ATOM    283  CG  GLN A  20      63.140  21.550  51.660  0.00  0.00           C  
ATOM    284  HG1 GLN A  20      62.900  22.410  52.290  0.00  0.00           H  
ATOM    285  HG2 GLN A  20      63.990  21.750  51.030  0.00  0.00           H  
ATOM    286  CD  GLN A  20      63.320  20.300  52.540  0.00  0.00           C  
ATOM    287  OE1 GLN A  20      62.770  20.290  53.620  0.00  0.00           O  
ATOM    288  NE2 GLN A  20      64.150  19.340  52.150  0.00  0.00           N  
ATOM    289 1HE2 GLN A  20      64.490  19.340  51.210  0.00  0.00           H  
ATOM    290 2HE2 GLN A  20      64.530  18.750  52.880  0.00  0.00           H  
ATOM    291  C   GLN A  20      61.270  21.760  48.240  0.00  0.00           C  
ATOM    292  O   GLN A  20      61.910  21.300  47.280  0.00  0.00           O  
ATOM    293  N   GLU A  21      59.920  21.990  48.160  0.00  0.00           N  
ATOM    294  H   GLU A  21      59.550  22.290  49.050  0.00  0.00           H  
ATOM    295  CA  GLU A  21      59.100  21.700  47.020  0.00  0.00           C  
ATOM    296  HA  GLU A  21      59.440  20.770  46.590  0.00  0.00           H  
ATOM    297  CB  GLU A  21      57.660  21.550  47.530  0.00  0.00           C  
ATOM    298  HB1 GLU A  21      57.220  22.430  48.000  0.00  0.00           H  
ATOM    299  HB2 GLU A  21      57.770  20.710  48.220  0.00  0.00           H  
ATOM    300  CG  GLU A  21      56.630  21.040  46.500  0.00  0.00           C  
ATOM    301  HG1 GLU A  21      57.070  20.210  45.960  0.00  0.00           H  
ATOM    302  HG2 GLU A  21      56.430  21.830  45.780  0.00  0.00           H  
ATOM    303  CD  GLU A  21      55.360  20.540  47.200  0.00  0.00           C  
ATOM    304  OE1 GLU A  21      55.400  19.490  47.960  0.00  0.00           O  
ATOM    305  OE2 GLU A  21      54.330  21.190  46.960  0.00  0.00           O  
ATOM    306  C   GLU A  21      59.250  22.720  45.840  0.00  0.00           C  
ATOM    307  O   GLU A  21      59.620  22.290  44.720  0.00  0.00           O  
ATOM    308  N   PHE A  22      59.200  24.030  46.190  0.00  0.00           N  
ATOM    309  H   PHE A  22      58.970  24.340  47.120  0.00  0.00           H  
ATOM    310  CA  PHE A  22      59.620  25.130  45.270  0.00  0.00           C  
ATOM    311  HA  PHE A  22      58.790  25.250  44.570  0.00  0.00           H  
ATOM    312  CB  PHE A  22      59.650  26.450  46.010  0.00  0.00           C  
ATOM    313  HB1 PHE A  22      60.490  26.560  46.700  0.00  0.00           H  
ATOM    314  HB2 PHE A  22      58.780  26.410  46.670  0.00  0.00           H  
ATOM    315  CG  PHE A  22      59.620  27.630  44.990  0.00  0.00           C  
ATOM    316  CD1 PHE A  22      58.550  27.750  44.040  0.00  0.00           C  
ATOM    317  HD1 PHE A  22      57.670  27.110  44.000  0.00  0.00           H  
ATOM    318  CE1 PHE A  22      58.490  28.900  43.200  0.00  0.00           C  
ATOM    319  HE1 PHE A  22      57.710  29.050  42.470  0.00  0.00           H  
ATOM    320  CZ  PHE A  22      59.600  29.810  43.170  0.00  0.00           C  
ATOM    321  HZ  PHE A  22      59.590  30.650  42.490  0.00  0.00           H  
ATOM    322  CE2 PHE A  22      60.670  29.660  44.120  0.00  0.00           C  
ATOM    323  HE2 PHE A  22      61.470  30.370  44.230  0.00  0.00           H  
ATOM    324  CD2 PHE A  22      60.660  28.590  45.020  0.00  0.00           C  
ATOM    325  HD2 PHE A  22      61.470  28.540  45.720  0.00  0.00           H  
ATOM    326  C   PHE A  22      60.960  24.850  44.500  0.00  0.00           C  
ATOM    327  O   PHE A  22      61.080  25.020  43.300  0.00  0.00           O  
ATOM    328  N   TRP A  23      61.890  24.280  45.280  0.00  0.00           N  
ATOM    329  H   TRP A  23      61.600  24.050  46.220  0.00  0.00           H  
ATOM    330  CA  TRP A  23      63.230  23.900  44.810  0.00  0.00           C  
ATOM    331  HA  TRP A  23      63.680  24.690  44.210  0.00  0.00           H  
ATOM    332  CB  TRP A  23      64.100  23.610  46.000  0.00  0.00           C  
ATOM    333  HB1 TRP A  23      63.710  22.950  46.760  0.00  0.00           H  
ATOM    334  HB2 TRP A  23      64.320  24.620  46.390  0.00  0.00           H  
ATOM    335  CG  TRP A  23      65.450  23.100  45.590  0.00  0.00           C  
ATOM    336  CD1 TRP A  23      66.060  22.020  46.000  0.00  0.00           C  
ATOM    337  HD1 TRP A  23      65.730  21.390  46.810  0.00  0.00           H  
ATOM    338  NE1 TRP A  23      67.230  21.940  45.380  0.00  0.00           N  
ATOM    339  HE1 TRP A  23      67.940  21.250  45.590  0.00  0.00           H  
ATOM    340  CE2 TRP A  23      67.520  22.990  44.540  0.00  0.00           C  
ATOM    341  CZ2 TRP A  23      68.610  23.390  43.750  0.00  0.00           C  
ATOM    342  HZ2 TRP A  23      69.440  22.700  43.730  0.00  0.00           H  
ATOM    343  CH2 TRP A  23      68.560  24.650  43.140  0.00  0.00           C  
ATOM    344  HH2 TRP A  23      69.370  25.030  42.540  0.00  0.00           H  
ATOM    345  CZ3 TRP A  23      67.440  25.420  43.160  0.00  0.00           C  
ATOM    346  HZ3 TRP A  23      67.480  26.420  42.730  0.00  0.00           H  
ATOM    347  CE3 TRP A  23      66.360  25.020  43.940  0.00  0.00           C  
ATOM    348  HE3 TRP A  23      65.470  25.620  44.060  0.00  0.00           H  
ATOM    349  CD2 TRP A  23      66.390  23.800  44.670  0.00  0.00           C  
ATOM    350  C   TRP A  23      63.120  22.750  43.820  0.00  0.00           C  
ATOM    351  O   TRP A  23      63.640  22.820  42.730  0.00  0.00           O  
ATOM    352  N   ALA A  24      62.330  21.760  44.150  0.00  0.00           N  
ATOM    353  H   ALA A  24      61.840  21.830  45.030  0.00  0.00           H  
ATOM    354  CA  ALA A  24      62.110  20.490  43.310  0.00  0.00           C  
ATOM    355  HA  ALA A  24      63.090  20.050  43.210  0.00  0.00           H  
ATOM    356  CB  ALA A  24      61.230  19.490  44.140  0.00  0.00           C  
ATOM    357  HB1 ALA A  24      60.190  19.810  44.140  0.00  0.00           H  
ATOM    358  HB2 ALA A  24      61.140  18.560  43.570  0.00  0.00           H  
ATOM    359  HB3 ALA A  24      61.590  19.260  45.140  0.00  0.00           H  
ATOM    360  C   ALA A  24      61.600  20.810  41.920  0.00  0.00           C  
ATOM    361  O   ALA A  24      61.980  20.170  40.910  0.00  0.00           O  
ATOM    362  N   ASN A  25      60.700  21.790  41.870  0.00  0.00           N  
ATOM    363  H   ASN A  25      60.510  22.280  42.740  0.00  0.00           H  
ATOM    364  CA  ASN A  25      60.140  22.320  40.660  0.00  0.00           C  
ATOM    365  HA  ASN A  25      59.910  21.500  39.980  0.00  0.00           H  
ATOM    366  CB  ASN A  25      58.840  23.060  40.960  0.00  0.00           C  
ATOM    367  HB1 ASN A  25      58.720  23.690  40.080  0.00  0.00           H  
ATOM    368  HB2 ASN A  25      58.920  23.700  41.830  0.00  0.00           H  
ATOM    369  CG  ASN A  25      57.670  22.130  41.190  0.00  0.00           C  
ATOM    370  OD1 ASN A  25      57.510  21.040  40.660  0.00  0.00           O  
ATOM    371  ND2 ASN A  25      56.690  22.640  41.930  0.00  0.00           N  
ATOM    372 1HD2 ASN A  25      56.930  23.520  42.360  0.00  0.00           H  
ATOM    373 2HD2 ASN A  25      55.770  22.250  41.800  0.00  0.00           H  
ATOM    374  C   ASN A  25      61.170  23.220  39.900  0.00  0.00           C  
ATOM    375  O   ASN A  25      61.230  22.920  38.730  0.00  0.00           O  
ATOM    376  N   LEU A  26      61.890  24.120  40.540  0.00  0.00           N  
ATOM    377  H   LEU A  26      61.610  24.400  41.470  0.00  0.00           H  
ATOM    378  CA  LEU A  26      62.940  24.920  39.860  0.00  0.00           C  
ATOM    379  HA  LEU A  26      62.460  25.650  39.200  0.00  0.00           H  
ATOM    380  CB  LEU A  26      63.600  25.690  41.000  0.00  0.00           C  
ATOM    381  HB1 LEU A  26      64.630  25.930  40.740  0.00  0.00           H  
ATOM    382  HB2 LEU A  26      63.500  25.070  41.890  0.00  0.00           H  
ATOM    383  CG  LEU A  26      62.830  27.020  41.320  0.00  0.00           C  
ATOM    384  HG  LEU A  26      61.770  26.790  41.420  0.00  0.00           H  
ATOM    385  CD1 LEU A  26      63.390  27.480  42.680  0.00  0.00           C  
ATOM    386 1HD1 LEU A  26      64.480  27.510  42.690  0.00  0.00           H  
ATOM    387 2HD1 LEU A  26      62.930  28.460  42.860  0.00  0.00           H  
ATOM    388 3HD1 LEU A  26      62.980  26.760  43.380  0.00  0.00           H  
ATOM    389  CD2 LEU A  26      63.150  28.060  40.300  0.00  0.00           C  
ATOM    390 1HD2 LEU A  26      62.960  27.720  39.280  0.00  0.00           H  
ATOM    391 2HD2 LEU A  26      62.520  28.920  40.540  0.00  0.00           H  
ATOM    392 3HD2 LEU A  26      64.150  28.470  40.300  0.00  0.00           H  
ATOM    393  C   LEU A  26      64.100  24.050  39.300  0.00  0.00           C  
ATOM    394  O   LEU A  26      64.410  24.060  38.050  0.00  0.00           O  
ATOM    395  N   ILE A  27      64.810  23.300  40.170  0.00  0.00           N  
ATOM    396  H   ILE A  27      64.600  23.330  41.160  0.00  0.00           H  
ATOM    397  CA  ILE A  27      65.960  22.530  39.710  0.00  0.00           C  
ATOM    398  HA  ILE A  27      66.640  23.200  39.160  0.00  0.00           H  
ATOM    399  CB  ILE A  27      66.620  21.950  40.990  0.00  0.00           C  
ATOM    400  HB  ILE A  27      66.780  22.780  41.680  0.00  0.00           H  
ATOM    401  CG2 ILE A  27      65.880  20.710  41.660  0.00  0.00           C  
ATOM    402 1HG2 ILE A  27      64.870  21.070  41.850  0.00  0.00           H  
ATOM    403 2HG2 ILE A  27      65.830  19.880  40.960  0.00  0.00           H  
ATOM    404 3HG2 ILE A  27      66.410  20.540  42.600  0.00  0.00           H  
ATOM    405  CG1 ILE A  27      68.030  21.360  40.750  0.00  0.00           C  
ATOM    406 1HG1 ILE A  27      67.880  20.570  40.020  0.00  0.00           H  
ATOM    407 2HG1 ILE A  27      68.410  20.940  41.680  0.00  0.00           H  
ATOM    408  CD  ILE A  27      69.000  22.430  40.230  0.00  0.00           C  
ATOM    409  HD1 ILE A  27      69.040  22.400  39.140  0.00  0.00           H  
ATOM    410  HD2 ILE A  27      68.710  23.460  40.470  0.00  0.00           H  
ATOM    411  HD3 ILE A  27      70.030  22.150  40.440  0.00  0.00           H  
ATOM    412  C   ILE A  27      65.550  21.410  38.770  0.00  0.00           C  
ATOM    413  O   ILE A  27      66.290  20.950  37.920  0.00  0.00           O  
ATOM    414  N   GLY A  28      64.300  21.030  38.910  0.00  0.00           N  
ATOM    415  H   GLY A  28      63.910  21.370  39.770  0.00  0.00           H  
ATOM    416  CA  GLY A  28      63.540  20.060  38.030  0.00  0.00           C  
ATOM    417  HA1 GLY A  28      62.680  19.760  38.650  0.00  0.00           H  
ATOM    418  HA2 GLY A  28      64.250  19.300  37.730  0.00  0.00           H  
ATOM    419  C   GLY A  28      62.910  20.600  36.720  0.00  0.00           C  
ATOM    420  O   GLY A  28      62.260  19.860  35.960  0.00  0.00           O  
ATOM    421  N   GLY A  29      63.100  21.900  36.390  0.00  0.00           N  
ATOM    422  H   GLY A  29      63.740  22.470  36.930  0.00  0.00           H  
ATOM    423  CA  GLY A  29      62.650  22.420  35.100  0.00  0.00           C  
ATOM    424  HA1 GLY A  29      63.260  22.050  34.270  0.00  0.00           H  
ATOM    425  HA2 GLY A  29      63.050  23.440  35.110  0.00  0.00           H  
ATOM    426  C   GLY A  29      61.160  22.340  34.950  0.00  0.00           C  
ATOM    427  O   GLY A  29      60.720  22.290  33.770  0.00  0.00           O  
ATOM    428  N   VAL A  30      60.410  22.310  36.020  0.00  0.00           N  
ATOM    429  H   VAL A  30      60.910  22.450  36.870  0.00  0.00           H  
ATOM    430  CA  VAL A  30      59.030  21.920  36.000  0.00  0.00           C  
ATOM    431  HA  VAL A  30      58.690  21.290  35.170  0.00  0.00           H  
ATOM    432  CB  VAL A  30      58.610  21.150  37.300  0.00  0.00           C  
ATOM    433  HB  VAL A  30      58.660  21.810  38.160  0.00  0.00           H  
ATOM    434  CG1 VAL A  30      57.190  20.520  37.150  0.00  0.00           C  
ATOM    435 1HG1 VAL A  30      57.230  19.940  36.230  0.00  0.00           H  
ATOM    436 2HG1 VAL A  30      57.000  19.710  37.860  0.00  0.00           H  
ATOM    437 3HG1 VAL A  30      56.440  21.320  37.120  0.00  0.00           H  
ATOM    438  CG2 VAL A  30      59.470  19.960  37.650  0.00  0.00           C  
ATOM    439 1HG2 VAL A  30      60.500  20.260  37.760  0.00  0.00           H  
ATOM    440 2HG2 VAL A  30      59.190  19.540  38.620  0.00  0.00           H  
ATOM    441 3HG2 VAL A  30      59.450  19.230  36.840  0.00  0.00           H  
ATOM    442  C   VAL A  30      58.230  23.200  35.970  0.00  0.00           C  
ATOM    443  O   VAL A  30      58.310  24.060  36.860  0.00  0.00           O  
ATOM    444  N   ASP A  31      57.260  23.310  35.030  0.00  0.00           N  
ATOM    445  H   ASP A  31      57.120  22.610  34.310  0.00  0.00           H  
ATOM    446  CA  ASP A  31      56.400  24.450  35.010  0.00  0.00           C  
ATOM    447  HA  ASP A  31      56.990  25.340  35.210  0.00  0.00           H  
ATOM    448  CB  ASP A  31      55.760  24.520  33.680  0.00  0.00           C  
ATOM    449  HB1 ASP A  31      55.330  23.550  33.450  0.00  0.00           H  
ATOM    450  HB2 ASP A  31      56.530  24.540  32.900  0.00  0.00           H  
ATOM    451  CG  ASP A  31      54.800  25.620  33.470  0.00  0.00           C  
ATOM    452  OD1 ASP A  31      53.760  25.360  32.860  0.00  0.00           O  
ATOM    453  OD2 ASP A  31      55.170  26.780  33.870  0.00  0.00           O  
ATOM    454  C   ASP A  31      55.330  24.560  36.160  0.00  0.00           C  
ATOM    455  O   ASP A  31      54.370  23.800  36.240  0.00  0.00           O  
ATOM    456  N   MET A  32      55.380  25.640  37.050  0.00  0.00           N  
ATOM    457  H   MET A  32      56.210  26.230  37.030  0.00  0.00           H  
ATOM    458  CA  MET A  32      54.460  25.870  38.210  0.00  0.00           C  
ATOM    459  HA  MET A  32      54.000  24.970  38.630  0.00  0.00           H  
ATOM    460  CB  MET A  32      55.260  26.470  39.380  0.00  0.00           C  
ATOM    461  HB1 MET A  32      54.520  26.480  40.180  0.00  0.00           H  
ATOM    462  HB2 MET A  32      55.570  27.490  39.140  0.00  0.00           H  
ATOM    463  CG  MET A  32      56.430  25.650  39.930  0.00  0.00           C  
ATOM    464  HG1 MET A  32      56.980  25.160  39.120  0.00  0.00           H  
ATOM    465  HG2 MET A  32      55.980  24.770  40.390  0.00  0.00           H  
ATOM    466  SD  MET A  32      57.370  26.440  41.240  0.00  0.00           S  
ATOM    467  CE  MET A  32      58.800  26.910  40.270  0.00  0.00           C  
ATOM    468  HE1 MET A  32      59.410  27.650  40.800  0.00  0.00           H  
ATOM    469  HE2 MET A  32      59.280  25.970  40.000  0.00  0.00           H  
ATOM    470  HE3 MET A  32      58.290  27.400  39.450  0.00  0.00           H  
ATOM    471  C   MET A  32      53.210  26.660  37.860  0.00  0.00           C  
ATOM    472  O   MET A  32      52.630  27.210  38.780  0.00  0.00           O  
ATOM    473  N   VAL A  33      52.820  26.610  36.600  0.00  0.00           N  
ATOM    474  H   VAL A  33      53.360  25.990  36.010  0.00  0.00           H  
ATOM    475  CA  VAL A  33      51.710  27.260  35.960  0.00  0.00           C  
ATOM    476  HA  VAL A  33      51.120  27.730  36.740  0.00  0.00           H  
ATOM    477  CB  VAL A  33      52.190  28.350  34.950  0.00  0.00           C  
ATOM    478  HB  VAL A  33      53.010  27.980  34.330  0.00  0.00           H  
ATOM    479  CG1 VAL A  33      51.140  28.880  33.930  0.00  0.00           C  
ATOM    480 1HG1 VAL A  33      50.690  28.060  33.360  0.00  0.00           H  
ATOM    481 2HG1 VAL A  33      50.300  29.320  34.450  0.00  0.00           H  
ATOM    482 3HG1 VAL A  33      51.450  29.670  33.240  0.00  0.00           H  
ATOM    483  CG2 VAL A  33      52.560  29.560  35.830  0.00  0.00           C  
ATOM    484 1HG2 VAL A  33      51.650  29.940  36.300  0.00  0.00           H  
ATOM    485 2HG2 VAL A  33      53.290  29.380  36.610  0.00  0.00           H  
ATOM    486 3HG2 VAL A  33      52.940  30.360  35.190  0.00  0.00           H  
ATOM    487  C   VAL A  33      50.810  26.120  35.250  0.00  0.00           C  
ATOM    488  O   VAL A  33      51.270  25.180  34.570  0.00  0.00           O  
ATOM    489  N   THR A  34      49.490  26.200  35.450  0.00  0.00           N  
ATOM    490  H   THR A  34      49.110  26.990  35.960  0.00  0.00           H  
ATOM    491  CA  THR A  34      48.520  25.110  35.160  0.00  0.00           C  
ATOM    492  HA  THR A  34      48.960  24.660  34.280  0.00  0.00           H  
ATOM    493  CB  THR A  34      48.380  24.150  36.340  0.00  0.00           C  
ATOM    494  HB  THR A  34      47.520  23.540  36.080  0.00  0.00           H  
ATOM    495  CG2 THR A  34      49.620  23.310  36.580  0.00  0.00           C  
ATOM    496 1HG2 THR A  34      49.910  22.670  35.740  0.00  0.00           H  
ATOM    497 2HG2 THR A  34      50.460  23.960  36.800  0.00  0.00           H  
ATOM    498 3HG2 THR A  34      49.450  22.570  37.370  0.00  0.00           H  
ATOM    499  OG1 THR A  34      48.120  24.730  37.580  0.00  0.00           O  
ATOM    500  HG1 THR A  34      47.200  24.570  37.780  0.00  0.00           H  
ATOM    501  C   THR A  34      47.120  25.570  34.640  0.00  0.00           C  
ATOM    502  O   THR A  34      46.570  26.580  35.080  0.00  0.00           O  
ATOM    503  N   ASP A  35      46.550  24.790  33.770  0.00  0.00           N  
ATOM    504  H   ASP A  35      46.910  23.860  33.710  0.00  0.00           H  
ATOM    505  CA  ASP A  35      45.290  25.020  33.140  0.00  0.00           C  
ATOM    506  HA  ASP A  35      45.360  26.040  32.810  0.00  0.00           H  
ATOM    507  CB  ASP A  35      45.200  24.210  31.890  0.00  0.00           C  
ATOM    508  HB1 ASP A  35      45.970  24.400  31.150  0.00  0.00           H  
ATOM    509  HB2 ASP A  35      44.300  24.510  31.360  0.00  0.00           H  
ATOM    510  CG  ASP A  35      45.240  22.710  32.040  0.00  0.00           C  
ATOM    511  OD1 ASP A  35      45.230  22.020  31.010  0.00  0.00           O  
ATOM    512  OD2 ASP A  35      45.110  22.170  33.180  0.00  0.00           O  
ATOM    513  C   ASP A  35      43.980  24.880  33.950  0.00  0.00           C  
ATOM    514  O   ASP A  35      42.860  25.060  33.430  0.00  0.00           O  
ATOM    515  N   ASP A  36      44.070  24.560  35.220  0.00  0.00           N  
ATOM    516  H   ASP A  36      45.010  24.350  35.520  0.00  0.00           H  
ATOM    517  CA  ASP A  36      42.980  24.140  36.140  0.00  0.00           C  
ATOM    518  HA  ASP A  36      42.340  23.600  35.450  0.00  0.00           H  
ATOM    519  CB  ASP A  36      43.430  23.240  37.320  0.00  0.00           C  
ATOM    520  HB1 ASP A  36      43.890  22.360  36.870  0.00  0.00           H  
ATOM    521  HB2 ASP A  36      42.570  22.970  37.920  0.00  0.00           H  
ATOM    522  CG  ASP A  36      44.450  23.960  38.150  0.00  0.00           C  
ATOM    523  OD1 ASP A  36      44.130  25.010  38.750  0.00  0.00           O  
ATOM    524  OD2 ASP A  36      45.620  23.520  38.130  0.00  0.00           O  
ATOM    525  C   ASP A  36      42.120  25.360  36.620  0.00  0.00           C  
ATOM    526  O   ASP A  36      42.570  26.490  36.430  0.00  0.00           O  
ATOM    527  N   ASP A  37      40.890  25.140  37.100  0.00  0.00           N  
ATOM    528  H   ASP A  37      40.650  24.180  37.320  0.00  0.00           H  
ATOM    529  CA  ASP A  37      39.800  26.130  37.230  0.00  0.00           C  
ATOM    530  HA  ASP A  37      40.020  27.030  36.670  0.00  0.00           H  
ATOM    531  CB  ASP A  37      38.610  25.520  36.600  0.00  0.00           C  
ATOM    532  HB1 ASP A  37      37.930  26.360  36.610  0.00  0.00           H  
ATOM    533  HB2 ASP A  37      38.200  24.700  37.200  0.00  0.00           H  
ATOM    534  CG  ASP A  37      38.700  25.060  35.160  0.00  0.00           C  
ATOM    535  OD1 ASP A  37      38.020  24.140  34.660  0.00  0.00           O  
ATOM    536  OD2 ASP A  37      39.460  25.660  34.370  0.00  0.00           O  
ATOM    537  C   ASP A  37      39.580  26.550  38.760  0.00  0.00           C  
ATOM    538  O   ASP A  37      38.460  26.920  39.210  0.00  0.00           O  
ATOM    539  N   ARG A  38      40.620  26.290  39.570  0.00  0.00           N  
ATOM    540  H   ARG A  38      41.380  25.760  39.160  0.00  0.00           H  
ATOM    541  CA  ARG A  38      40.570  26.490  41.000  0.00  0.00           C  
ATOM    542  HA  ARG A  38      39.910  25.760  41.470  0.00  0.00           H  
ATOM    543  CB  ARG A  38      42.030  26.230  41.560  0.00  0.00           C  
ATOM    544  HB1 ARG A  38      42.010  26.540  42.600  0.00  0.00           H  
ATOM    545  HB2 ARG A  38      42.800  26.800  41.050  0.00  0.00           H  
ATOM    546  CG  ARG A  38      42.490  24.790  41.700  0.00  0.00           C  
ATOM    547  HG1 ARG A  38      42.560  24.260  40.750  0.00  0.00           H  
ATOM    548  HG2 ARG A  38      41.660  24.280  42.210  0.00  0.00           H  
ATOM    549  CD  ARG A  38      43.810  24.800  42.380  0.00  0.00           C  
ATOM    550  HD1 ARG A  38      43.840  23.980  43.110  0.00  0.00           H  
ATOM    551  HD2 ARG A  38      43.900  25.650  43.040  0.00  0.00           H  
ATOM    552  NE  ARG A  38      44.920  24.800  41.430  0.00  0.00           N  
ATOM    553  HE  ARG A  38      44.700  24.880  40.450  0.00  0.00           H  
ATOM    554  CZ  ARG A  38      46.240  24.490  41.530  0.00  0.00           C  
ATOM    555  NH1 ARG A  38      46.910  24.550  42.580  0.00  0.00           N  
ATOM    556 1HH1 ARG A  38      46.390  24.890  43.380  0.00  0.00           H  
ATOM    557 2HH1 ARG A  38      47.820  24.120  42.550  0.00  0.00           H  
ATOM    558  NH2 ARG A  38      46.950  24.090  40.460  0.00  0.00           N  
ATOM    559 1HH2 ARG A  38      46.400  23.880  39.630  0.00  0.00           H  
ATOM    560 2HH2 ARG A  38      47.940  23.870  40.540  0.00  0.00           H  
ATOM    561  C   ARG A  38      40.200  27.910  41.390  0.00  0.00           C  
ATOM    562  O   ARG A  38      39.970  28.120  42.560  0.00  0.00           O  
ATOM    563  N   ARG A  39      40.200  28.900  40.510  0.00  0.00           N  
ATOM    564  H   ARG A  39      40.420  28.610  39.570  0.00  0.00           H  
ATOM    565  CA  ARG A  39      39.760  30.220  40.830  0.00  0.00           C  
ATOM    566  HA  ARG A  39      39.290  30.240  41.820  0.00  0.00           H  
ATOM    567  CB  ARG A  39      40.910  31.260  40.840  0.00  0.00           C  
ATOM    568  HB1 ARG A  39      40.430  32.140  41.280  0.00  0.00           H  
ATOM    569  HB2 ARG A  39      41.270  31.470  39.840  0.00  0.00           H  
ATOM    570  CG  ARG A  39      42.110  30.890  41.680  0.00  0.00           C  
ATOM    571  HG1 ARG A  39      42.950  31.580  41.530  0.00  0.00           H  
ATOM    572  HG2 ARG A  39      42.420  29.900  41.350  0.00  0.00           H  
ATOM    573  CD  ARG A  39      41.870  30.840  43.170  0.00  0.00           C  
ATOM    574  HD1 ARG A  39      40.980  30.280  43.450  0.00  0.00           H  
ATOM    575  HD2 ARG A  39      41.640  31.820  43.570  0.00  0.00           H  
ATOM    576  NE  ARG A  39      43.050  30.350  43.890  0.00  0.00           N  
ATOM    577  HE  ARG A  39      43.920  30.870  43.800  0.00  0.00           H  
ATOM    578  CZ  ARG A  39      43.230  29.130  44.380  0.00  0.00           C  
ATOM    579  NH1 ARG A  39      42.120  28.370  44.570  0.00  0.00           N  
ATOM    580 1HH1 ARG A  39      41.210  28.780  44.650  0.00  0.00           H  
ATOM    581 2HH1 ARG A  39      42.290  27.370  44.680  0.00  0.00           H  
ATOM    582  NH2 ARG A  39      44.470  28.600  44.500  0.00  0.00           N  
ATOM    583 1HH2 ARG A  39      45.120  29.360  44.460  0.00  0.00           H  
ATOM    584 2HH2 ARG A  39      44.600  27.700  44.950  0.00  0.00           H  
ATOM    585  C   ARG A  39      38.550  30.520  39.990  0.00  0.00           C  
ATOM    586  O   ARG A  39      37.500  30.930  40.470  0.00  0.00           O  
ATOM    587  N   TRP A  40      38.610  30.280  38.690  0.00  0.00           N  
ATOM    588  H   TRP A  40      39.410  29.830  38.280  0.00  0.00           H  
ATOM    589  CA  TRP A  40      37.500  30.580  37.740  0.00  0.00           C  
ATOM    590  HA  TRP A  40      36.560  30.300  38.210  0.00  0.00           H  
ATOM    591  CB  TRP A  40      37.350  32.030  37.450  0.00  0.00           C  
ATOM    592  HB1 TRP A  40      37.090  32.440  38.420  0.00  0.00           H  
ATOM    593  HB2 TRP A  40      36.450  32.120  36.830  0.00  0.00           H  
ATOM    594  CG  TRP A  40      38.490  32.740  36.790  0.00  0.00           C  
ATOM    595  CD1 TRP A  40      38.690  32.900  35.460  0.00  0.00           C  
ATOM    596  HD1 TRP A  40      38.070  32.570  34.640  0.00  0.00           H  
ATOM    597  NE1 TRP A  40      39.780  33.700  35.200  0.00  0.00           N  
ATOM    598  HE1 TRP A  40      40.060  33.960  34.270  0.00  0.00           H  
ATOM    599  CE2 TRP A  40      40.340  34.140  36.350  0.00  0.00           C  
ATOM    600  CZ2 TRP A  40      41.400  35.030  36.490  0.00  0.00           C  
ATOM    601  HZ2 TRP A  40      41.870  35.440  35.610  0.00  0.00           H  
ATOM    602  CH2 TRP A  40      41.840  35.250  37.810  0.00  0.00           C  
ATOM    603  HH2 TRP A  40      42.690  35.910  37.920  0.00  0.00           H  
ATOM    604  CZ3 TRP A  40      41.090  34.670  38.910  0.00  0.00           C  
ATOM    605  HZ3 TRP A  40      41.540  34.730  39.880  0.00  0.00           H  
ATOM    606  CE3 TRP A  40      40.030  33.780  38.700  0.00  0.00           C  
ATOM    607  HE3 TRP A  40      39.590  33.230  39.520  0.00  0.00           H  
ATOM    608  CD2 TRP A  40      39.580  33.500  37.370  0.00  0.00           C  
ATOM    609  C   TRP A  40      37.680  29.750  36.490  0.00  0.00           C  
ATOM    610  O   TRP A  40      38.750  29.150  36.100  0.00  0.00           O  
ATOM    611  N   LYS A  41      36.510  29.390  35.890  0.00  0.00           N  
ATOM    612  H   LYS A  41      35.630  29.810  36.170  0.00  0.00           H  
ATOM    613  CA  LYS A  41      36.390  28.580  34.640  0.00  0.00           C  
ATOM    614  HA  LYS A  41      36.800  27.600  34.910  0.00  0.00           H  
ATOM    615  CB  LYS A  41      34.930  28.350  34.230  0.00  0.00           C  
ATOM    616  HB1 LYS A  41      34.960  27.760  33.310  0.00  0.00           H  
ATOM    617  HB2 LYS A  41      34.480  29.340  34.090  0.00  0.00           H  
ATOM    618  CG  LYS A  41      34.080  27.490  35.210  0.00  0.00           C  
ATOM    619  HG1 LYS A  41      33.180  27.050  34.760  0.00  0.00           H  
ATOM    620  HG2 LYS A  41      33.750  28.130  36.040  0.00  0.00           H  
ATOM    621  CD  LYS A  41      34.720  26.290  35.810  0.00  0.00           C  
ATOM    622  HD1 LYS A  41      35.450  26.600  36.550  0.00  0.00           H  
ATOM    623  HD2 LYS A  41      35.290  25.730  35.070  0.00  0.00           H  
ATOM    624  CE  LYS A  41      33.660  25.470  36.560  0.00  0.00           C  
ATOM    625  HE1 LYS A  41      32.970  25.030  35.840  0.00  0.00           H  
ATOM    626  HE2 LYS A  41      33.110  26.210  37.120  0.00  0.00           H  
ATOM    627  NZ  LYS A  41      34.280  24.460  37.560  0.00  0.00           N1+
ATOM    628  HZ1 LYS A  41      34.710  23.710  37.020  0.00  0.00           H  
ATOM    629  HZ2 LYS A  41      34.890  24.900  38.220  0.00  0.00           H  
ATOM    630  HZ3 LYS A  41      33.490  24.050  38.010  0.00  0.00           H  
ATOM    631  C   LYS A  41      37.330  29.130  33.530  0.00  0.00           C  
ATOM    632  O   LYS A  41      37.340  30.340  33.250  0.00  0.00           O  
ATOM    633  N   ALA A  42      37.840  28.210  32.680  0.00  0.00           N  
ATOM    634  H   ALA A  42      37.960  27.260  33.000  0.00  0.00           H  
ATOM    635  CA  ALA A  42      38.360  28.510  31.300  0.00  0.00           C  
ATOM    636  HA  ALA A  42      39.340  28.990  31.460  0.00  0.00           H  
ATOM    637  CB  ALA A  42      38.580  27.170  30.660  0.00  0.00           C  
ATOM    638  HB1 ALA A  42      39.180  26.580  31.350  0.00  0.00           H  
ATOM    639  HB2 ALA A  42      37.640  26.680  30.410  0.00  0.00           H  
ATOM    640  HB3 ALA A  42      39.210  27.330  29.780  0.00  0.00           H  
ATOM    641  C   ALA A  42      37.440  29.410  30.420  0.00  0.00           C  
ATOM    642  O   ALA A  42      36.230  29.180  30.210  0.00  0.00           O  
ATOM    643  N   GLY A  43      37.980  30.470  29.810  0.00  0.00           N  
ATOM    644  H   GLY A  43      38.980  30.550  29.930  0.00  0.00           H  
ATOM    645  CA  GLY A  43      37.330  31.320  28.800  0.00  0.00           C  
ATOM    646  HA1 GLY A  43      36.700  30.730  28.120  0.00  0.00           H  
ATOM    647  HA2 GLY A  43      38.120  31.870  28.300  0.00  0.00           H  
ATOM    648  C   GLY A  43      36.480  32.450  29.390  0.00  0.00           C  
ATOM    649  O   GLY A  43      36.080  33.360  28.690  0.00  0.00           O  
ATOM    650  N   LEU A  44      36.260  32.580  30.740  0.00  0.00           N  
ATOM    651  H   LEU A  44      36.470  31.740  31.250  0.00  0.00           H  
ATOM    652  CA  LEU A  44      35.440  33.640  31.310  0.00  0.00           C  
ATOM    653  HA  LEU A  44      34.460  33.560  30.840  0.00  0.00           H  
ATOM    654  CB  LEU A  44      35.440  33.370  32.830  0.00  0.00           C  
ATOM    655  HB1 LEU A  44      36.490  33.290  33.110  0.00  0.00           H  
ATOM    656  HB2 LEU A  44      34.950  32.410  32.920  0.00  0.00           H  
ATOM    657  CG  LEU A  44      34.730  34.460  33.590  0.00  0.00           C  
ATOM    658  HG  LEU A  44      35.200  35.430  33.520  0.00  0.00           H  
ATOM    659  CD1 LEU A  44      33.240  34.620  33.230  0.00  0.00           C  
ATOM    660 1HD1 LEU A  44      33.290  35.180  32.290  0.00  0.00           H  
ATOM    661 2HD1 LEU A  44      32.660  33.700  33.380  0.00  0.00           H  
ATOM    662 3HD1 LEU A  44      32.850  35.380  33.910  0.00  0.00           H  
ATOM    663  CD2 LEU A  44      34.790  34.110  35.100  0.00  0.00           C  
ATOM    664 1HD2 LEU A  44      34.020  34.470  35.770  0.00  0.00           H  
ATOM    665 2HD2 LEU A  44      34.720  33.030  35.220  0.00  0.00           H  
ATOM    666 3HD2 LEU A  44      35.780  34.410  35.480  0.00  0.00           H  
ATOM    667  C   LEU A  44      35.970  35.030  30.930  0.00  0.00           C  
ATOM    668  O   LEU A  44      37.140  35.270  31.090  0.00  0.00           O  
ATOM    669  N   TYR A  45      35.190  35.860  30.340  0.00  0.00           N  
ATOM    670  H   TYR A  45      34.310  35.490  29.990  0.00  0.00           H  
ATOM    671  CA  TYR A  45      35.640  37.220  29.870  0.00  0.00           C  
ATOM    672  HA  TYR A  45      34.790  37.690  29.380  0.00  0.00           H  
ATOM    673  CB  TYR A  45      36.020  38.210  31.050  0.00  0.00           C  
ATOM    674  HB1 TYR A  45      36.220  39.170  30.570  0.00  0.00           H  
ATOM    675  HB2 TYR A  45      36.950  37.810  31.450  0.00  0.00           H  
ATOM    676  CG  TYR A  45      34.880  38.370  32.090  0.00  0.00           C  
ATOM    677  CD1 TYR A  45      33.620  38.800  31.640  0.00  0.00           C  
ATOM    678  HD1 TYR A  45      33.450  39.030  30.610  0.00  0.00           H  
ATOM    679  CE1 TYR A  45      32.530  38.610  32.540  0.00  0.00           C  
ATOM    680  HE1 TYR A  45      31.530  38.790  32.160  0.00  0.00           H  
ATOM    681  CZ  TYR A  45      32.730  38.180  33.910  0.00  0.00           C  
ATOM    682  OH  TYR A  45      31.690  37.950  34.830  0.00  0.00           O  
ATOM    683  HH  TYR A  45      31.840  37.590  35.710  0.00  0.00           H  
ATOM    684  CE2 TYR A  45      34.050  37.950  34.320  0.00  0.00           C  
ATOM    685  HE2 TYR A  45      34.250  37.610  35.320  0.00  0.00           H  
ATOM    686  CD2 TYR A  45      35.150  37.990  33.420  0.00  0.00           C  
ATOM    687  HD2 TYR A  45      36.140  37.740  33.790  0.00  0.00           H  
ATOM    688  C   TYR A  45      36.640  37.210  28.740  0.00  0.00           C  
ATOM    689  O   TYR A  45      37.100  38.270  28.400  0.00  0.00           O  
ATOM    690  N   GLY A  46      36.970  36.030  28.170  0.00  0.00           N  
ATOM    691  H   GLY A  46      36.550  35.220  28.600  0.00  0.00           H  
ATOM    692  CA  GLY A  46      37.930  35.760  27.090  0.00  0.00           C  
ATOM    693  HA1 GLY A  46      37.990  36.710  26.560  0.00  0.00           H  
ATOM    694  HA2 GLY A  46      37.530  35.050  26.370  0.00  0.00           H  
ATOM    695  C   GLY A  46      39.350  35.320  27.610  0.00  0.00           C  
ATOM    696  O   GLY A  46      40.280  35.110  26.840  0.00  0.00           O  
ATOM    697  N   LEU A  47      39.460  35.050  28.910  0.00  0.00           N  
ATOM    698  H   LEU A  47      38.610  35.010  29.440  0.00  0.00           H  
ATOM    699  CA  LEU A  47      40.780  34.770  29.560  0.00  0.00           C  
ATOM    700  HA  LEU A  47      41.480  35.580  29.320  0.00  0.00           H  
ATOM    701  CB  LEU A  47      40.530  34.850  31.040  0.00  0.00           C  
ATOM    702  HB1 LEU A  47      41.260  34.330  31.660  0.00  0.00           H  
ATOM    703  HB2 LEU A  47      39.620  34.270  31.240  0.00  0.00           H  
ATOM    704  CG  LEU A  47      40.300  36.220  31.590  0.00  0.00           C  
ATOM    705  HG  LEU A  47      39.440  36.580  31.050  0.00  0.00           H  
ATOM    706  CD1 LEU A  47      39.820  36.140  33.020  0.00  0.00           C  
ATOM    707 1HD1 LEU A  47      40.600  35.730  33.670  0.00  0.00           H  
ATOM    708 2HD1 LEU A  47      39.540  37.120  33.420  0.00  0.00           H  
ATOM    709 3HD1 LEU A  47      38.970  35.460  32.980  0.00  0.00           H  
ATOM    710  CD2 LEU A  47      41.500  37.130  31.450  0.00  0.00           C  
ATOM    711 1HD2 LEU A  47      41.620  37.390  30.400  0.00  0.00           H  
ATOM    712 2HD2 LEU A  47      41.330  38.070  31.960  0.00  0.00           H  
ATOM    713 3HD2 LEU A  47      42.390  36.620  31.810  0.00  0.00           H  
ATOM    714  C   LEU A  47      41.370  33.390  29.160  0.00  0.00           C  
ATOM    715  O   LEU A  47      40.650  32.340  29.130  0.00  0.00           O  
ATOM    716  N   PRO A  48      42.680  33.340  28.780  0.00  0.00           N  
ATOM    717  CD  PRO A  48      43.510  34.430  28.480  0.00  0.00           C  
ATOM    718  HD1 PRO A  48      43.800  34.800  29.470  0.00  0.00           H  
ATOM    719  HD2 PRO A  48      43.050  35.180  27.850  0.00  0.00           H  
ATOM    720  CG  PRO A  48      44.750  33.820  27.810  0.00  0.00           C  
ATOM    721  HG1 PRO A  48      45.580  34.500  27.960  0.00  0.00           H  
ATOM    722  HG2 PRO A  48      44.670  33.580  26.750  0.00  0.00           H  
ATOM    723  CB  PRO A  48      44.970  32.530  28.710  0.00  0.00           C  
ATOM    724  HB1 PRO A  48      45.210  32.900  29.710  0.00  0.00           H  
ATOM    725  HB2 PRO A  48      45.680  31.850  28.240  0.00  0.00           H  
ATOM    726  CA  PRO A  48      43.480  32.050  28.750  0.00  0.00           C  
ATOM    727  HA  PRO A  48      43.250  31.470  27.850  0.00  0.00           H  
ATOM    728  C   PRO A  48      43.330  31.100  29.910  0.00  0.00           C  
ATOM    729  O   PRO A  48      42.990  31.530  31.010  0.00  0.00           O  
ATOM    730  N   LYS A  49      43.530  29.780  29.740  0.00  0.00           N  
ATOM    731  H   LYS A  49      43.840  29.490  28.830  0.00  0.00           H  
ATOM    732  CA  LYS A  49      43.330  28.710  30.830  0.00  0.00           C  
ATOM    733  HA  LYS A  49      42.370  28.810  31.340  0.00  0.00           H  
ATOM    734  CB  LYS A  49      43.300  27.330  30.130  0.00  0.00           C  
ATOM    735  HB1 LYS A  49      43.270  26.510  30.840  0.00  0.00           H  
ATOM    736  HB2 LYS A  49      44.210  27.250  29.550  0.00  0.00           H  
ATOM    737  CG  LYS A  49      42.070  27.200  29.220  0.00  0.00           C  
ATOM    738  HG1 LYS A  49      42.230  27.930  28.440  0.00  0.00           H  
ATOM    739  HG2 LYS A  49      41.210  27.450  29.860  0.00  0.00           H  
ATOM    740  CD  LYS A  49      41.890  25.820  28.630  0.00  0.00           C  
ATOM    741  HD1 LYS A  49      41.650  25.080  29.390  0.00  0.00           H  
ATOM    742  HD2 LYS A  49      42.890  25.610  28.260  0.00  0.00           H  
ATOM    743  CE  LYS A  49      40.790  25.800  27.480  0.00  0.00           C  
ATOM    744  HE1 LYS A  49      41.070  26.200  26.510  0.00  0.00           H  
ATOM    745  HE2 LYS A  49      39.920  26.310  27.930  0.00  0.00           H  
ATOM    746  NZ  LYS A  49      40.520  24.410  27.320  0.00  0.00           N1+
ATOM    747  HZ1 LYS A  49      40.200  23.860  28.100  0.00  0.00           H  
ATOM    748  HZ2 LYS A  49      39.820  24.310  26.610  0.00  0.00           H  
ATOM    749  HZ3 LYS A  49      41.360  23.980  26.960  0.00  0.00           H  
ATOM    750  C   LYS A  49      44.400  28.680  31.950  0.00  0.00           C  
ATOM    751  O   LYS A  49      44.060  28.290  33.130  0.00  0.00           O  
ATOM    752  N   ARG A  50      45.630  29.080  31.570  0.00  0.00           N  
ATOM    753  H   ARG A  50      45.720  29.460  30.630  0.00  0.00           H  
ATOM    754  CA  ARG A  50      46.850  28.820  32.410  0.00  0.00           C  
ATOM    755  HA  ARG A  50      46.680  27.960  33.050  0.00  0.00           H  
ATOM    756  CB  ARG A  50      48.020  28.500  31.490  0.00  0.00           C  
ATOM    757  HB1 ARG A  50      48.980  28.700  31.970  0.00  0.00           H  
ATOM    758  HB2 ARG A  50      47.950  29.200  30.650  0.00  0.00           H  
ATOM    759  CG  ARG A  50      47.880  27.000  30.940  0.00  0.00           C  
ATOM    760  HG1 ARG A  50      46.890  26.920  30.510  0.00  0.00           H  
ATOM    761  HG2 ARG A  50      47.970  26.300  31.780  0.00  0.00           H  
ATOM    762  CD  ARG A  50      48.990  26.520  29.980  0.00  0.00           C  
ATOM    763  HD1 ARG A  50      48.840  26.990  29.000  0.00  0.00           H  
ATOM    764  HD2 ARG A  50      48.970  25.440  29.860  0.00  0.00           H  
ATOM    765  NE  ARG A  50      50.310  27.000  30.530  0.00  0.00           N  
ATOM    766  HE  ARG A  50      50.620  27.880  30.130  0.00  0.00           H  
ATOM    767  CZ  ARG A  50      51.140  26.440  31.300  0.00  0.00           C  
ATOM    768  NH1 ARG A  50      51.080  25.220  31.790  0.00  0.00           N  
ATOM    769 1HH1 ARG A  50      50.280  24.610  31.670  0.00  0.00           H  
ATOM    770 2HH1 ARG A  50      51.760  24.940  32.480  0.00  0.00           H  
ATOM    771  NH2 ARG A  50      52.190  27.150  31.580  0.00  0.00           N  
ATOM    772 1HH2 ARG A  50      52.340  28.120  31.320  0.00  0.00           H  
ATOM    773 2HH2 ARG A  50      52.740  26.660  32.270  0.00  0.00           H  
ATOM    774  C   ARG A  50      47.090  30.020  33.300  0.00  0.00           C  
ATOM    775  O   ARG A  50      46.930  31.150  32.940  0.00  0.00           O  
ATOM    776  N   SER A  51      47.380  29.590  34.540  0.00  0.00           N  
ATOM    777  H   SER A  51      47.220  28.620  34.750  0.00  0.00           H  
ATOM    778  CA  SER A  51      47.790  30.540  35.590  0.00  0.00           C  
ATOM    779  HA  SER A  51      48.470  31.300  35.200  0.00  0.00           H  
ATOM    780  CB  SER A  51      46.630  31.380  36.130  0.00  0.00           C  
ATOM    781  HB1 SER A  51      46.180  31.940  35.310  0.00  0.00           H  
ATOM    782  HB2 SER A  51      47.020  32.070  36.890  0.00  0.00           H  
ATOM    783  OG  SER A  51      45.660  30.510  36.650  0.00  0.00           O  
ATOM    784  HG  SER A  51      44.810  30.760  36.280  0.00  0.00           H  
ATOM    785  C   SER A  51      48.470  29.780  36.710  0.00  0.00           C  
ATOM    786  O   SER A  51      48.300  28.560  36.790  0.00  0.00           O  
ATOM    787  N   GLY A  52      49.250  30.490  37.550  0.00  0.00           N  
ATOM    788  H   GLY A  52      49.270  31.480  37.400  0.00  0.00           H  
ATOM    789  CA  GLY A  52      50.030  29.930  38.680  0.00  0.00           C  
ATOM    790  HA1 GLY A  52      50.910  30.570  38.690  0.00  0.00           H  
ATOM    791  HA2 GLY A  52      50.280  28.900  38.420  0.00  0.00           H  
ATOM    792  C   GLY A  52      49.240  30.070  39.970  0.00  0.00           C  
ATOM    793  O   GLY A  52      48.690  31.130  40.250  0.00  0.00           O  
ATOM    794  N   LYS A  53      49.010  28.950  40.670  0.00  0.00           N  
ATOM    795  H   LYS A  53      49.460  28.100  40.380  0.00  0.00           H  
ATOM    796  CA  LYS A  53      47.960  28.870  41.750  0.00  0.00           C  
ATOM    797  HA  LYS A  53      47.670  29.840  42.130  0.00  0.00           H  
ATOM    798  CB  LYS A  53      46.630  28.310  41.140  0.00  0.00           C  
ATOM    799  HB1 LYS A  53      45.940  28.160  41.970  0.00  0.00           H  
ATOM    800  HB2 LYS A  53      47.040  27.380  40.750  0.00  0.00           H  
ATOM    801  CG  LYS A  53      45.970  29.230  40.140  0.00  0.00           C  
ATOM    802  HG1 LYS A  53      46.730  29.770  39.580  0.00  0.00           H  
ATOM    803  HG2 LYS A  53      45.470  30.000  40.730  0.00  0.00           H  
ATOM    804  CD  LYS A  53      44.910  28.610  39.210  0.00  0.00           C  
ATOM    805  HD1 LYS A  53      44.460  29.370  38.560  0.00  0.00           H  
ATOM    806  HD2 LYS A  53      44.070  28.120  39.710  0.00  0.00           H  
ATOM    807  CE  LYS A  53      45.770  27.620  38.450  0.00  0.00           C  
ATOM    808  HE1 LYS A  53      45.900  26.740  39.100  0.00  0.00           H  
ATOM    809  HE2 LYS A  53      46.780  28.010  38.370  0.00  0.00           H  
ATOM    810  NZ  LYS A  53      45.100  27.360  37.190  0.00  0.00           N1+
ATOM    811  HZ1 LYS A  53      45.770  27.000  36.510  0.00  0.00           H  
ATOM    812  HZ2 LYS A  53      44.470  26.580  37.240  0.00  0.00           H  
ATOM    813  HZ3 LYS A  53      44.680  28.210  36.860  0.00  0.00           H  
ATOM    814  C   LYS A  53      48.500  27.970  42.900  0.00  0.00           C  
ATOM    815  O   LYS A  53      49.300  27.030  42.630  0.00  0.00           O  
ATOM    816  N   LEU A  54      47.990  28.180  44.130  0.00  0.00           N  
ATOM    817  H   LEU A  54      47.240  28.840  44.210  0.00  0.00           H  
ATOM    818  CA  LEU A  54      48.430  27.410  45.310  0.00  0.00           C  
ATOM    819  HA  LEU A  54      49.410  26.950  45.110  0.00  0.00           H  
ATOM    820  CB  LEU A  54      48.510  28.360  46.550  0.00  0.00           C  
ATOM    821  HB1 LEU A  54      49.040  27.810  47.330  0.00  0.00           H  
ATOM    822  HB2 LEU A  54      47.490  28.700  46.790  0.00  0.00           H  
ATOM    823  CG  LEU A  54      49.220  29.730  46.190  0.00  0.00           C  
ATOM    824  HG  LEU A  54      48.590  30.180  45.420  0.00  0.00           H  
ATOM    825  CD1 LEU A  54      49.200  30.750  47.350  0.00  0.00           C  
ATOM    826 1HD1 LEU A  54      48.170  30.890  47.670  0.00  0.00           H  
ATOM    827 2HD1 LEU A  54      49.860  30.490  48.170  0.00  0.00           H  
ATOM    828 3HD1 LEU A  54      49.570  31.670  46.890  0.00  0.00           H  
ATOM    829  CD2 LEU A  54      50.600  29.560  45.590  0.00  0.00           C  
ATOM    830 1HD2 LEU A  54      50.550  28.850  44.760  0.00  0.00           H  
ATOM    831 2HD2 LEU A  54      50.930  30.510  45.200  0.00  0.00           H  
ATOM    832 3HD2 LEU A  54      51.220  29.140  46.390  0.00  0.00           H  
ATOM    833  C   LEU A  54      47.570  26.250  45.560  0.00  0.00           C  
ATOM    834  O   LEU A  54      46.470  26.180  45.070  0.00  0.00           O  
ATOM    835  N   LYS A  55      48.050  25.250  46.270  0.00  0.00           N  
ATOM    836  H   LYS A  55      49.030  25.340  46.510  0.00  0.00           H  
ATOM    837  CA  LYS A  55      47.430  23.950  46.490  0.00  0.00           C  
ATOM    838  HA  LYS A  55      47.000  23.650  45.540  0.00  0.00           H  
ATOM    839  CB  LYS A  55      48.510  22.970  46.830  0.00  0.00           C  
ATOM    840  HB1 LYS A  55      48.040  22.080  47.240  0.00  0.00           H  
ATOM    841  HB2 LYS A  55      49.180  23.380  47.590  0.00  0.00           H  
ATOM    842  CG  LYS A  55      49.390  22.720  45.610  0.00  0.00           C  
ATOM    843  HG1 LYS A  55      49.780  23.670  45.260  0.00  0.00           H  
ATOM    844  HG2 LYS A  55      48.730  22.310  44.840  0.00  0.00           H  
ATOM    845  CD  LYS A  55      50.530  21.790  46.000  0.00  0.00           C  
ATOM    846  HD1 LYS A  55      50.180  21.100  46.770  0.00  0.00           H  
ATOM    847  HD2 LYS A  55      51.430  22.250  46.400  0.00  0.00           H  
ATOM    848  CE  LYS A  55      50.900  20.990  44.760  0.00  0.00           C  
ATOM    849  HE1 LYS A  55      51.160  21.780  44.050  0.00  0.00           H  
ATOM    850  HE2 LYS A  55      50.060  20.380  44.400  0.00  0.00           H  
ATOM    851  NZ  LYS A  55      52.060  20.120  45.020  0.00  0.00           N1+
ATOM    852  HZ1 LYS A  55      52.840  20.640  45.410  0.00  0.00           H  
ATOM    853  HZ2 LYS A  55      51.880  19.440  45.740  0.00  0.00           H  
ATOM    854  HZ3 LYS A  55      52.420  19.710  44.180  0.00  0.00           H  
ATOM    855  C   LYS A  55      46.210  23.930  47.420  0.00  0.00           C  
ATOM    856  O   LYS A  55      45.290  23.180  47.150  0.00  0.00           O  
ATOM    857  N   ASP A  56      46.120  24.790  48.440  0.00  0.00           N  
ATOM    858  H   ASP A  56      46.920  25.380  48.620  0.00  0.00           H  
ATOM    859  CA  ASP A  56      45.000  24.850  49.350  0.00  0.00           C  
ATOM    860  HA  ASP A  56      44.100  24.590  48.790  0.00  0.00           H  
ATOM    861  CB  ASP A  56      45.150  23.730  50.350  0.00  0.00           C  
ATOM    862  HB1 ASP A  56      46.110  23.890  50.850  0.00  0.00           H  
ATOM    863  HB2 ASP A  56      45.130  22.760  49.870  0.00  0.00           H  
ATOM    864  CG  ASP A  56      44.190  23.780  51.560  0.00  0.00           C  
ATOM    865  OD1 ASP A  56      43.100  24.420  51.440  0.00  0.00           O  
ATOM    866  OD2 ASP A  56      44.500  23.240  52.640  0.00  0.00           O  
ATOM    867  C   ASP A  56      45.050  26.210  50.070  0.00  0.00           C  
ATOM    868  O   ASP A  56      45.970  26.430  50.850  0.00  0.00           O  
ATOM    869  N   LEU A  57      44.040  27.090  49.920  0.00  0.00           N  
ATOM    870  H   LEU A  57      43.360  26.690  49.300  0.00  0.00           H  
ATOM    871  CA  LEU A  57      43.790  28.420  50.620  0.00  0.00           C  
ATOM    872  HA  LEU A  57      44.730  28.910  50.870  0.00  0.00           H  
ATOM    873  CB  LEU A  57      43.170  29.440  49.590  0.00  0.00           C  
ATOM    874  HB1 LEU A  57      43.030  30.370  50.150  0.00  0.00           H  
ATOM    875  HB2 LEU A  57      42.140  29.210  49.330  0.00  0.00           H  
ATOM    876  CG  LEU A  57      43.990  29.700  48.300  0.00  0.00           C  
ATOM    877  HG  LEU A  57      44.020  28.960  47.500  0.00  0.00           H  
ATOM    878  CD1 LEU A  57      43.200  30.830  47.610  0.00  0.00           C  
ATOM    879 1HD1 LEU A  57      43.080  31.760  48.160  0.00  0.00           H  
ATOM    880 2HD1 LEU A  57      43.770  31.140  46.740  0.00  0.00           H  
ATOM    881 3HD1 LEU A  57      42.310  30.370  47.190  0.00  0.00           H  
ATOM    882  CD2 LEU A  57      45.390  30.100  48.640  0.00  0.00           C  
ATOM    883 1HD2 LEU A  57      45.990  29.270  49.030  0.00  0.00           H  
ATOM    884 2HD2 LEU A  57      45.850  30.420  47.700  0.00  0.00           H  
ATOM    885 3HD2 LEU A  57      45.490  31.010  49.220  0.00  0.00           H  
ATOM    886  C   LEU A  57      43.080  28.340  51.990  0.00  0.00           C  
ATOM    887  O   LEU A  57      42.770  29.380  52.520  0.00  0.00           O  
ATOM    888  N   SER A  58      42.660  27.160  52.500  0.00  0.00           N  
ATOM    889  H   SER A  58      43.030  26.350  52.010  0.00  0.00           H  
ATOM    890  CA  SER A  58      41.540  26.840  53.400  0.00  0.00           C  
ATOM    891  HA  SER A  58      41.170  27.830  53.660  0.00  0.00           H  
ATOM    892  CB  SER A  58      40.370  26.140  52.660  0.00  0.00           C  
ATOM    893  HB1 SER A  58      40.210  26.660  51.730  0.00  0.00           H  
ATOM    894  HB2 SER A  58      39.450  26.240  53.230  0.00  0.00           H  
ATOM    895  OG  SER A  58      40.660  24.760  52.390  0.00  0.00           O  
ATOM    896  HG  SER A  58      41.560  24.630  52.080  0.00  0.00           H  
ATOM    897  C   SER A  58      41.840  26.050  54.770  0.00  0.00           C  
ATOM    898  O   SER A  58      40.870  25.580  55.380  0.00  0.00           O  
ATOM    899  N   LYS A  59      43.080  25.870  55.230  0.00  0.00           N  
ATOM    900  H   LYS A  59      43.780  26.380  54.700  0.00  0.00           H  
ATOM    901  CA  LYS A  59      43.530  25.390  56.590  0.00  0.00           C  
ATOM    902  HA  LYS A  59      42.640  25.170  57.170  0.00  0.00           H  
ATOM    903  CB  LYS A  59      44.280  24.050  56.460  0.00  0.00           C  
ATOM    904  HB1 LYS A  59      44.720  23.890  57.460  0.00  0.00           H  
ATOM    905  HB2 LYS A  59      45.100  24.110  55.740  0.00  0.00           H  
ATOM    906  CG  LYS A  59      43.440  22.870  55.980  0.00  0.00           C  
ATOM    907  HG1 LYS A  59      44.150  22.090  55.690  0.00  0.00           H  
ATOM    908  HG2 LYS A  59      42.810  23.120  55.130  0.00  0.00           H  
ATOM    909  CD  LYS A  59      42.560  22.250  57.060  0.00  0.00           C  
ATOM    910  HD1 LYS A  59      41.710  22.910  57.250  0.00  0.00           H  
ATOM    911  HD2 LYS A  59      43.170  22.030  57.940  0.00  0.00           H  
ATOM    912  CE  LYS A  59      41.850  20.930  56.780  0.00  0.00           C  
ATOM    913  HE1 LYS A  59      41.430  20.670  57.740  0.00  0.00           H  
ATOM    914  HE2 LYS A  59      42.590  20.180  56.500  0.00  0.00           H  
ATOM    915  NZ  LYS A  59      40.850  21.030  55.760  0.00  0.00           N1+
ATOM    916  HZ1 LYS A  59      41.220  21.260  54.850  0.00  0.00           H  
ATOM    917  HZ2 LYS A  59      40.510  20.070  55.650  0.00  0.00           H  
ATOM    918  HZ3 LYS A  59      40.050  21.610  55.910  0.00  0.00           H  
ATOM    919  C   LYS A  59      44.340  26.500  57.360  0.00  0.00           C  
ATOM    920  O   LYS A  59      45.450  26.850  56.980  0.00  0.00           O  
ATOM    921  N   PHE A  60      43.700  26.980  58.420  0.00  0.00           N  
ATOM    922  H   PHE A  60      42.840  26.600  58.750  0.00  0.00           H  
ATOM    923  CA  PHE A  60      44.260  28.150  59.160  0.00  0.00           C  
ATOM    924  HA  PHE A  60      45.270  28.280  58.770  0.00  0.00           H  
ATOM    925  CB  PHE A  60      43.350  29.270  58.850  0.00  0.00           C  
ATOM    926  HB1 PHE A  60      42.330  28.980  59.150  0.00  0.00           H  
ATOM    927  HB2 PHE A  60      43.450  29.560  57.800  0.00  0.00           H  
ATOM    928  CG  PHE A  60      43.750  30.520  59.610  0.00  0.00           C  
ATOM    929  CD1 PHE A  60      44.990  31.120  59.410  0.00  0.00           C  
ATOM    930  HD1 PHE A  60      45.690  30.660  58.730  0.00  0.00           H  
ATOM    931  CE1 PHE A  60      45.310  32.340  60.020  0.00  0.00           C  
ATOM    932  HE1 PHE A  60      46.340  32.650  59.970  0.00  0.00           H  
ATOM    933  CZ  PHE A  60      44.430  32.960  60.900  0.00  0.00           C  
ATOM    934  HZ  PHE A  60      44.700  33.860  61.440  0.00  0.00           H  
ATOM    935  CE2 PHE A  60      43.210  32.390  61.140  0.00  0.00           C  
ATOM    936  HE2 PHE A  60      42.610  32.870  61.890  0.00  0.00           H  
ATOM    937  CD2 PHE A  60      42.840  31.170  60.520  0.00  0.00           C  
ATOM    938  HD2 PHE A  60      41.820  30.830  60.640  0.00  0.00           H  
ATOM    939  C   PHE A  60      44.280  27.860  60.600  0.00  0.00           C  
ATOM    940  O   PHE A  60      43.250  27.620  61.170  0.00  0.00           O  
ATOM    941  N   ASP A  61      45.440  27.820  61.280  0.00  0.00           N  
ATOM    942  H   ASP A  61      46.230  28.170  60.780  0.00  0.00           H  
ATOM    943  CA  ASP A  61      45.640  27.550  62.680  0.00  0.00           C  
ATOM    944  HA  ASP A  61      45.090  26.650  62.970  0.00  0.00           H  
ATOM    945  CB  ASP A  61      47.110  27.210  62.920  0.00  0.00           C  
ATOM    946  HB1 ASP A  61      47.720  28.110  62.820  0.00  0.00           H  
ATOM    947  HB2 ASP A  61      47.510  26.540  62.160  0.00  0.00           H  
ATOM    948  CG  ASP A  61      47.370  26.540  64.280  0.00  0.00           C  
ATOM    949  OD1 ASP A  61      48.520  26.350  64.690  0.00  0.00           O  
ATOM    950  OD2 ASP A  61      46.440  25.990  64.890  0.00  0.00           O  
ATOM    951  C   ASP A  61      45.140  28.670  63.620  0.00  0.00           C  
ATOM    952  O   ASP A  61      45.940  29.220  64.390  0.00  0.00           O  
ATOM    953  N   ALA A  62      43.860  29.040  63.480  0.00  0.00           N  
ATOM    954  H   ALA A  62      43.290  28.690  62.720  0.00  0.00           H  
ATOM    955  CA  ALA A  62      43.370  30.310  64.020  0.00  0.00           C  
ATOM    956  HA  ALA A  62      43.630  31.220  63.490  0.00  0.00           H  
ATOM    957  CB  ALA A  62      41.840  30.270  63.840  0.00  0.00           C  
ATOM    958  HB1 ALA A  62      41.530  31.260  64.170  0.00  0.00           H  
ATOM    959  HB2 ALA A  62      41.650  29.930  62.820  0.00  0.00           H  
ATOM    960  HB3 ALA A  62      41.390  29.490  64.460  0.00  0.00           H  
ATOM    961  C   ALA A  62      43.590  30.580  65.470  0.00  0.00           C  
ATOM    962  O   ALA A  62      44.040  31.650  65.810  0.00  0.00           O  
ATOM    963  N   SER A  63      43.520  29.610  66.400  0.00  0.00           N  
ATOM    964  H   SER A  63      43.230  28.700  66.090  0.00  0.00           H  
ATOM    965  CA  SER A  63      43.710  29.940  67.810  0.00  0.00           C  
ATOM    966  HA  SER A  63      43.210  30.880  68.020  0.00  0.00           H  
ATOM    967  CB  SER A  63      43.180  28.770  68.670  0.00  0.00           C  
ATOM    968  HB1 SER A  63      43.510  28.780  69.700  0.00  0.00           H  
ATOM    969  HB2 SER A  63      43.320  27.770  68.260  0.00  0.00           H  
ATOM    970  OG  SER A  63      41.740  28.980  68.610  0.00  0.00           O  
ATOM    971  HG  SER A  63      41.330  28.350  69.190  0.00  0.00           H  
ATOM    972  C   SER A  63      45.190  30.190  68.210  0.00  0.00           C  
ATOM    973  O   SER A  63      45.410  31.170  68.930  0.00  0.00           O  
ATOM    974  N   PHE A  64      46.080  29.460  67.540  0.00  0.00           N  
ATOM    975  H   PHE A  64      45.740  28.780  66.880  0.00  0.00           H  
ATOM    976  CA  PHE A  64      47.540  29.750  67.530  0.00  0.00           C  
ATOM    977  HA  PHE A  64      47.890  29.540  68.540  0.00  0.00           H  
ATOM    978  CB  PHE A  64      48.300  28.740  66.720  0.00  0.00           C  
ATOM    979  HB1 PHE A  64      48.010  28.920  65.680  0.00  0.00           H  
ATOM    980  HB2 PHE A  64      47.970  27.740  67.030  0.00  0.00           H  
ATOM    981  CG  PHE A  64      49.830  28.740  66.900  0.00  0.00           C  
ATOM    982  CD1 PHE A  64      50.640  29.250  65.900  0.00  0.00           C  
ATOM    983  HD1 PHE A  64      50.180  29.530  64.960  0.00  0.00           H  
ATOM    984  CE1 PHE A  64      52.040  29.270  66.060  0.00  0.00           C  
ATOM    985  HE1 PHE A  64      52.720  29.540  65.260  0.00  0.00           H  
ATOM    986  CZ  PHE A  64      52.590  28.770  67.290  0.00  0.00           C  
ATOM    987  HZ  PHE A  64      53.650  28.800  67.480  0.00  0.00           H  
ATOM    988  CE2 PHE A  64      51.760  28.330  68.330  0.00  0.00           C  
ATOM    989  HE2 PHE A  64      52.240  28.120  69.270  0.00  0.00           H  
ATOM    990  CD2 PHE A  64      50.350  28.290  68.140  0.00  0.00           C  
ATOM    991  HD2 PHE A  64      49.680  27.840  68.850  0.00  0.00           H  
ATOM    992  C   PHE A  64      47.840  31.230  67.070  0.00  0.00           C  
ATOM    993  O   PHE A  64      48.690  31.900  67.710  0.00  0.00           O  
ATOM    994  N   PHE A  65      47.200  31.710  66.050  0.00  0.00           N  
ATOM    995  H   PHE A  65      46.720  31.030  65.470  0.00  0.00           H  
ATOM    996  CA  PHE A  65      47.330  33.090  65.620  0.00  0.00           C  
ATOM    997  HA  PHE A  65      48.360  33.450  65.680  0.00  0.00           H  
ATOM    998  CB  PHE A  65      47.010  33.210  64.120  0.00  0.00           C  
ATOM    999  HB1 PHE A  65      47.060  34.270  63.840  0.00  0.00           H  
ATOM   1000  HB2 PHE A  65      45.970  32.950  63.980  0.00  0.00           H  
ATOM   1001  CG  PHE A  65      47.860  32.260  63.300  0.00  0.00           C  
ATOM   1002  CD1 PHE A  65      49.230  32.240  63.430  0.00  0.00           C  
ATOM   1003  HD1 PHE A  65      49.600  32.940  64.160  0.00  0.00           H  
ATOM   1004  CE1 PHE A  65      50.070  31.220  62.840  0.00  0.00           C  
ATOM   1005  HE1 PHE A  65      51.140  31.330  62.800  0.00  0.00           H  
ATOM   1006  CZ  PHE A  65      49.370  30.300  62.070  0.00  0.00           C  
ATOM   1007  HZ  PHE A  65      49.890  29.500  61.540  0.00  0.00           H  
ATOM   1008  CE2 PHE A  65      47.990  30.360  61.810  0.00  0.00           C  
ATOM   1009  HE2 PHE A  65      47.470  29.580  61.250  0.00  0.00           H  
ATOM   1010  CD2 PHE A  65      47.230  31.310  62.470  0.00  0.00           C  
ATOM   1011  HD2 PHE A  65      46.170  31.440  62.300  0.00  0.00           H  
ATOM   1012  C   PHE A  65      46.580  34.130  66.480  0.00  0.00           C  
ATOM   1013  O   PHE A  65      46.660  35.340  66.200  0.00  0.00           O  
ATOM   1014  N   GLY A  66      45.970  33.710  67.590  0.00  0.00           N  
ATOM   1015  H   GLY A  66      46.030  32.750  67.890  0.00  0.00           H  
ATOM   1016  CA  GLY A  66      45.310  34.560  68.500  0.00  0.00           C  
ATOM   1017  HA1 GLY A  66      45.950  35.420  68.660  0.00  0.00           H  
ATOM   1018  HA2 GLY A  66      45.220  34.010  69.430  0.00  0.00           H  
ATOM   1019  C   GLY A  66      43.950  35.050  67.990  0.00  0.00           C  
ATOM   1020  O   GLY A  66      43.320  35.990  68.440  0.00  0.00           O  
ATOM   1021  N   VAL A  67      43.440  34.400  66.890  0.00  0.00           N  
ATOM   1022  H   VAL A  67      43.820  33.480  66.710  0.00  0.00           H  
ATOM   1023  CA  VAL A  67      42.210  34.840  66.150  0.00  0.00           C  
ATOM   1024  HA  VAL A  67      42.040  35.890  66.420  0.00  0.00           H  
ATOM   1025  CB  VAL A  67      42.390  34.660  64.680  0.00  0.00           C  
ATOM   1026  HB  VAL A  67      42.460  33.590  64.550  0.00  0.00           H  
ATOM   1027  CG1 VAL A  67      41.140  35.080  63.850  0.00  0.00           C  
ATOM   1028 1HG1 VAL A  67      41.150  34.740  62.830  0.00  0.00           H  
ATOM   1029 2HG1 VAL A  67      40.240  34.690  64.340  0.00  0.00           H  
ATOM   1030 3HG1 VAL A  67      41.120  36.170  63.880  0.00  0.00           H  
ATOM   1031  CG2 VAL A  67      43.560  35.330  63.970  0.00  0.00           C  
ATOM   1032 1HG2 VAL A  67      43.710  34.970  62.960  0.00  0.00           H  
ATOM   1033 2HG2 VAL A  67      43.330  36.390  63.860  0.00  0.00           H  
ATOM   1034 3HG2 VAL A  67      44.500  35.240  64.520  0.00  0.00           H  
ATOM   1035  C   VAL A  67      41.020  34.090  66.740  0.00  0.00           C  
ATOM   1036  O   VAL A  67      41.200  32.940  67.160  0.00  0.00           O  
ATOM   1037  N   HIS A  68      39.940  34.820  66.920  0.00  0.00           N  
ATOM   1038  H   HIS A  68      39.920  35.800  66.700  0.00  0.00           H  
ATOM   1039  CA  HIS A  68      38.620  34.230  67.330  0.00  0.00           C  
ATOM   1040  HA  HIS A  68      38.870  33.450  68.060  0.00  0.00           H  
ATOM   1041  CB  HIS A  68      37.690  35.330  67.830  0.00  0.00           C  
ATOM   1042  HB1 HIS A  68      37.210  35.700  66.930  0.00  0.00           H  
ATOM   1043  HB2 HIS A  68      38.310  36.150  68.200  0.00  0.00           H  
ATOM   1044  CG  HIS A  68      36.650  34.870  68.820  0.00  0.00           C  
ATOM   1045  ND1 HIS A  68      35.320  34.580  68.540  0.00  0.00           N  
ATOM   1046  CE1 HIS A  68      34.760  34.180  69.700  0.00  0.00           C  
ATOM   1047  HE1 HIS A  68      33.720  33.960  69.880  0.00  0.00           H  
ATOM   1048  NE2 HIS A  68      35.690  34.160  70.660  0.00  0.00           N  
ATOM   1049  HE2 HIS A  68      35.540  33.900  71.610  0.00  0.00           H  
ATOM   1050  CD2 HIS A  68      36.890  34.520  70.140  0.00  0.00           C  
ATOM   1051  HD2 HIS A  68      37.900  34.500  70.510  0.00  0.00           H  
ATOM   1052  C   HIS A  68      37.880  33.540  66.160  0.00  0.00           C  
ATOM   1053  O   HIS A  68      38.000  33.990  64.980  0.00  0.00           O  
ATOM   1054  N   PRO A  69      37.010  32.530  66.360  0.00  0.00           N  
ATOM   1055  CD  PRO A  69      37.040  31.680  67.590  0.00  0.00           C  
ATOM   1056  HD1 PRO A  69      36.780  32.360  68.410  0.00  0.00           H  
ATOM   1057  HD2 PRO A  69      38.040  31.340  67.850  0.00  0.00           H  
ATOM   1058  CG  PRO A  69      36.130  30.540  67.410  0.00  0.00           C  
ATOM   1059  HG1 PRO A  69      35.520  30.490  68.320  0.00  0.00           H  
ATOM   1060  HG2 PRO A  69      36.730  29.660  67.220  0.00  0.00           H  
ATOM   1061  CB  PRO A  69      35.260  30.950  66.170  0.00  0.00           C  
ATOM   1062  HB1 PRO A  69      34.380  31.510  66.490  0.00  0.00           H  
ATOM   1063  HB2 PRO A  69      34.930  30.130  65.550  0.00  0.00           H  
ATOM   1064  CA  PRO A  69      36.130  31.930  65.380  0.00  0.00           C  
ATOM   1065  HA  PRO A  69      36.790  31.330  64.750  0.00  0.00           H  
ATOM   1066  C   PRO A  69      35.260  32.860  64.470  0.00  0.00           C  
ATOM   1067  O   PRO A  69      35.230  32.720  63.240  0.00  0.00           O  
ATOM   1068  N   LYS A  70      34.690  33.900  65.100  0.00  0.00           N  
ATOM   1069  H   LYS A  70      34.780  34.050  66.090  0.00  0.00           H  
ATOM   1070  CA  LYS A  70      33.890  34.890  64.350  0.00  0.00           C  
ATOM   1071  HA  LYS A  70      33.200  34.380  63.680  0.00  0.00           H  
ATOM   1072  CB  LYS A  70      33.100  35.710  65.350  0.00  0.00           C  
ATOM   1073  HB1 LYS A  70      32.550  35.070  66.030  0.00  0.00           H  
ATOM   1074  HB2 LYS A  70      32.250  36.180  64.860  0.00  0.00           H  
ATOM   1075  CG  LYS A  70      33.910  36.780  66.180  0.00  0.00           C  
ATOM   1076  HG1 LYS A  70      34.370  37.540  65.540  0.00  0.00           H  
ATOM   1077  HG2 LYS A  70      34.690  36.210  66.670  0.00  0.00           H  
ATOM   1078  CD  LYS A  70      33.000  37.490  67.200  0.00  0.00           C  
ATOM   1079  HD1 LYS A  70      32.730  36.720  67.920  0.00  0.00           H  
ATOM   1080  HD2 LYS A  70      32.170  37.970  66.700  0.00  0.00           H  
ATOM   1081  CE  LYS A  70      33.780  38.620  67.770  0.00  0.00           C  
ATOM   1082  HE1 LYS A  70      34.140  39.260  66.970  0.00  0.00           H  
ATOM   1083  HE2 LYS A  70      34.640  38.340  68.380  0.00  0.00           H  
ATOM   1084  NZ  LYS A  70      33.010  39.550  68.690  0.00  0.00           N1+
ATOM   1085  HZ1 LYS A  70      32.570  40.230  68.100  0.00  0.00           H  
ATOM   1086  HZ2 LYS A  70      32.430  38.970  69.280  0.00  0.00           H  
ATOM   1087  HZ3 LYS A  70      33.540  40.210  69.230  0.00  0.00           H  
ATOM   1088  C   LYS A  70      34.800  35.840  63.520  0.00  0.00           C  
ATOM   1089  O   LYS A  70      34.300  36.630  62.770  0.00  0.00           O  
ATOM   1090  N   GLN A  71      36.060  35.870  63.780  0.00  0.00           N  
ATOM   1091  H   GLN A  71      36.460  35.430  64.610  0.00  0.00           H  
ATOM   1092  CA  GLN A  71      37.060  36.730  63.080  0.00  0.00           C  
ATOM   1093  HA  GLN A  71      36.440  37.480  62.610  0.00  0.00           H  
ATOM   1094  CB  GLN A  71      38.040  37.400  64.040  0.00  0.00           C  
ATOM   1095  HB1 GLN A  71      38.810  37.970  63.500  0.00  0.00           H  
ATOM   1096  HB2 GLN A  71      38.610  36.590  64.510  0.00  0.00           H  
ATOM   1097  CG  GLN A  71      37.420  38.300  65.080  0.00  0.00           C  
ATOM   1098  HG1 GLN A  71      36.610  37.710  65.530  0.00  0.00           H  
ATOM   1099  HG2 GLN A  71      37.110  39.220  64.590  0.00  0.00           H  
ATOM   1100  CD  GLN A  71      38.400  38.730  66.210  0.00  0.00           C  
ATOM   1101  OE1 GLN A  71      39.540  38.330  66.390  0.00  0.00           O  
ATOM   1102  NE2 GLN A  71      37.930  39.740  66.930  0.00  0.00           N  
ATOM   1103 1HE2 GLN A  71      37.070  40.130  66.580  0.00  0.00           H  
ATOM   1104 2HE2 GLN A  71      38.590  40.390  67.340  0.00  0.00           H  
ATOM   1105  C   GLN A  71      37.740  35.860  62.000  0.00  0.00           C  
ATOM   1106  O   GLN A  71      38.410  36.480  61.190  0.00  0.00           O  
ATOM   1107  N   ALA A  72      37.530  34.580  61.880  0.00  0.00           N  
ATOM   1108  H   ALA A  72      36.930  34.100  62.550  0.00  0.00           H  
ATOM   1109  CA  ALA A  72      38.400  33.740  60.960  0.00  0.00           C  
ATOM   1110  HA  ALA A  72      39.430  34.040  61.030  0.00  0.00           H  
ATOM   1111  CB  ALA A  72      38.310  32.270  61.560  0.00  0.00           C  
ATOM   1112  HB1 ALA A  72      38.630  32.200  62.590  0.00  0.00           H  
ATOM   1113  HB2 ALA A  72      37.270  31.930  61.520  0.00  0.00           H  
ATOM   1114  HB3 ALA A  72      38.910  31.610  60.920  0.00  0.00           H  
ATOM   1115  C   ALA A  72      38.160  33.790  59.410  0.00  0.00           C  
ATOM   1116  O   ALA A  72      39.030  33.450  58.620  0.00  0.00           O  
ATOM   1117  N   HIS A  73      37.000  34.290  59.120  0.00  0.00           N  
ATOM   1118  H   HIS A  73      36.360  34.400  59.880  0.00  0.00           H  
ATOM   1119  CA  HIS A  73      36.540  34.590  57.740  0.00  0.00           C  
ATOM   1120  HA  HIS A  73      37.290  34.220  57.030  0.00  0.00           H  
ATOM   1121  CB  HIS A  73      35.180  33.820  57.520  0.00  0.00           C  
ATOM   1122  HB1 HIS A  73      35.320  32.820  57.920  0.00  0.00           H  
ATOM   1123  HB2 HIS A  73      34.960  33.810  56.460  0.00  0.00           H  
ATOM   1124  CG  HIS A  73      34.040  34.440  58.320  0.00  0.00           C  
ATOM   1125  ND1 HIS A  73      34.070  34.510  59.680  0.00  0.00           N  
ATOM   1126  CE1 HIS A  73      33.010  35.150  60.080  0.00  0.00           C  
ATOM   1127  HE1 HIS A  73      32.630  35.360  61.070  0.00  0.00           H  
ATOM   1128  NE2 HIS A  73      32.300  35.490  58.950  0.00  0.00           N  
ATOM   1129  HE2 HIS A  73      31.430  36.020  58.990  0.00  0.00           H  
ATOM   1130  CD2 HIS A  73      32.900  34.960  57.880  0.00  0.00           C  
ATOM   1131  HD2 HIS A  73      32.640  35.100  56.850  0.00  0.00           H  
ATOM   1132  C   HIS A  73      36.480  36.090  57.370  0.00  0.00           C  
ATOM   1133  O   HIS A  73      36.410  36.510  56.240  0.00  0.00           O  
ATOM   1134  N   THR A  74      36.610  36.970  58.360  0.00  0.00           N  
ATOM   1135  H   THR A  74      36.460  36.610  59.290  0.00  0.00           H  
ATOM   1136  CA  THR A  74      36.650  38.450  58.220  0.00  0.00           C  
ATOM   1137  HA  THR A  74      36.010  38.810  57.410  0.00  0.00           H  
ATOM   1138  CB  THR A  74      36.100  39.120  59.480  0.00  0.00           C  
ATOM   1139  HB  THR A  74      36.060  40.200  59.380  0.00  0.00           H  
ATOM   1140  CG2 THR A  74      34.690  38.700  59.810  0.00  0.00           C  
ATOM   1141 1HG2 THR A  74      34.520  37.630  59.930  0.00  0.00           H  
ATOM   1142 2HG2 THR A  74      34.420  39.090  60.800  0.00  0.00           H  
ATOM   1143 3HG2 THR A  74      33.990  39.130  59.120  0.00  0.00           H  
ATOM   1144  OG1 THR A  74      36.930  38.700  60.570  0.00  0.00           O  
ATOM   1145  HG1 THR A  74      37.870  38.760  60.360  0.00  0.00           H  
ATOM   1146  C   THR A  74      37.980  39.020  57.830  0.00  0.00           C  
ATOM   1147  O   THR A  74      38.040  40.110  57.170  0.00  0.00           O  
ATOM   1148  N   MET A  75      39.040  38.240  58.150  0.00  0.00           N  
ATOM   1149  H   MET A  75      38.810  37.440  58.730  0.00  0.00           H  
ATOM   1150  CA  MET A  75      40.490  38.430  57.830  0.00  0.00           C  
ATOM   1151  HA  MET A  75      40.710  39.500  57.900  0.00  0.00           H  
ATOM   1152  CB  MET A  75      41.230  37.800  59.010  0.00  0.00           C  
ATOM   1153  HB1 MET A  75      41.210  36.730  58.780  0.00  0.00           H  
ATOM   1154  HB2 MET A  75      40.790  37.910  60.000  0.00  0.00           H  
ATOM   1155  CG  MET A  75      42.650  38.210  59.010  0.00  0.00           C  
ATOM   1156  HG1 MET A  75      42.660  39.290  59.200  0.00  0.00           H  
ATOM   1157  HG2 MET A  75      43.070  38.040  58.030  0.00  0.00           H  
ATOM   1158  SD  MET A  75      43.800  37.330  60.070  0.00  0.00           S  
ATOM   1159  CE  MET A  75      43.190  38.080  61.650  0.00  0.00           C  
ATOM   1160  HE1 MET A  75      43.940  37.990  62.430  0.00  0.00           H  
ATOM   1161  HE2 MET A  75      42.810  39.110  61.510  0.00  0.00           H  
ATOM   1162  HE3 MET A  75      42.420  37.420  62.050  0.00  0.00           H  
ATOM   1163  C   MET A  75      40.860  37.910  56.370  0.00  0.00           C  
ATOM   1164  O   MET A  75      40.630  36.710  56.080  0.00  0.00           O  
ATOM   1165  N   ASP A  76      41.570  38.720  55.620  0.00  0.00           N  
ATOM   1166  H   ASP A  76      41.790  39.630  56.020  0.00  0.00           H  
ATOM   1167  CA  ASP A  76      41.900  38.480  54.200  0.00  0.00           C  
ATOM   1168  HA  ASP A  76      40.960  38.230  53.710  0.00  0.00           H  
ATOM   1169  CB  ASP A  76      42.600  39.700  53.550  0.00  0.00           C  
ATOM   1170  HB1 ASP A  76      43.430  40.020  54.170  0.00  0.00           H  
ATOM   1171  HB2 ASP A  76      41.780  40.430  53.580  0.00  0.00           H  
ATOM   1172  CG  ASP A  76      42.990  39.460  52.100  0.00  0.00           C  
ATOM   1173  OD1 ASP A  76      43.110  38.340  51.590  0.00  0.00           O  
ATOM   1174  OD2 ASP A  76      43.280  40.480  51.490  0.00  0.00           O  
ATOM   1175  C   ASP A  76      42.870  37.240  54.230  0.00  0.00           C  
ATOM   1176  O   ASP A  76      43.860  37.290  54.950  0.00  0.00           O  
ATOM   1177  N   PRO A  77      42.500  36.150  53.500  0.00  0.00           N  
ATOM   1178  CD  PRO A  77      41.220  35.970  52.810  0.00  0.00           C  
ATOM   1179  HD1 PRO A  77      40.540  36.800  52.630  0.00  0.00           H  
ATOM   1180  HD2 PRO A  77      40.670  35.240  53.410  0.00  0.00           H  
ATOM   1181  CG  PRO A  77      41.590  35.290  51.500  0.00  0.00           C  
ATOM   1182  HG1 PRO A  77      42.170  35.940  50.860  0.00  0.00           H  
ATOM   1183  HG2 PRO A  77      40.810  34.740  50.970  0.00  0.00           H  
ATOM   1184  CB  PRO A  77      42.650  34.390  51.990  0.00  0.00           C  
ATOM   1185  HB1 PRO A  77      43.360  34.390  51.160  0.00  0.00           H  
ATOM   1186  HB2 PRO A  77      42.200  33.440  52.270  0.00  0.00           H  
ATOM   1187  CA  PRO A  77      43.340  34.980  53.220  0.00  0.00           C  
ATOM   1188  HA  PRO A  77      43.290  34.250  54.030  0.00  0.00           H  
ATOM   1189  C   PRO A  77      44.860  35.250  52.860  0.00  0.00           C  
ATOM   1190  O   PRO A  77      45.680  34.510  53.300  0.00  0.00           O  
ATOM   1191  N   GLN A  78      45.220  36.360  52.180  0.00  0.00           N  
ATOM   1192  H   GLN A  78      44.500  36.960  51.800  0.00  0.00           H  
ATOM   1193  CA  GLN A  78      46.590  36.860  52.120  0.00  0.00           C  
ATOM   1194  HA  GLN A  78      47.190  36.350  51.370  0.00  0.00           H  
ATOM   1195  CB  GLN A  78      46.690  38.340  51.730  0.00  0.00           C  
ATOM   1196  HB1 GLN A  78      47.710  38.710  51.840  0.00  0.00           H  
ATOM   1197  HB2 GLN A  78      46.050  38.910  52.410  0.00  0.00           H  
ATOM   1198  CG  GLN A  78      46.200  38.570  50.280  0.00  0.00           C  
ATOM   1199  HG1 GLN A  78      45.130  38.380  50.180  0.00  0.00           H  
ATOM   1200  HG2 GLN A  78      46.880  37.970  49.670  0.00  0.00           H  
ATOM   1201  CD  GLN A  78      46.540  39.970  49.760  0.00  0.00           C  
ATOM   1202  OE1 GLN A  78      47.380  40.170  48.930  0.00  0.00           O  
ATOM   1203  NE2 GLN A  78      45.710  40.970  50.150  0.00  0.00           N  
ATOM   1204 1HE2 GLN A  78      44.890  40.810  50.720  0.00  0.00           H  
ATOM   1205 2HE2 GLN A  78      45.850  41.910  49.830  0.00  0.00           H  
ATOM   1206  C   GLN A  78      47.260  36.790  53.520  0.00  0.00           C  
ATOM   1207  O   GLN A  78      48.290  36.090  53.680  0.00  0.00           O  
ATOM   1208  N   LEU A  79      46.680  37.460  54.510  0.00  0.00           N  
ATOM   1209  H   LEU A  79      45.800  37.890  54.280  0.00  0.00           H  
ATOM   1210  CA  LEU A  79      47.280  37.680  55.840  0.00  0.00           C  
ATOM   1211  HA  LEU A  79      48.320  38.010  55.890  0.00  0.00           H  
ATOM   1212  CB  LEU A  79      46.680  38.890  56.630  0.00  0.00           C  
ATOM   1213  HB1 LEU A  79      45.610  38.750  56.520  0.00  0.00           H  
ATOM   1214  HB2 LEU A  79      46.850  39.820  56.090  0.00  0.00           H  
ATOM   1215  CG  LEU A  79      47.070  39.050  58.100  0.00  0.00           C  
ATOM   1216  HG  LEU A  79      46.960  38.130  58.660  0.00  0.00           H  
ATOM   1217  CD1 LEU A  79      48.530  39.540  58.110  0.00  0.00           C  
ATOM   1218 1HD1 LEU A  79      48.630  40.390  57.430  0.00  0.00           H  
ATOM   1219 2HD1 LEU A  79      49.040  39.740  59.060  0.00  0.00           H  
ATOM   1220 3HD1 LEU A  79      49.190  38.740  57.770  0.00  0.00           H  
ATOM   1221  CD2 LEU A  79      46.120  40.110  58.760  0.00  0.00           C  
ATOM   1222 1HD2 LEU A  79      46.430  40.260  59.790  0.00  0.00           H  
ATOM   1223 2HD2 LEU A  79      46.290  41.050  58.220  0.00  0.00           H  
ATOM   1224 3HD2 LEU A  79      45.090  39.800  58.900  0.00  0.00           H  
ATOM   1225  C   LEU A  79      47.120  36.460  56.700  0.00  0.00           C  
ATOM   1226  O   LEU A  79      47.850  36.220  57.640  0.00  0.00           O  
ATOM   1227  N   ARG A  80      46.230  35.550  56.300  0.00  0.00           N  
ATOM   1228  H   ARG A  80      45.610  35.800  55.550  0.00  0.00           H  
ATOM   1229  CA  ARG A  80      46.040  34.240  56.890  0.00  0.00           C  
ATOM   1230  HA  ARG A  80      46.050  34.350  57.970  0.00  0.00           H  
ATOM   1231  CB  ARG A  80      44.570  33.730  56.690  0.00  0.00           C  
ATOM   1232  HB1 ARG A  80      44.440  32.820  57.290  0.00  0.00           H  
ATOM   1233  HB2 ARG A  80      44.380  33.360  55.690  0.00  0.00           H  
ATOM   1234  CG  ARG A  80      43.450  34.620  57.050  0.00  0.00           C  
ATOM   1235  HG1 ARG A  80      43.280  35.310  56.220  0.00  0.00           H  
ATOM   1236  HG2 ARG A  80      43.740  35.240  57.900  0.00  0.00           H  
ATOM   1237  CD  ARG A  80      42.130  33.930  57.420  0.00  0.00           C  
ATOM   1238  HD1 ARG A  80      41.350  34.680  57.390  0.00  0.00           H  
ATOM   1239  HD2 ARG A  80      42.150  33.400  58.370  0.00  0.00           H  
ATOM   1240  NE  ARG A  80      41.750  32.900  56.440  0.00  0.00           N  
ATOM   1241  HE  ARG A  80      42.250  32.020  56.390  0.00  0.00           H  
ATOM   1242  CZ  ARG A  80      40.690  32.970  55.590  0.00  0.00           C  
ATOM   1243  NH1 ARG A  80      39.970  34.070  55.420  0.00  0.00           N  
ATOM   1244 1HH1 ARG A  80      40.260  34.950  55.820  0.00  0.00           H  
ATOM   1245 2HH1 ARG A  80      39.210  34.120  54.750  0.00  0.00           H  
ATOM   1246  NH2 ARG A  80      40.520  32.030  54.730  0.00  0.00           N  
ATOM   1247 1HH2 ARG A  80      41.050  31.180  54.810  0.00  0.00           H  
ATOM   1248 2HH2 ARG A  80      40.070  32.340  53.880  0.00  0.00           H  
ATOM   1249  C   ARG A  80      47.130  33.190  56.600  0.00  0.00           C  
ATOM   1250  O   ARG A  80      47.580  32.480  57.510  0.00  0.00           O  
ATOM   1251  N   LEU A  81      47.640  33.260  55.410  0.00  0.00           N  
ATOM   1252  H   LEU A  81      47.150  33.860  54.760  0.00  0.00           H  
ATOM   1253  CA  LEU A  81      48.730  32.500  54.830  0.00  0.00           C  
ATOM   1254  HA  LEU A  81      48.670  31.550  55.360  0.00  0.00           H  
ATOM   1255  CB  LEU A  81      48.570  32.410  53.300  0.00  0.00           C  
ATOM   1256  HB1 LEU A  81      49.530  32.030  52.970  0.00  0.00           H  
ATOM   1257  HB2 LEU A  81      48.400  33.450  53.000  0.00  0.00           H  
ATOM   1258  CG  LEU A  81      47.390  31.570  52.830  0.00  0.00           C  
ATOM   1259  HG  LEU A  81      46.480  31.880  53.330  0.00  0.00           H  
ATOM   1260  CD1 LEU A  81      46.930  31.810  51.390  0.00  0.00           C  
ATOM   1261 1HD1 LEU A  81      47.110  32.850  51.100  0.00  0.00           H  
ATOM   1262 2HD1 LEU A  81      47.650  31.230  50.800  0.00  0.00           H  
ATOM   1263 3HD1 LEU A  81      45.900  31.480  51.280  0.00  0.00           H  
ATOM   1264  CD2 LEU A  81      47.710  30.090  52.990  0.00  0.00           C  
ATOM   1265 1HD2 LEU A  81      47.750  29.820  54.040  0.00  0.00           H  
ATOM   1266 2HD2 LEU A  81      46.910  29.510  52.530  0.00  0.00           H  
ATOM   1267 3HD2 LEU A  81      48.660  29.780  52.530  0.00  0.00           H  
ATOM   1268  C   LEU A  81      50.100  33.100  55.270  0.00  0.00           C  
ATOM   1269  O   LEU A  81      51.060  32.390  55.550  0.00  0.00           O  
ATOM   1270  N   LEU A  82      50.150  34.460  55.410  0.00  0.00           N  
ATOM   1271  H   LEU A  82      49.370  35.020  55.120  0.00  0.00           H  
ATOM   1272  CA  LEU A  82      51.270  35.290  55.730  0.00  0.00           C  
ATOM   1273  HA  LEU A  82      52.100  35.010  55.080  0.00  0.00           H  
ATOM   1274  CB  LEU A  82      50.900  36.780  55.490  0.00  0.00           C  
ATOM   1275  HB1 LEU A  82      50.320  37.090  56.360  0.00  0.00           H  
ATOM   1276  HB2 LEU A  82      50.400  36.870  54.520  0.00  0.00           H  
ATOM   1277  CG  LEU A  82      52.130  37.590  55.590  0.00  0.00           C  
ATOM   1278  HG  LEU A  82      52.480  37.530  56.620  0.00  0.00           H  
ATOM   1279  CD1 LEU A  82      53.320  37.250  54.640  0.00  0.00           C  
ATOM   1280 1HD1 LEU A  82      53.970  38.130  54.540  0.00  0.00           H  
ATOM   1281 2HD1 LEU A  82      53.910  36.470  55.130  0.00  0.00           H  
ATOM   1282 3HD1 LEU A  82      52.970  37.000  53.640  0.00  0.00           H  
ATOM   1283  CD2 LEU A  82      51.820  39.160  55.520  0.00  0.00           C  
ATOM   1284 1HD2 LEU A  82      52.730  39.720  55.750  0.00  0.00           H  
ATOM   1285 2HD2 LEU A  82      51.570  39.450  54.490  0.00  0.00           H  
ATOM   1286 3HD2 LEU A  82      51.080  39.390  56.290  0.00  0.00           H  
ATOM   1287  C   LEU A  82      51.610  35.120  57.210  0.00  0.00           C  
ATOM   1288  O   LEU A  82      52.750  35.120  57.560  0.00  0.00           O  
ATOM   1289  N   LEU A  83      50.660  34.990  58.180  0.00  0.00           N  
ATOM   1290  H   LEU A  83      49.720  35.050  57.800  0.00  0.00           H  
ATOM   1291  CA  LEU A  83      50.830  34.660  59.610  0.00  0.00           C  
ATOM   1292  HA  LEU A  83      51.520  35.360  60.080  0.00  0.00           H  
ATOM   1293  CB  LEU A  83      49.430  34.600  60.370  0.00  0.00           C  
ATOM   1294  HB1 LEU A  83      49.510  34.080  61.310  0.00  0.00           H  
ATOM   1295  HB2 LEU A  83      48.790  34.060  59.680  0.00  0.00           H  
ATOM   1296  CG  LEU A  83      48.890  35.940  60.740  0.00  0.00           C  
ATOM   1297  HG  LEU A  83      49.000  36.630  59.910  0.00  0.00           H  
ATOM   1298  CD1 LEU A  83      47.360  35.830  60.990  0.00  0.00           C  
ATOM   1299 1HD1 LEU A  83      46.970  36.800  61.260  0.00  0.00           H  
ATOM   1300 2HD1 LEU A  83      46.900  35.500  60.050  0.00  0.00           H  
ATOM   1301 3HD1 LEU A  83      47.170  35.170  61.840  0.00  0.00           H  
ATOM   1302  CD2 LEU A  83      49.590  36.450  62.030  0.00  0.00           C  
ATOM   1303 1HD2 LEU A  83      49.300  37.480  62.190  0.00  0.00           H  
ATOM   1304 2HD2 LEU A  83      49.200  35.890  62.870  0.00  0.00           H  
ATOM   1305 3HD2 LEU A  83      50.680  36.490  61.920  0.00  0.00           H  
ATOM   1306  C   LEU A  83      51.510  33.310  59.930  0.00  0.00           C  
ATOM   1307  O   LEU A  83      52.290  33.280  60.920  0.00  0.00           O  
ATOM   1308  N   GLU A  84      51.380  32.350  59.110  0.00  0.00           N  
ATOM   1309  H   GLU A  84      50.810  32.350  58.280  0.00  0.00           H  
ATOM   1310  CA  GLU A  84      52.210  31.130  59.230  0.00  0.00           C  
ATOM   1311  HA  GLU A  84      52.320  30.880  60.280  0.00  0.00           H  
ATOM   1312  CB  GLU A  84      51.300  30.060  58.550  0.00  0.00           C  
ATOM   1313  HB1 GLU A  84      51.320  30.260  57.480  0.00  0.00           H  
ATOM   1314  HB2 GLU A  84      50.250  30.180  58.850  0.00  0.00           H  
ATOM   1315  CG  GLU A  84      51.730  28.640  58.850  0.00  0.00           C  
ATOM   1316  HG1 GLU A  84      51.800  28.480  59.930  0.00  0.00           H  
ATOM   1317  HG2 GLU A  84      52.720  28.390  58.500  0.00  0.00           H  
ATOM   1318  CD  GLU A  84      50.840  27.510  58.310  0.00  0.00           C  
ATOM   1319  OE1 GLU A  84      51.000  27.060  57.180  0.00  0.00           O  
ATOM   1320  OE2 GLU A  84      49.860  27.150  59.040  0.00  0.00           O  
ATOM   1321  C   GLU A  84      53.540  31.240  58.540  0.00  0.00           C  
ATOM   1322  O   GLU A  84      54.640  30.920  59.110  0.00  0.00           O  
ATOM   1323  N   VAL A  85      53.450  31.880  57.350  0.00  0.00           N  
ATOM   1324  H   VAL A  85      52.560  32.010  56.900  0.00  0.00           H  
ATOM   1325  CA  VAL A  85      54.680  32.090  56.520  0.00  0.00           C  
ATOM   1326  HA  VAL A  85      55.060  31.080  56.360  0.00  0.00           H  
ATOM   1327  CB  VAL A  85      54.190  32.640  55.170  0.00  0.00           C  
ATOM   1328  HB  VAL A  85      53.390  33.360  55.330  0.00  0.00           H  
ATOM   1329  CG1 VAL A  85      55.320  33.410  54.420  0.00  0.00           C  
ATOM   1330 1HG1 VAL A  85      56.310  32.960  54.510  0.00  0.00           H  
ATOM   1331 2HG1 VAL A  85      55.040  33.340  53.370  0.00  0.00           H  
ATOM   1332 3HG1 VAL A  85      55.340  34.470  54.660  0.00  0.00           H  
ATOM   1333  CG2 VAL A  85      53.680  31.480  54.230  0.00  0.00           C  
ATOM   1334 1HG2 VAL A  85      53.060  31.790  53.400  0.00  0.00           H  
ATOM   1335 2HG2 VAL A  85      54.560  30.990  53.820  0.00  0.00           H  
ATOM   1336 3HG2 VAL A  85      53.040  30.780  54.770  0.00  0.00           H  
ATOM   1337  C   VAL A  85      55.670  33.090  57.280  0.00  0.00           C  
ATOM   1338  O   VAL A  85      56.860  32.950  57.090  0.00  0.00           O  
ATOM   1339  N   SER A  86      55.200  34.040  58.170  0.00  0.00           N  
ATOM   1340  H   SER A  86      54.210  34.230  58.170  0.00  0.00           H  
ATOM   1341  CA  SER A  86      56.080  34.970  58.940  0.00  0.00           C  
ATOM   1342  HA  SER A  86      56.960  35.250  58.370  0.00  0.00           H  
ATOM   1343  CB  SER A  86      55.260  36.290  59.140  0.00  0.00           C  
ATOM   1344  HB1 SER A  86      55.960  36.990  59.590  0.00  0.00           H  
ATOM   1345  HB2 SER A  86      54.390  36.140  59.790  0.00  0.00           H  
ATOM   1346  OG  SER A  86      54.930  36.810  57.840  0.00  0.00           O  
ATOM   1347  HG  SER A  86      54.120  36.380  57.570  0.00  0.00           H  
ATOM   1348  C   SER A  86      56.500  34.410  60.250  0.00  0.00           C  
ATOM   1349  O   SER A  86      57.540  34.830  60.710  0.00  0.00           O  
ATOM   1350  N   TYR A  87      55.790  33.410  60.770  0.00  0.00           N  
ATOM   1351  H   TYR A  87      55.010  33.150  60.190  0.00  0.00           H  
ATOM   1352  CA  TYR A  87      56.270  32.690  61.940  0.00  0.00           C  
ATOM   1353  HA  TYR A  87      56.720  33.330  62.690  0.00  0.00           H  
ATOM   1354  CB  TYR A  87      55.170  31.960  62.700  0.00  0.00           C  
ATOM   1355  HB1 TYR A  87      54.700  31.320  61.950  0.00  0.00           H  
ATOM   1356  HB2 TYR A  87      54.310  32.560  63.050  0.00  0.00           H  
ATOM   1357  CG  TYR A  87      55.800  31.150  63.890  0.00  0.00           C  
ATOM   1358  CD1 TYR A  87      56.360  29.900  63.670  0.00  0.00           C  
ATOM   1359  HD1 TYR A  87      56.380  29.510  62.660  0.00  0.00           H  
ATOM   1360  CE1 TYR A  87      56.840  29.060  64.720  0.00  0.00           C  
ATOM   1361  HE1 TYR A  87      57.100  28.030  64.550  0.00  0.00           H  
ATOM   1362  CZ  TYR A  87      56.860  29.620  66.010  0.00  0.00           C  
ATOM   1363  OH  TYR A  87      57.150  28.740  67.010  0.00  0.00           O  
ATOM   1364  HH  TYR A  87      57.500  27.880  66.790  0.00  0.00           H  
ATOM   1365  CE2 TYR A  87      56.280  30.870  66.290  0.00  0.00           C  
ATOM   1366  HE2 TYR A  87      56.250  31.220  67.320  0.00  0.00           H  
ATOM   1367  CD2 TYR A  87      55.710  31.640  65.230  0.00  0.00           C  
ATOM   1368  HD2 TYR A  87      55.350  32.600  65.550  0.00  0.00           H  
ATOM   1369  C   TYR A  87      57.420  31.800  61.410  0.00  0.00           C  
ATOM   1370  O   TYR A  87      58.570  32.000  61.820  0.00  0.00           O  
ATOM   1371  N   GLU A  88      57.180  30.950  60.350  0.00  0.00           N  
ATOM   1372  H   GLU A  88      56.260  30.930  59.970  0.00  0.00           H  
ATOM   1373  CA  GLU A  88      58.120  30.010  59.790  0.00  0.00           C  
ATOM   1374  HA  GLU A  88      58.460  29.320  60.570  0.00  0.00           H  
ATOM   1375  CB  GLU A  88      57.420  29.130  58.750  0.00  0.00           C  
ATOM   1376  HB1 GLU A  88      57.500  29.710  57.840  0.00  0.00           H  
ATOM   1377  HB2 GLU A  88      56.360  29.050  59.010  0.00  0.00           H  
ATOM   1378  CG  GLU A  88      58.040  27.740  58.400  0.00  0.00           C  
ATOM   1379  HG1 GLU A  88      58.070  27.110  59.290  0.00  0.00           H  
ATOM   1380  HG2 GLU A  88      59.060  27.840  58.000  0.00  0.00           H  
ATOM   1381  CD  GLU A  88      57.330  26.900  57.360  0.00  0.00           C  
ATOM   1382  OE1 GLU A  88      57.300  27.260  56.150  0.00  0.00           O  
ATOM   1383  OE2 GLU A  88      56.870  25.830  57.790  0.00  0.00           O  
ATOM   1384  C   GLU A  88      59.360  30.650  59.180  0.00  0.00           C  
ATOM   1385  O   GLU A  88      60.470  30.110  59.240  0.00  0.00           O  
ATOM   1386  N   ALA A  89      59.290  31.830  58.460  0.00  0.00           N  
ATOM   1387  H   ALA A  89      58.430  32.330  58.330  0.00  0.00           H  
ATOM   1388  CA  ALA A  89      60.460  32.520  57.950  0.00  0.00           C  
ATOM   1389  HA  ALA A  89      61.090  31.890  57.320  0.00  0.00           H  
ATOM   1390  CB  ALA A  89      60.020  33.730  57.120  0.00  0.00           C  
ATOM   1391  HB1 ALA A  89      59.610  34.450  57.820  0.00  0.00           H  
ATOM   1392  HB2 ALA A  89      60.900  34.250  56.720  0.00  0.00           H  
ATOM   1393  HB3 ALA A  89      59.340  33.460  56.320  0.00  0.00           H  
ATOM   1394  C   ALA A  89      61.440  32.990  59.080  0.00  0.00           C  
ATOM   1395  O   ALA A  89      62.670  33.030  58.990  0.00  0.00           O  
ATOM   1396  N   ILE A  90      60.880  33.360  60.310  0.00  0.00           N  
ATOM   1397  H   ILE A  90      59.890  33.260  60.450  0.00  0.00           H  
ATOM   1398  CA  ILE A  90      61.830  33.680  61.450  0.00  0.00           C  
ATOM   1399  HA  ILE A  90      62.640  34.300  61.080  0.00  0.00           H  
ATOM   1400  CB  ILE A  90      61.010  34.490  62.470  0.00  0.00           C  
ATOM   1401  HB  ILE A  90      60.120  33.910  62.730  0.00  0.00           H  
ATOM   1402  CG2 ILE A  90      61.860  34.920  63.640  0.00  0.00           C  
ATOM   1403 1HG2 ILE A  90      61.170  35.090  64.470  0.00  0.00           H  
ATOM   1404 2HG2 ILE A  90      62.520  34.080  63.870  0.00  0.00           H  
ATOM   1405 3HG2 ILE A  90      62.440  35.820  63.400  0.00  0.00           H  
ATOM   1406  CG1 ILE A  90      60.520  35.760  61.730  0.00  0.00           C  
ATOM   1407 1HG1 ILE A  90      59.790  35.530  60.950  0.00  0.00           H  
ATOM   1408 2HG1 ILE A  90      61.380  36.300  61.320  0.00  0.00           H  
ATOM   1409  CD  ILE A  90      59.690  36.740  62.580  0.00  0.00           C  
ATOM   1410  HD1 ILE A  90      60.330  37.150  63.360  0.00  0.00           H  
ATOM   1411  HD2 ILE A  90      59.280  37.550  61.990  0.00  0.00           H  
ATOM   1412  HD3 ILE A  90      58.870  36.250  63.120  0.00  0.00           H  
ATOM   1413  C   ILE A  90      62.600  32.410  62.040  0.00  0.00           C  
ATOM   1414  O   ILE A  90      63.820  32.400  62.250  0.00  0.00           O  
ATOM   1415  N   VAL A  91      61.760  31.380  62.230  0.00  0.00           N  
ATOM   1416  H   VAL A  91      60.840  31.450  61.850  0.00  0.00           H  
ATOM   1417  CA  VAL A  91      62.160  30.050  62.700  0.00  0.00           C  
ATOM   1418  HA  VAL A  91      62.700  30.110  63.630  0.00  0.00           H  
ATOM   1419  CB  VAL A  91      60.860  29.200  62.940  0.00  0.00           C  
ATOM   1420  HB  VAL A  91      60.250  29.250  62.040  0.00  0.00           H  
ATOM   1421  CG1 VAL A  91      61.190  27.750  63.230  0.00  0.00           C  
ATOM   1422 1HG1 VAL A  91      61.500  27.110  62.390  0.00  0.00           H  
ATOM   1423 2HG1 VAL A  91      61.890  27.750  64.060  0.00  0.00           H  
ATOM   1424 3HG1 VAL A  91      60.320  27.250  63.620  0.00  0.00           H  
ATOM   1425  CG2 VAL A  91      60.100  29.970  64.020  0.00  0.00           C  
ATOM   1426 1HG2 VAL A  91      59.970  31.060  63.920  0.00  0.00           H  
ATOM   1427 2HG2 VAL A  91      59.210  29.360  64.160  0.00  0.00           H  
ATOM   1428 3HG2 VAL A  91      60.680  29.850  64.940  0.00  0.00           H  
ATOM   1429  C   VAL A  91      63.210  29.470  61.770  0.00  0.00           C  
ATOM   1430  O   VAL A  91      64.120  28.800  62.280  0.00  0.00           O  
ATOM   1431  N   ASP A  92      63.120  29.690  60.460  0.00  0.00           N  
ATOM   1432  H   ASP A  92      62.320  30.170  60.080  0.00  0.00           H  
ATOM   1433  CA  ASP A  92      64.130  29.090  59.580  0.00  0.00           C  
ATOM   1434  HA  ASP A  92      64.200  28.010  59.660  0.00  0.00           H  
ATOM   1435  CB  ASP A  92      63.700  29.340  58.130  0.00  0.00           C  
ATOM   1436  HB1 ASP A  92      63.760  30.400  57.880  0.00  0.00           H  
ATOM   1437  HB2 ASP A  92      62.720  28.910  57.930  0.00  0.00           H  
ATOM   1438  CG  ASP A  92      64.630  28.600  57.170  0.00  0.00           C  
ATOM   1439  OD1 ASP A  92      64.810  27.390  57.380  0.00  0.00           O  
ATOM   1440  OD2 ASP A  92      65.120  29.200  56.170  0.00  0.00           O  
ATOM   1441  C   ASP A  92      65.540  29.660  59.930  0.00  0.00           C  
ATOM   1442  O   ASP A  92      66.570  29.040  59.620  0.00  0.00           O  
ATOM   1443  N   GLY A  93      65.640  30.910  60.430  0.00  0.00           N  
ATOM   1444  H   GLY A  93      64.780  31.410  60.580  0.00  0.00           H  
ATOM   1445  CA  GLY A  93      66.870  31.590  60.800  0.00  0.00           C  
ATOM   1446  HA1 GLY A  93      66.820  32.680  60.900  0.00  0.00           H  
ATOM   1447  HA2 GLY A  93      67.570  31.330  60.000  0.00  0.00           H  
ATOM   1448  C   GLY A  93      67.590  31.150  62.080  0.00  0.00           C  
ATOM   1449  O   GLY A  93      68.700  31.690  62.400  0.00  0.00           O  
ATOM   1450  N   GLY A  94      67.010  30.190  62.780  0.00  0.00           N  
ATOM   1451  H   GLY A  94      66.040  29.960  62.630  0.00  0.00           H  
ATOM   1452  CA  GLY A  94      67.690  29.660  63.940  0.00  0.00           C  
ATOM   1453  HA1 GLY A  94      68.700  29.350  63.680  0.00  0.00           H  
ATOM   1454  HA2 GLY A  94      67.140  28.790  64.280  0.00  0.00           H  
ATOM   1455  C   GLY A  94      67.850  30.730  65.070  0.00  0.00           C  
ATOM   1456  O   GLY A  94      68.540  30.460  66.100  0.00  0.00           O  
ATOM   1457  N   ILE A  95      67.100  31.810  65.030  0.00  0.00           N  
ATOM   1458  H   ILE A  95      66.520  31.880  64.200  0.00  0.00           H  
ATOM   1459  CA  ILE A  95      66.640  32.630  66.140  0.00  0.00           C  
ATOM   1460  HA  ILE A  95      67.010  32.170  67.060  0.00  0.00           H  
ATOM   1461  CB  ILE A  95      67.200  34.030  66.050  0.00  0.00           C  
ATOM   1462  HB  ILE A  95      67.090  34.510  65.080  0.00  0.00           H  
ATOM   1463  CG2 ILE A  95      66.500  34.830  67.180  0.00  0.00           C  
ATOM   1464 1HG2 ILE A  95      65.460  35.020  66.930  0.00  0.00           H  
ATOM   1465 2HG2 ILE A  95      66.620  34.290  68.120  0.00  0.00           H  
ATOM   1466 3HG2 ILE A  95      66.990  35.800  67.250  0.00  0.00           H  
ATOM   1467  CG1 ILE A  95      68.720  33.930  66.460  0.00  0.00           C  
ATOM   1468 1HG1 ILE A  95      69.130  33.180  65.780  0.00  0.00           H  
ATOM   1469 2HG1 ILE A  95      68.760  33.570  67.490  0.00  0.00           H  
ATOM   1470  CD  ILE A  95      69.460  35.300  66.290  0.00  0.00           C  
ATOM   1471  HD1 ILE A  95      69.330  35.820  67.250  0.00  0.00           H  
ATOM   1472  HD2 ILE A  95      70.490  35.090  66.000  0.00  0.00           H  
ATOM   1473  HD3 ILE A  95      69.090  35.870  65.440  0.00  0.00           H  
ATOM   1474  C   ILE A  95      65.080  32.540  66.150  0.00  0.00           C  
ATOM   1475  O   ILE A  95      64.480  32.950  65.160  0.00  0.00           O  
ATOM   1476  N   ASN A  96      64.490  31.970  67.200  0.00  0.00           N  
ATOM   1477  H   ASN A  96      65.020  31.580  67.960  0.00  0.00           H  
ATOM   1478  CA  ASN A  96      63.100  31.850  67.490  0.00  0.00           C  
ATOM   1479  HA  ASN A  96      62.730  31.300  66.620  0.00  0.00           H  
ATOM   1480  CB  ASN A  96      62.800  30.820  68.680  0.00  0.00           C  
ATOM   1481  HB1 ASN A  96      63.120  31.300  69.590  0.00  0.00           H  
ATOM   1482  HB2 ASN A  96      63.390  29.920  68.560  0.00  0.00           H  
ATOM   1483  CG  ASN A  96      61.390  30.380  68.850  0.00  0.00           C  
ATOM   1484  OD1 ASN A  96      60.550  31.130  69.320  0.00  0.00           O  
ATOM   1485  ND2 ASN A  96      60.980  29.200  68.470  0.00  0.00           N  
ATOM   1486 1HD2 ASN A  96      61.580  28.430  68.240  0.00  0.00           H  
ATOM   1487 2HD2 ASN A  96      60.040  28.900  68.660  0.00  0.00           H  
ATOM   1488  C   ASN A  96      62.380  33.240  67.660  0.00  0.00           C  
ATOM   1489  O   ASN A  96      62.990  34.130  68.290  0.00  0.00           O  
ATOM   1490  N   PRO A  97      61.130  33.430  67.180  0.00  0.00           N  
ATOM   1491  CD  PRO A  97      60.460  32.490  66.290  0.00  0.00           C  
ATOM   1492  HD1 PRO A  97      60.460  31.480  66.700  0.00  0.00           H  
ATOM   1493  HD2 PRO A  97      60.900  32.700  65.320  0.00  0.00           H  
ATOM   1494  CG  PRO A  97      59.080  32.940  66.400  0.00  0.00           C  
ATOM   1495  HG1 PRO A  97      58.570  32.340  67.150  0.00  0.00           H  
ATOM   1496  HG2 PRO A  97      58.510  32.760  65.490  0.00  0.00           H  
ATOM   1497  CB  PRO A  97      59.080  34.470  66.730  0.00  0.00           C  
ATOM   1498  HB1 PRO A  97      58.280  34.820  67.370  0.00  0.00           H  
ATOM   1499  HB2 PRO A  97      58.960  35.010  65.780  0.00  0.00           H  
ATOM   1500  CA  PRO A  97      60.500  34.740  67.340  0.00  0.00           C  
ATOM   1501  HA  PRO A  97      61.070  35.460  66.740  0.00  0.00           H  
ATOM   1502  C   PRO A  97      60.370  35.180  68.770  0.00  0.00           C  
ATOM   1503  O   PRO A  97      60.510  36.420  69.070  0.00  0.00           O  
ATOM   1504  N   ALA A  98      60.170  34.250  69.720  0.00  0.00           N  
ATOM   1505  H   ALA A  98      60.260  33.320  69.350  0.00  0.00           H  
ATOM   1506  CA  ALA A  98      60.340  34.410  71.220  0.00  0.00           C  
ATOM   1507  HA  ALA A  98      59.460  35.000  71.440  0.00  0.00           H  
ATOM   1508  CB  ALA A  98      60.310  33.150  72.080  0.00  0.00           C  
ATOM   1509  HB1 ALA A  98      60.240  33.370  73.160  0.00  0.00           H  
ATOM   1510  HB2 ALA A  98      59.460  32.590  71.690  0.00  0.00           H  
ATOM   1511  HB3 ALA A  98      61.190  32.520  72.020  0.00  0.00           H  
ATOM   1512  C   ALA A  98      61.610  35.250  71.640  0.00  0.00           C  
ATOM   1513  O   ALA A  98      61.400  36.140  72.530  0.00  0.00           O  
ATOM   1514  N   SER A  99      62.820  35.040  70.970  0.00  0.00           N  
ATOM   1515  H   SER A  99      62.840  34.310  70.280  0.00  0.00           H  
ATOM   1516  CA  SER A  99      63.990  35.850  71.290  0.00  0.00           C  
ATOM   1517  HA  SER A  99      64.110  35.840  72.370  0.00  0.00           H  
ATOM   1518  CB  SER A  99      65.260  35.220  70.820  0.00  0.00           C  
ATOM   1519  HB1 SER A  99      66.030  35.670  71.450  0.00  0.00           H  
ATOM   1520  HB2 SER A  99      65.450  35.310  69.740  0.00  0.00           H  
ATOM   1521  OG  SER A  99      65.340  33.860  71.210  0.00  0.00           O  
ATOM   1522  HG  SER A  99      66.210  33.890  71.610  0.00  0.00           H  
ATOM   1523  C   SER A  99      63.870  37.350  70.970  0.00  0.00           C  
ATOM   1524  O   SER A  99      64.470  38.230  71.550  0.00  0.00           O  
ATOM   1525  N   LEU A 100      63.000  37.620  70.020  0.00  0.00           N  
ATOM   1526  H   LEU A 100      62.600  36.860  69.490  0.00  0.00           H  
ATOM   1527  CA  LEU A 100      62.930  39.010  69.510  0.00  0.00           C  
ATOM   1528  HA  LEU A 100      63.820  39.530  69.890  0.00  0.00           H  
ATOM   1529  CB  LEU A 100      63.070  38.950  67.960  0.00  0.00           C  
ATOM   1530  HB1 LEU A 100      62.840  39.920  67.530  0.00  0.00           H  
ATOM   1531  HB2 LEU A 100      62.330  38.290  67.490  0.00  0.00           H  
ATOM   1532  CG  LEU A 100      64.470  38.530  67.430  0.00  0.00           C  
ATOM   1533  HG  LEU A 100      64.900  37.700  67.990  0.00  0.00           H  
ATOM   1534  CD1 LEU A 100      64.310  38.090  66.010  0.00  0.00           C  
ATOM   1535 1HD1 LEU A 100      65.290  37.780  65.650  0.00  0.00           H  
ATOM   1536 2HD1 LEU A 100      63.700  37.190  66.000  0.00  0.00           H  
ATOM   1537 3HD1 LEU A 100      63.950  38.940  65.420  0.00  0.00           H  
ATOM   1538  CD2 LEU A 100      65.590  39.660  67.500  0.00  0.00           C  
ATOM   1539 1HD2 LEU A 100      65.150  40.630  67.270  0.00  0.00           H  
ATOM   1540 2HD2 LEU A 100      65.990  39.560  68.500  0.00  0.00           H  
ATOM   1541 3HD2 LEU A 100      66.240  39.430  66.650  0.00  0.00           H  
ATOM   1542  C   LEU A 100      61.730  39.830  69.940  0.00  0.00           C  
ATOM   1543  O   LEU A 100      61.730  41.090  69.770  0.00  0.00           O  
ATOM   1544  N   ARG A 101      60.750  39.320  70.610  0.00  0.00           N  
ATOM   1545  H   ARG A 101      60.790  38.310  70.660  0.00  0.00           H  
ATOM   1546  CA  ARG A 101      59.520  39.960  71.170  0.00  0.00           C  
ATOM   1547  HA  ARG A 101      58.790  40.270  70.430  0.00  0.00           H  
ATOM   1548  CB  ARG A 101      58.710  39.090  72.070  0.00  0.00           C  
ATOM   1549  HB1 ARG A 101      57.820  39.470  72.570  0.00  0.00           H  
ATOM   1550  HB2 ARG A 101      59.380  38.830  72.880  0.00  0.00           H  
ATOM   1551  CG  ARG A 101      58.350  37.730  71.290  0.00  0.00           C  
ATOM   1552  HG1 ARG A 101      59.220  37.120  71.090  0.00  0.00           H  
ATOM   1553  HG2 ARG A 101      57.880  37.940  70.330  0.00  0.00           H  
ATOM   1554  CD  ARG A 101      57.350  36.850  72.140  0.00  0.00           C  
ATOM   1555  HD1 ARG A 101      57.740  36.470  73.080  0.00  0.00           H  
ATOM   1556  HD2 ARG A 101      57.170  35.920  71.590  0.00  0.00           H  
ATOM   1557  NE  ARG A 101      56.080  37.440  72.440  0.00  0.00           N  
ATOM   1558  HE  ARG A 101      55.970  37.920  73.330  0.00  0.00           H  
ATOM   1559  CZ  ARG A 101      54.930  37.420  71.760  0.00  0.00           C  
ATOM   1560  NH1 ARG A 101      54.840  36.760  70.730  0.00  0.00           N  
ATOM   1561 1HH1 ARG A 101      55.610  36.260  70.320  0.00  0.00           H  
ATOM   1562 2HH1 ARG A 101      53.930  36.860  70.290  0.00  0.00           H  
ATOM   1563  NH2 ARG A 101      53.870  38.060  72.180  0.00  0.00           N  
ATOM   1564 1HH2 ARG A 101      53.980  38.550  73.060  0.00  0.00           H  
ATOM   1565 2HH2 ARG A 101      52.970  38.030  71.720  0.00  0.00           H  
ATOM   1566  C   ARG A 101      59.980  41.180  71.970  0.00  0.00           C  
ATOM   1567  O   ARG A 101      61.040  41.160  72.570  0.00  0.00           O  
ATOM   1568  N   GLY A 102      59.150  42.230  72.070  0.00  0.00           N  
ATOM   1569  H   GLY A 102      58.220  42.190  71.670  0.00  0.00           H  
ATOM   1570  CA  GLY A 102      59.510  43.470  72.790  0.00  0.00           C  
ATOM   1571  HA1 GLY A 102      59.990  43.160  73.720  0.00  0.00           H  
ATOM   1572  HA2 GLY A 102      58.670  44.130  72.970  0.00  0.00           H  
ATOM   1573  C   GLY A 102      60.710  44.300  72.120  0.00  0.00           C  
ATOM   1574  O   GLY A 102      60.900  45.460  72.580  0.00  0.00           O  
ATOM   1575  N   THR A 103      61.520  43.850  71.140  0.00  0.00           N  
ATOM   1576  H   THR A 103      61.330  42.950  70.750  0.00  0.00           H  
ATOM   1577  CA  THR A 103      62.630  44.630  70.490  0.00  0.00           C  
ATOM   1578  HA  THR A 103      63.000  45.250  71.300  0.00  0.00           H  
ATOM   1579  CB  THR A 103      63.750  43.710  69.850  0.00  0.00           C  
ATOM   1580  HB  THR A 103      64.500  44.450  69.530  0.00  0.00           H  
ATOM   1581  CG2 THR A 103      64.650  42.910  70.880  0.00  0.00           C  
ATOM   1582 1HG2 THR A 103      63.930  42.210  71.300  0.00  0.00           H  
ATOM   1583 2HG2 THR A 103      65.380  42.240  70.410  0.00  0.00           H  
ATOM   1584 3HG2 THR A 103      65.050  43.610  71.630  0.00  0.00           H  
ATOM   1585  OG1 THR A 103      63.260  42.970  68.710  0.00  0.00           O  
ATOM   1586  HG1 THR A 103      62.720  42.290  69.130  0.00  0.00           H  
ATOM   1587  C   THR A 103      62.130  45.550  69.410  0.00  0.00           C  
ATOM   1588  O   THR A 103      60.990  45.420  68.950  0.00  0.00           O  
ATOM   1589  N   ASN A 104      62.960  46.430  68.870  0.00  0.00           N  
ATOM   1590  H   ASN A 104      63.890  46.340  69.240  0.00  0.00           H  
ATOM   1591  CA  ASN A 104      62.750  47.350  67.750  0.00  0.00           C  
ATOM   1592  HA  ASN A 104      61.760  47.780  67.900  0.00  0.00           H  
ATOM   1593  CB  ASN A 104      63.790  48.500  67.830  0.00  0.00           C  
ATOM   1594  HB1 ASN A 104      64.680  48.310  67.240  0.00  0.00           H  
ATOM   1595  HB2 ASN A 104      63.980  48.780  68.860  0.00  0.00           H  
ATOM   1596  CG  ASN A 104      63.140  49.740  67.250  0.00  0.00           C  
ATOM   1597  OD1 ASN A 104      62.220  50.270  67.820  0.00  0.00           O  
ATOM   1598  ND2 ASN A 104      63.640  50.220  66.100  0.00  0.00           N  
ATOM   1599 1HD2 ASN A 104      64.470  49.810  65.710  0.00  0.00           H  
ATOM   1600 2HD2 ASN A 104      63.260  51.100  65.770  0.00  0.00           H  
ATOM   1601  C   ASN A 104      62.670  46.690  66.380  0.00  0.00           C  
ATOM   1602  O   ASN A 104      62.970  47.320  65.340  0.00  0.00           O  
ATOM   1603  N   THR A 105      62.300  45.380  66.310  0.00  0.00           N  
ATOM   1604  H   THR A 105      62.360  44.890  67.190  0.00  0.00           H  
ATOM   1605  CA  THR A 105      62.100  44.670  65.050  0.00  0.00           C  
ATOM   1606  HA  THR A 105      63.010  44.650  64.440  0.00  0.00           H  
ATOM   1607  CB  THR A 105      61.790  43.220  65.290  0.00  0.00           C  
ATOM   1608  HB  THR A 105      60.900  43.170  65.910  0.00  0.00           H  
ATOM   1609  CG2 THR A 105      61.660  42.410  64.010  0.00  0.00           C  
ATOM   1610 1HG2 THR A 105      60.930  42.860  63.340  0.00  0.00           H  
ATOM   1611 2HG2 THR A 105      62.620  42.370  63.480  0.00  0.00           H  
ATOM   1612 3HG2 THR A 105      61.330  41.380  64.170  0.00  0.00           H  
ATOM   1613  OG1 THR A 105      62.920  42.720  65.970  0.00  0.00           O  
ATOM   1614  HG1 THR A 105      62.760  43.020  66.870  0.00  0.00           H  
ATOM   1615  C   THR A 105      61.120  45.290  64.130  0.00  0.00           C  
ATOM   1616  O   THR A 105      59.930  45.240  64.500  0.00  0.00           O  
ATOM   1617  N   GLY A 106      61.610  45.870  62.990  0.00  0.00           N  
ATOM   1618  H   GLY A 106      62.580  45.750  62.740  0.00  0.00           H  
ATOM   1619  CA  GLY A 106      60.670  46.570  62.100  0.00  0.00           C  
ATOM   1620  HA1 GLY A 106      61.160  47.390  61.550  0.00  0.00           H  
ATOM   1621  HA2 GLY A 106      59.870  46.990  62.690  0.00  0.00           H  
ATOM   1622  C   GLY A 106      60.010  45.540  61.120  0.00  0.00           C  
ATOM   1623  O   GLY A 106      60.540  44.390  60.950  0.00  0.00           O  
ATOM   1624  N   VAL A 107      58.880  45.880  60.520  0.00  0.00           N  
ATOM   1625  H   VAL A 107      58.520  46.830  60.630  0.00  0.00           H  
ATOM   1626  CA  VAL A 107      57.970  44.970  59.800  0.00  0.00           C  
ATOM   1627  HA  VAL A 107      58.380  44.010  59.490  0.00  0.00           H  
ATOM   1628  CB  VAL A 107      56.740  44.670  60.700  0.00  0.00           C  
ATOM   1629  HB  VAL A 107      56.350  45.590  61.130  0.00  0.00           H  
ATOM   1630  CG1 VAL A 107      55.650  44.050  59.810  0.00  0.00           C  
ATOM   1631 1HG1 VAL A 107      54.840  43.590  60.370  0.00  0.00           H  
ATOM   1632 2HG1 VAL A 107      55.180  44.750  59.120  0.00  0.00           H  
ATOM   1633 3HG1 VAL A 107      56.150  43.190  59.370  0.00  0.00           H  
ATOM   1634  CG2 VAL A 107      57.030  43.710  61.870  0.00  0.00           C  
ATOM   1635 1HG2 VAL A 107      56.220  43.690  62.600  0.00  0.00           H  
ATOM   1636 2HG2 VAL A 107      57.200  42.680  61.550  0.00  0.00           H  
ATOM   1637 3HG2 VAL A 107      58.000  43.930  62.320  0.00  0.00           H  
ATOM   1638  C   VAL A 107      57.610  45.750  58.590  0.00  0.00           C  
ATOM   1639  O   VAL A 107      57.200  46.910  58.660  0.00  0.00           O  
ATOM   1640  N   TRP A 108      57.810  45.180  57.410  0.00  0.00           N  
ATOM   1641  H   TRP A 108      58.310  44.310  57.510  0.00  0.00           H  
ATOM   1642  CA  TRP A 108      57.510  45.700  56.040  0.00  0.00           C  
ATOM   1643  HA  TRP A 108      56.920  46.610  56.150  0.00  0.00           H  
ATOM   1644  CB  TRP A 108      58.830  46.150  55.330  0.00  0.00           C  
ATOM   1645  HB1 TRP A 108      58.660  46.420  54.290  0.00  0.00           H  
ATOM   1646  HB2 TRP A 108      59.530  45.310  55.410  0.00  0.00           H  
ATOM   1647  CG  TRP A 108      59.320  47.430  55.920  0.00  0.00           C  
ATOM   1648  CD1 TRP A 108      58.980  48.590  55.470  0.00  0.00           C  
ATOM   1649  HD1 TRP A 108      58.490  48.810  54.540  0.00  0.00           H  
ATOM   1650  NE1 TRP A 108      59.570  49.580  56.230  0.00  0.00           N  
ATOM   1651  HE1 TRP A 108      59.670  50.540  55.920  0.00  0.00           H  
ATOM   1652  CE2 TRP A 108      60.300  49.070  57.310  0.00  0.00           C  
ATOM   1653  CZ2 TRP A 108      61.020  49.700  58.330  0.00  0.00           C  
ATOM   1654  HZ2 TRP A 108      61.110  50.780  58.360  0.00  0.00           H  
ATOM   1655  CH2 TRP A 108      61.770  48.860  59.230  0.00  0.00           C  
ATOM   1656  HH2 TRP A 108      62.310  49.300  60.060  0.00  0.00           H  
ATOM   1657  CZ3 TRP A 108      61.700  47.470  59.020  0.00  0.00           C  
ATOM   1658  HZ3 TRP A 108      62.220  46.830  59.740  0.00  0.00           H  
ATOM   1659  CE3 TRP A 108      60.830  46.920  58.000  0.00  0.00           C  
ATOM   1660  HE3 TRP A 108      60.760  45.860  57.820  0.00  0.00           H  
ATOM   1661  CD2 TRP A 108      60.180  47.730  57.090  0.00  0.00           C  
ATOM   1662  C   TRP A 108      56.660  44.760  55.130  0.00  0.00           C  
ATOM   1663  O   TRP A 108      57.220  43.730  54.820  0.00  0.00           O  
ATOM   1664  N   VAL A 109      55.540  45.190  54.490  0.00  0.00           N  
ATOM   1665  H   VAL A 109      55.170  46.070  54.790  0.00  0.00           H  
ATOM   1666  CA  VAL A 109      54.650  44.500  53.600  0.00  0.00           C  
ATOM   1667  HA  VAL A 109      55.090  43.500  53.570  0.00  0.00           H  
ATOM   1668  CB  VAL A 109      53.290  44.310  54.170  0.00  0.00           C  
ATOM   1669  HB  VAL A 109      52.700  45.220  54.080  0.00  0.00           H  
ATOM   1670  CG1 VAL A 109      52.430  43.340  53.370  0.00  0.00           C  
ATOM   1671 1HG1 VAL A 109      51.380  43.370  53.680  0.00  0.00           H  
ATOM   1672 2HG1 VAL A 109      52.490  43.460  52.300  0.00  0.00           H  
ATOM   1673 3HG1 VAL A 109      52.730  42.290  53.490  0.00  0.00           H  
ATOM   1674  CG2 VAL A 109      53.320  43.690  55.620  0.00  0.00           C  
ATOM   1675 1HG2 VAL A 109      52.300  43.560  55.960  0.00  0.00           H  
ATOM   1676 2HG2 VAL A 109      53.840  42.730  55.540  0.00  0.00           H  
ATOM   1677 3HG2 VAL A 109      53.820  44.330  56.350  0.00  0.00           H  
ATOM   1678  C   VAL A 109      54.570  45.190  52.240  0.00  0.00           C  
ATOM   1679  O   VAL A 109      54.050  46.290  52.090  0.00  0.00           O  
ATOM   1680  N   GLY A 110      55.050  44.560  51.130  0.00  0.00           N  
ATOM   1681  H   GLY A 110      55.510  43.670  51.230  0.00  0.00           H  
ATOM   1682  CA  GLY A 110      54.610  44.990  49.760  0.00  0.00           C  
ATOM   1683  HA1 GLY A 110      55.350  44.580  49.070  0.00  0.00           H  
ATOM   1684  HA2 GLY A 110      54.570  46.080  49.710  0.00  0.00           H  
ATOM   1685  C   GLY A 110      53.290  44.300  49.410  0.00  0.00           C  
ATOM   1686  O   GLY A 110      53.230  43.110  49.150  0.00  0.00           O  
ATOM   1687  N   VAL A 111      52.200  45.070  49.390  0.00  0.00           N  
ATOM   1688  H   VAL A 111      52.310  46.030  49.650  0.00  0.00           H  
ATOM   1689  CA  VAL A 111      50.820  44.600  49.020  0.00  0.00           C  
ATOM   1690  HA  VAL A 111      50.920  43.660  48.470  0.00  0.00           H  
ATOM   1691  CB  VAL A 111      50.040  44.250  50.350  0.00  0.00           C  
ATOM   1692  HB  VAL A 111      50.610  43.430  50.780  0.00  0.00           H  
ATOM   1693  CG1 VAL A 111      50.040  45.340  51.410  0.00  0.00           C  
ATOM   1694 1HG1 VAL A 111      49.430  45.110  52.280  0.00  0.00           H  
ATOM   1695 2HG1 VAL A 111      51.070  45.460  51.740  0.00  0.00           H  
ATOM   1696 3HG1 VAL A 111      49.720  46.300  51.000  0.00  0.00           H  
ATOM   1697  CG2 VAL A 111      48.630  43.800  50.060  0.00  0.00           C  
ATOM   1698 1HG2 VAL A 111      48.120  44.580  49.500  0.00  0.00           H  
ATOM   1699 2HG2 VAL A 111      48.660  42.830  49.550  0.00  0.00           H  
ATOM   1700 3HG2 VAL A 111      48.060  43.690  50.980  0.00  0.00           H  
ATOM   1701  C   VAL A 111      50.140  45.690  48.150  0.00  0.00           C  
ATOM   1702  O   VAL A 111      50.220  46.850  48.520  0.00  0.00           O  
ATOM   1703  N   SER A 112      49.550  45.330  46.970  0.00  0.00           N  
ATOM   1704  H   SER A 112      49.610  44.350  46.750  0.00  0.00           H  
ATOM   1705  CA  SER A 112      48.900  46.300  46.020  0.00  0.00           C  
ATOM   1706  HA  SER A 112      48.930  47.310  46.420  0.00  0.00           H  
ATOM   1707  CB  SER A 112      49.760  46.240  44.680  0.00  0.00           C  
ATOM   1708  HB1 SER A 112      49.340  46.990  44.000  0.00  0.00           H  
ATOM   1709  HB2 SER A 112      49.670  45.260  44.200  0.00  0.00           H  
ATOM   1710  OG  SER A 112      51.140  46.570  44.760  0.00  0.00           O  
ATOM   1711  HG  SER A 112      51.160  47.530  44.800  0.00  0.00           H  
ATOM   1712  C   SER A 112      47.420  46.010  45.810  0.00  0.00           C  
ATOM   1713  O   SER A 112      46.860  46.530  44.850  0.00  0.00           O  
ATOM   1714  N   GLY A 113      46.780  45.240  46.690  0.00  0.00           N  
ATOM   1715  H   GLY A 113      47.350  44.710  47.330  0.00  0.00           H  
ATOM   1716  CA  GLY A 113      45.370  44.880  46.670  0.00  0.00           C  
ATOM   1717  HA1 GLY A 113      45.150  44.310  45.780  0.00  0.00           H  
ATOM   1718  HA2 GLY A 113      44.790  45.790  46.630  0.00  0.00           H  
ATOM   1719  C   GLY A 113      44.850  44.030  47.850  0.00  0.00           C  
ATOM   1720  O   GLY A 113      45.570  43.560  48.790  0.00  0.00           O  
ATOM   1721  N   SER A 114      43.570  43.710  47.660  0.00  0.00           N  
ATOM   1722  H   SER A 114      43.050  44.150  46.930  0.00  0.00           H  
ATOM   1723  CA  SER A 114      42.770  42.830  48.410  0.00  0.00           C  
ATOM   1724  HA  SER A 114      43.370  41.940  48.660  0.00  0.00           H  
ATOM   1725  CB  SER A 114      42.520  43.510  49.750  0.00  0.00           C  
ATOM   1726  HB1 SER A 114      41.850  44.370  49.650  0.00  0.00           H  
ATOM   1727  HB2 SER A 114      43.470  43.930  50.100  0.00  0.00           H  
ATOM   1728  OG  SER A 114      41.880  42.650  50.650  0.00  0.00           O  
ATOM   1729  HG  SER A 114      42.540  42.100  51.070  0.00  0.00           H  
ATOM   1730  C   SER A 114      41.400  42.560  47.700  0.00  0.00           C  
ATOM   1731  O   SER A 114      40.910  43.460  47.010  0.00  0.00           O  
ATOM   1732  N   GLU A 115      40.790  41.440  47.730  0.00  0.00           N  
ATOM   1733  H   GLU A 115      41.300  40.690  48.160  0.00  0.00           H  
ATOM   1734  CA  GLU A 115      39.610  41.020  47.030  0.00  0.00           C  
ATOM   1735  HA  GLU A 115      39.000  41.880  46.740  0.00  0.00           H  
ATOM   1736  CB  GLU A 115      39.980  40.170  45.840  0.00  0.00           C  
ATOM   1737  HB1 GLU A 115      39.190  39.440  45.710  0.00  0.00           H  
ATOM   1738  HB2 GLU A 115      40.930  39.760  46.160  0.00  0.00           H  
ATOM   1739  CG  GLU A 115      40.150  41.110  44.680  0.00  0.00           C  
ATOM   1740  HG1 GLU A 115      39.460  41.950  44.750  0.00  0.00           H  
ATOM   1741  HG2 GLU A 115      39.920  40.480  43.820  0.00  0.00           H  
ATOM   1742  CD  GLU A 115      41.560  41.690  44.560  0.00  0.00           C  
ATOM   1743  OE1 GLU A 115      42.530  40.980  44.920  0.00  0.00           O  
ATOM   1744  OE2 GLU A 115      41.730  42.860  44.060  0.00  0.00           O  
ATOM   1745  C   GLU A 115      38.640  40.220  47.970  0.00  0.00           C  
ATOM   1746  O   GLU A 115      37.470  40.150  47.660  0.00  0.00           O  
ATOM   1747  N   ALA A 116      39.080  39.680  49.090  0.00  0.00           N  
ATOM   1748  H   ALA A 116      40.030  39.910  49.370  0.00  0.00           H  
ATOM   1749  CA  ALA A 116      38.410  38.620  49.780  0.00  0.00           C  
ATOM   1750  HA  ALA A 116      37.960  38.030  48.990  0.00  0.00           H  
ATOM   1751  CB  ALA A 116      39.350  37.820  50.620  0.00  0.00           C  
ATOM   1752  HB1 ALA A 116      38.840  36.900  50.910  0.00  0.00           H  
ATOM   1753  HB2 ALA A 116      40.250  37.650  50.040  0.00  0.00           H  
ATOM   1754  HB3 ALA A 116      39.620  38.410  51.500  0.00  0.00           H  
ATOM   1755  C   ALA A 116      37.150  39.200  50.550  0.00  0.00           C  
ATOM   1756  O   ALA A 116      36.280  38.330  50.860  0.00  0.00           O  
ATOM   1757  N   SER A 117      37.110  40.470  51.010  0.00  0.00           N  
ATOM   1758  H   SER A 117      37.860  41.070  50.670  0.00  0.00           H  
ATOM   1759  CA  SER A 117      36.180  40.970  52.040  0.00  0.00           C  
ATOM   1760  HA  SER A 117      35.400  40.240  52.260  0.00  0.00           H  
ATOM   1761  CB  SER A 117      36.870  41.190  53.380  0.00  0.00           C  
ATOM   1762  HB1 SER A 117      36.190  41.770  53.990  0.00  0.00           H  
ATOM   1763  HB2 SER A 117      37.840  41.670  53.250  0.00  0.00           H  
ATOM   1764  OG  SER A 117      37.120  40.000  54.050  0.00  0.00           O  
ATOM   1765  HG  SER A 117      37.340  40.230  54.940  0.00  0.00           H  
ATOM   1766  C   SER A 117      35.290  42.160  51.650  0.00  0.00           C  
ATOM   1767  O   SER A 117      34.570  42.750  52.430  0.00  0.00           O  
ATOM   1768  N   GLU A 118      35.270  42.470  50.310  0.00  0.00           N  
ATOM   1769  H   GLU A 118      35.820  41.910  49.670  0.00  0.00           H  
ATOM   1770  CA  GLU A 118      34.470  43.590  49.750  0.00  0.00           C  
ATOM   1771  HA  GLU A 118      34.690  44.470  50.350  0.00  0.00           H  
ATOM   1772  CB  GLU A 118      34.890  43.800  48.270  0.00  0.00           C  
ATOM   1773  HB1 GLU A 118      34.380  44.740  48.030  0.00  0.00           H  
ATOM   1774  HB2 GLU A 118      34.360  43.130  47.590  0.00  0.00           H  
ATOM   1775  CG  GLU A 118      36.440  43.820  47.970  0.00  0.00           C  
ATOM   1776  HG1 GLU A 118      36.930  42.860  48.140  0.00  0.00           H  
ATOM   1777  HG2 GLU A 118      36.970  44.570  48.560  0.00  0.00           H  
ATOM   1778  CD  GLU A 118      36.650  44.150  46.500  0.00  0.00           C  
ATOM   1779  OE1 GLU A 118      36.920  45.350  46.190  0.00  0.00           O  
ATOM   1780  OE2 GLU A 118      36.750  43.230  45.620  0.00  0.00           O  
ATOM   1781  C   GLU A 118      32.970  43.310  49.880  0.00  0.00           C  
ATOM   1782  O   GLU A 118      32.250  44.220  50.300  0.00  0.00           O  
ATOM   1783  N   ALA A 119      32.620  42.030  49.680  0.00  0.00           N  
ATOM   1784  H   ALA A 119      33.320  41.360  49.400  0.00  0.00           H  
ATOM   1785  CA  ALA A 119      31.250  41.490  49.770  0.00  0.00           C  
ATOM   1786  HA  ALA A 119      30.530  42.150  49.280  0.00  0.00           H  
ATOM   1787  CB  ALA A 119      31.250  40.010  49.220  0.00  0.00           C  
ATOM   1788  HB1 ALA A 119      31.280  40.050  48.130  0.00  0.00           H  
ATOM   1789  HB2 ALA A 119      32.140  39.440  49.510  0.00  0.00           H  
ATOM   1790  HB3 ALA A 119      30.350  39.520  49.570  0.00  0.00           H  
ATOM   1791  C   ALA A 119      30.790  41.530  51.280  0.00  0.00           C  
ATOM   1792  O   ALA A 119      29.590  41.270  51.500  0.00  0.00           O  
ATOM   1793  N   LEU A 120      31.690  41.720  52.230  0.00  0.00           N  
ATOM   1794  H   LEU A 120      32.660  41.780  51.960  0.00  0.00           H  
ATOM   1795  CA  LEU A 120      31.500  41.890  53.680  0.00  0.00           C  
ATOM   1796  HA  LEU A 120      30.460  41.730  54.000  0.00  0.00           H  
ATOM   1797  CB  LEU A 120      32.490  40.950  54.400  0.00  0.00           C  
ATOM   1798  HB1 LEU A 120      32.470  41.190  55.470  0.00  0.00           H  
ATOM   1799  HB2 LEU A 120      33.500  41.140  54.020  0.00  0.00           H  
ATOM   1800  CG  LEU A 120      32.270  39.450  54.180  0.00  0.00           C  
ATOM   1801  HG  LEU A 120      32.640  39.300  53.160  0.00  0.00           H  
ATOM   1802  CD1 LEU A 120      33.210  38.460  54.960  0.00  0.00           C  
ATOM   1803 1HD1 LEU A 120      33.170  37.510  54.410  0.00  0.00           H  
ATOM   1804 2HD1 LEU A 120      34.230  38.820  55.010  0.00  0.00           H  
ATOM   1805 3HD1 LEU A 120      32.890  38.380  56.000  0.00  0.00           H  
ATOM   1806  CD2 LEU A 120      30.800  38.990  54.330  0.00  0.00           C  
ATOM   1807 1HD2 LEU A 120      30.510  39.440  55.280  0.00  0.00           H  
ATOM   1808 2HD2 LEU A 120      30.140  39.310  53.520  0.00  0.00           H  
ATOM   1809 3HD2 LEU A 120      30.800  37.900  54.400  0.00  0.00           H  
ATOM   1810  C   LEU A 120      31.650  43.350  54.060  0.00  0.00           C  
ATOM   1811  O   LEU A 120      31.570  43.610  55.250  0.00  0.00           O  
ATOM   1812  N   SER A 121      31.810  44.340  53.090  0.00  0.00           N  
ATOM   1813  H   SER A 121      31.690  44.100  52.110  0.00  0.00           H  
ATOM   1814  CA  SER A 121      32.150  45.720  53.350  0.00  0.00           C  
ATOM   1815  HA  SER A 121      31.850  45.960  54.370  0.00  0.00           H  
ATOM   1816  CB  SER A 121      33.700  45.880  53.220  0.00  0.00           C  
ATOM   1817  HB1 SER A 121      33.990  46.910  53.430  0.00  0.00           H  
ATOM   1818  HB2 SER A 121      33.980  45.770  52.180  0.00  0.00           H  
ATOM   1819  OG  SER A 121      34.440  45.010  54.100  0.00  0.00           O  
ATOM   1820  HG  SER A 121      34.350  44.090  53.850  0.00  0.00           H  
ATOM   1821  C   SER A 121      31.410  46.830  52.490  0.00  0.00           C  
ATOM   1822  O   SER A 121      31.920  47.950  52.470  0.00  0.00           O  
ATOM   1823  N   ARG A 122      30.280  46.530  51.820  0.00  0.00           N  
ATOM   1824  H   ARG A 122      29.770  45.690  52.030  0.00  0.00           H  
ATOM   1825  CA  ARG A 122      29.620  47.350  50.820  0.00  0.00           C  
ATOM   1826  HA  ARG A 122      29.980  48.370  50.920  0.00  0.00           H  
ATOM   1827  CB  ARG A 122      29.850  46.830  49.410  0.00  0.00           C  
ATOM   1828  HB1 ARG A 122      29.270  47.470  48.750  0.00  0.00           H  
ATOM   1829  HB2 ARG A 122      29.520  45.790  49.380  0.00  0.00           H  
ATOM   1830  CG  ARG A 122      31.260  46.900  48.910  0.00  0.00           C  
ATOM   1831  HG1 ARG A 122      32.000  46.540  49.630  0.00  0.00           H  
ATOM   1832  HG2 ARG A 122      31.400  47.950  48.670  0.00  0.00           H  
ATOM   1833  CD  ARG A 122      31.300  46.110  47.600  0.00  0.00           C  
ATOM   1834  HD1 ARG A 122      30.360  46.340  47.110  0.00  0.00           H  
ATOM   1835  HD2 ARG A 122      31.450  45.080  47.940  0.00  0.00           H  
ATOM   1836  NE  ARG A 122      32.430  46.510  46.810  0.00  0.00           N  
ATOM   1837  HE  ARG A 122      33.180  46.950  47.330  0.00  0.00           H  
ATOM   1838  CZ  ARG A 122      32.730  45.950  45.640  0.00  0.00           C  
ATOM   1839  NH1 ARG A 122      31.850  45.270  44.990  0.00  0.00           N  
ATOM   1840 1HH1 ARG A 122      30.900  45.300  45.320  0.00  0.00           H  
ATOM   1841 2HH1 ARG A 122      32.060  44.990  44.030  0.00  0.00           H  
ATOM   1842  NH2 ARG A 122      33.830  46.160  45.050  0.00  0.00           N  
ATOM   1843 1HH2 ARG A 122      34.530  46.680  45.550  0.00  0.00           H  
ATOM   1844 2HH2 ARG A 122      34.020  45.660  44.190  0.00  0.00           H  
ATOM   1845  C   ARG A 122      28.180  47.550  51.040  0.00  0.00           C  
ATOM   1846  O   ARG A 122      27.570  48.630  50.950  0.00  0.00           O  
ATOM   1847  N   ASP A 123      27.490  46.560  51.560  0.00  0.00           N  
ATOM   1848  H   ASP A 123      27.970  45.690  51.750  0.00  0.00           H  
ATOM   1849  CA  ASP A 123      26.030  46.600  51.860  0.00  0.00           C  
ATOM   1850  HA  ASP A 123      25.540  47.210  51.090  0.00  0.00           H  
ATOM   1851  CB  ASP A 123      25.380  45.220  51.940  0.00  0.00           C  
ATOM   1852  HB1 ASP A 123      25.770  44.640  52.790  0.00  0.00           H  
ATOM   1853  HB2 ASP A 123      25.660  44.610  51.090  0.00  0.00           H  
ATOM   1854  CG  ASP A 123      23.860  45.240  52.160  0.00  0.00           C  
ATOM   1855  OD1 ASP A 123      23.370  46.360  52.330  0.00  0.00           O  
ATOM   1856  OD2 ASP A 123      23.190  44.190  51.950  0.00  0.00           O  
ATOM   1857  C   ASP A 123      25.760  47.270  53.190  0.00  0.00           C  
ATOM   1858  O   ASP A 123      25.970  46.620  54.240  0.00  0.00           O  
ATOM   1859  N   PRO A 124      25.360  48.510  53.280  0.00  0.00           N  
ATOM   1860  CD  PRO A 124      24.930  49.440  52.290  0.00  0.00           C  
ATOM   1861  HD1 PRO A 124      24.240  48.900  51.640  0.00  0.00           H  
ATOM   1862  HD2 PRO A 124      25.800  49.840  51.750  0.00  0.00           H  
ATOM   1863  CG  PRO A 124      24.180  50.550  53.030  0.00  0.00           C  
ATOM   1864  HG1 PRO A 124      23.160  50.200  53.190  0.00  0.00           H  
ATOM   1865  HG2 PRO A 124      24.270  51.500  52.510  0.00  0.00           H  
ATOM   1866  CB  PRO A 124      24.920  50.620  54.280  0.00  0.00           C  
ATOM   1867  HB1 PRO A 124      24.380  51.180  55.060  0.00  0.00           H  
ATOM   1868  HB2 PRO A 124      25.910  51.060  54.170  0.00  0.00           H  
ATOM   1869  CA  PRO A 124      25.110  49.100  54.560  0.00  0.00           C  
ATOM   1870  HA  PRO A 124      26.020  49.080  55.160  0.00  0.00           H  
ATOM   1871  C   PRO A 124      23.970  48.540  55.420  0.00  0.00           C  
ATOM   1872  O   PRO A 124      23.930  48.730  56.660  0.00  0.00           O  
ATOM   1873  N   GLU A 125      23.190  47.630  54.860  0.00  0.00           N  
ATOM   1874  H   GLU A 125      23.440  47.440  53.910  0.00  0.00           H  
ATOM   1875  CA  GLU A 125      22.340  46.860  55.660  0.00  0.00           C  
ATOM   1876  HA  GLU A 125      21.960  47.450  56.500  0.00  0.00           H  
ATOM   1877  CB  GLU A 125      21.140  46.530  54.760  0.00  0.00           C  
ATOM   1878  HB1 GLU A 125      20.410  45.920  55.290  0.00  0.00           H  
ATOM   1879  HB2 GLU A 125      21.510  45.960  53.900  0.00  0.00           H  
ATOM   1880  CG  GLU A 125      20.430  47.830  54.310  0.00  0.00           C  
ATOM   1881  HG1 GLU A 125      21.090  48.300  53.570  0.00  0.00           H  
ATOM   1882  HG2 GLU A 125      20.370  48.460  55.200  0.00  0.00           H  
ATOM   1883  CD  GLU A 125      19.010  47.570  53.690  0.00  0.00           C  
ATOM   1884  OE1 GLU A 125      18.040  47.170  54.360  0.00  0.00           O  
ATOM   1885  OE2 GLU A 125      18.920  47.630  52.430  0.00  0.00           O  
ATOM   1886  C   GLU A 125      22.890  45.570  56.190  0.00  0.00           C  
ATOM   1887  O   GLU A 125      22.280  45.120  57.150  0.00  0.00           O  
ATOM   1888  N   THR A 126      23.980  45.020  55.650  0.00  0.00           N  
ATOM   1889  H   THR A 126      24.440  45.540  54.920  0.00  0.00           H  
ATOM   1890  CA  THR A 126      24.460  43.670  55.960  0.00  0.00           C  
ATOM   1891  HA  THR A 126      24.080  43.250  56.900  0.00  0.00           H  
ATOM   1892  CB  THR A 126      23.990  42.790  54.810  0.00  0.00           C  
ATOM   1893  HB  THR A 126      24.740  42.680  54.000  0.00  0.00           H  
ATOM   1894  CG2 THR A 126      23.710  41.370  55.280  0.00  0.00           C  
ATOM   1895 1HG2 THR A 126      24.600  40.860  55.620  0.00  0.00           H  
ATOM   1896 2HG2 THR A 126      22.960  41.430  56.060  0.00  0.00           H  
ATOM   1897 3HG2 THR A 126      23.350  40.730  54.480  0.00  0.00           H  
ATOM   1898  OG1 THR A 126      22.730  43.190  54.270  0.00  0.00           O  
ATOM   1899  HG1 THR A 126      22.960  43.670  53.470  0.00  0.00           H  
ATOM   1900  C   THR A 126      25.970  43.560  56.240  0.00  0.00           C  
ATOM   1901  O   THR A 126      26.330  42.700  56.950  0.00  0.00           O  
ATOM   1902  N   LEU A 127      26.810  44.450  55.780  0.00  0.00           N  
ATOM   1903  H   LEU A 127      26.520  45.040  55.000  0.00  0.00           H  
ATOM   1904  CA  LEU A 127      28.220  44.650  56.130  0.00  0.00           C  
ATOM   1905  HA  LEU A 127      28.800  43.810  55.750  0.00  0.00           H  
ATOM   1906  CB  LEU A 127      28.800  45.920  55.470  0.00  0.00           C  
ATOM   1907  HB1 LEU A 127      28.500  45.810  54.430  0.00  0.00           H  
ATOM   1908  HB2 LEU A 127      29.890  45.830  55.500  0.00  0.00           H  
ATOM   1909  CG  LEU A 127      28.320  47.350  55.940  0.00  0.00           C  
ATOM   1910  HG  LEU A 127      27.250  47.430  56.030  0.00  0.00           H  
ATOM   1911  CD1 LEU A 127      29.000  47.690  57.270  0.00  0.00           C  
ATOM   1912 1HD1 LEU A 127      30.000  47.290  57.440  0.00  0.00           H  
ATOM   1913 2HD1 LEU A 127      28.990  48.780  57.400  0.00  0.00           H  
ATOM   1914 3HD1 LEU A 127      28.500  47.180  58.090  0.00  0.00           H  
ATOM   1915  CD2 LEU A 127      28.850  48.490  54.990  0.00  0.00           C  
ATOM   1916 1HD2 LEU A 127      28.430  48.210  54.020  0.00  0.00           H  
ATOM   1917 2HD2 LEU A 127      28.560  49.480  55.350  0.00  0.00           H  
ATOM   1918 3HD2 LEU A 127      29.940  48.530  54.930  0.00  0.00           H  
ATOM   1919  C   LEU A 127      28.510  44.550  57.610  0.00  0.00           C  
ATOM   1920  O   LEU A 127      27.620  44.750  58.440  0.00  0.00           O  
ATOM   1921  N   LEU A 128      29.800  44.490  57.940  0.00  0.00           N  
ATOM   1922  H   LEU A 128      30.490  44.670  57.230  0.00  0.00           H  
ATOM   1923  CA  LEU A 128      30.270  44.400  59.340  0.00  0.00           C  
ATOM   1924  HA  LEU A 128      29.470  44.610  60.040  0.00  0.00           H  
ATOM   1925  CB  LEU A 128      30.790  42.960  59.470  0.00  0.00           C  
ATOM   1926  HB1 LEU A 128      31.320  42.740  60.400  0.00  0.00           H  
ATOM   1927  HB2 LEU A 128      31.540  42.880  58.680  0.00  0.00           H  
ATOM   1928  CG  LEU A 128      29.780  41.740  59.280  0.00  0.00           C  
ATOM   1929  HG  LEU A 128      29.290  41.830  58.320  0.00  0.00           H  
ATOM   1930  CD1 LEU A 128      30.520  40.380  59.450  0.00  0.00           C  
ATOM   1931 1HD1 LEU A 128      31.310  40.190  58.730  0.00  0.00           H  
ATOM   1932 2HD1 LEU A 128      30.940  40.380  60.450  0.00  0.00           H  
ATOM   1933 3HD1 LEU A 128      29.830  39.530  59.350  0.00  0.00           H  
ATOM   1934  CD2 LEU A 128      28.740  41.750  60.350  0.00  0.00           C  
ATOM   1935 1HD2 LEU A 128      29.110  41.660  61.380  0.00  0.00           H  
ATOM   1936 2HD2 LEU A 128      28.240  42.730  60.380  0.00  0.00           H  
ATOM   1937 3HD2 LEU A 128      27.990  41.000  60.150  0.00  0.00           H  
ATOM   1938  C   LEU A 128      31.350  45.430  59.650  0.00  0.00           C  
ATOM   1939  O   LEU A 128      31.950  45.930  58.660  0.00  0.00           O  
ATOM   1940  N   GLY A 129      31.780  45.740  60.940  0.00  0.00           N  
ATOM   1941  H   GLY A 129      31.410  45.330  61.780  0.00  0.00           H  
ATOM   1942  CA  GLY A 129      32.930  46.620  61.060  0.00  0.00           C  
ATOM   1943  HA1 GLY A 129      32.770  47.040  62.050  0.00  0.00           H  
ATOM   1944  HA2 GLY A 129      32.880  47.400  60.290  0.00  0.00           H  
ATOM   1945  C   GLY A 129      34.310  45.980  60.980  0.00  0.00           C  
ATOM   1946  O   GLY A 129      35.170  46.540  60.310  0.00  0.00           O  
ATOM   1947  N   TYR A 130      34.460  44.790  61.550  0.00  0.00           N  
ATOM   1948  H   TYR A 130      33.610  44.320  61.840  0.00  0.00           H  
ATOM   1949  CA  TYR A 130      35.740  44.060  61.630  0.00  0.00           C  
ATOM   1950  HA  TYR A 130      36.480  44.820  61.890  0.00  0.00           H  
ATOM   1951  CB  TYR A 130      35.710  42.980  62.740  0.00  0.00           C  
ATOM   1952  HB1 TYR A 130      35.220  42.060  62.430  0.00  0.00           H  
ATOM   1953  HB2 TYR A 130      35.210  43.470  63.560  0.00  0.00           H  
ATOM   1954  CG  TYR A 130      37.060  42.660  63.350  0.00  0.00           C  
ATOM   1955  CD1 TYR A 130      37.660  41.460  62.950  0.00  0.00           C  
ATOM   1956  HD1 TYR A 130      37.070  40.780  62.340  0.00  0.00           H  
ATOM   1957  CE1 TYR A 130      38.930  41.070  63.340  0.00  0.00           C  
ATOM   1958  HE1 TYR A 130      39.420  40.180  62.990  0.00  0.00           H  
ATOM   1959  CZ  TYR A 130      39.670  41.930  64.190  0.00  0.00           C  
ATOM   1960  OH  TYR A 130      40.930  41.620  64.590  0.00  0.00           O  
ATOM   1961  HH  TYR A 130      41.270  42.190  65.280  0.00  0.00           H  
ATOM   1962  CE2 TYR A 130      39.020  43.120  64.660  0.00  0.00           C  
ATOM   1963  HE2 TYR A 130      39.600  43.830  65.230  0.00  0.00           H  
ATOM   1964  CD2 TYR A 130      37.720  43.520  64.250  0.00  0.00           C  
ATOM   1965  HD2 TYR A 130      37.280  44.430  64.610  0.00  0.00           H  
ATOM   1966  C   TYR A 130      36.310  43.480  60.300  0.00  0.00           C  
ATOM   1967  O   TYR A 130      37.470  43.160  60.300  0.00  0.00           O  
ATOM   1968  N   SER A 131      35.510  43.550  59.210  0.00  0.00           N  
ATOM   1969  H   SER A 131      34.610  44.000  59.360  0.00  0.00           H  
ATOM   1970  CA  SER A 131      35.930  43.230  57.880  0.00  0.00           C  
ATOM   1971  HA  SER A 131      36.610  42.380  57.880  0.00  0.00           H  
ATOM   1972  CB  SER A 131      34.730  42.980  56.990  0.00  0.00           C  
ATOM   1973  HB1 SER A 131      34.200  42.100  57.370  0.00  0.00           H  
ATOM   1974  HB2 SER A 131      35.090  42.740  55.990  0.00  0.00           H  
ATOM   1975  OG  SER A 131      33.860  44.110  57.040  0.00  0.00           O  
ATOM   1976  HG  SER A 131      33.110  43.890  56.490  0.00  0.00           H  
ATOM   1977  C   SER A 131      36.890  44.280  57.250  0.00  0.00           C  
ATOM   1978  O   SER A 131      37.870  44.000  56.520  0.00  0.00           O  
ATOM   1979  N   MET A 132      36.680  45.530  57.640  0.00  0.00           N  
ATOM   1980  H   MET A 132      35.930  45.740  58.310  0.00  0.00           H  
ATOM   1981  CA  MET A 132      37.590  46.560  57.280  0.00  0.00           C  
ATOM   1982  HA  MET A 132      37.530  46.500  56.200  0.00  0.00           H  
ATOM   1983  CB  MET A 132      36.980  47.890  57.880  0.00  0.00           C  
ATOM   1984  HB1 MET A 132      37.180  47.820  58.950  0.00  0.00           H  
ATOM   1985  HB2 MET A 132      35.890  47.910  57.760  0.00  0.00           H  
ATOM   1986  CG  MET A 132      37.460  49.240  57.260  0.00  0.00           C  
ATOM   1987  HG1 MET A 132      36.910  49.980  57.850  0.00  0.00           H  
ATOM   1988  HG2 MET A 132      37.130  49.330  56.230  0.00  0.00           H  
ATOM   1989  SD  MET A 132      39.260  49.560  57.400  0.00  0.00           S  
ATOM   1990  CE  MET A 132      39.350  49.630  59.160  0.00  0.00           C  
ATOM   1991  HE1 MET A 132      38.490  50.090  59.640  0.00  0.00           H  
ATOM   1992  HE2 MET A 132      39.540  48.630  59.560  0.00  0.00           H  
ATOM   1993  HE3 MET A 132      40.210  50.240  59.390  0.00  0.00           H  
ATOM   1994  C   MET A 132      39.010  46.260  57.770  0.00  0.00           C  
ATOM   1995  O   MET A 132      39.970  46.250  57.020  0.00  0.00           O  
ATOM   1996  N   VAL A 133      39.110  45.870  59.020  0.00  0.00           N  
ATOM   1997  H   VAL A 133      38.270  45.770  59.580  0.00  0.00           H  
ATOM   1998  CA  VAL A 133      40.380  45.630  59.740  0.00  0.00           C  
ATOM   1999  HA  VAL A 133      41.010  46.520  59.680  0.00  0.00           H  
ATOM   2000  CB  VAL A 133      39.930  45.260  61.190  0.00  0.00           C  
ATOM   2001  HB  VAL A 133      39.310  44.350  61.180  0.00  0.00           H  
ATOM   2002  CG1 VAL A 133      41.140  44.870  62.080  0.00  0.00           C  
ATOM   2003 1HG1 VAL A 133      41.780  45.740  62.230  0.00  0.00           H  
ATOM   2004 2HG1 VAL A 133      40.730  44.660  63.070  0.00  0.00           H  
ATOM   2005 3HG1 VAL A 133      41.580  43.960  61.670  0.00  0.00           H  
ATOM   2006  CG2 VAL A 133      39.040  46.280  61.900  0.00  0.00           C  
ATOM   2007 1HG2 VAL A 133      39.470  47.270  61.780  0.00  0.00           H  
ATOM   2008 2HG2 VAL A 133      38.030  46.290  61.490  0.00  0.00           H  
ATOM   2009 3HG2 VAL A 133      39.100  46.080  62.970  0.00  0.00           H  
ATOM   2010  C   VAL A 133      41.070  44.390  59.190  0.00  0.00           C  
ATOM   2011  O   VAL A 133      42.300  44.210  59.240  0.00  0.00           O  
ATOM   2012  N   GLY A 134      40.260  43.410  58.650  0.00  0.00           N  
ATOM   2013  H   GLY A 134      39.260  43.410  58.780  0.00  0.00           H  
ATOM   2014  CA  GLY A 134      40.700  42.260  57.950  0.00  0.00           C  
ATOM   2015  HA1 GLY A 134      39.970  41.450  57.950  0.00  0.00           H  
ATOM   2016  HA2 GLY A 134      41.560  41.890  58.520  0.00  0.00           H  
ATOM   2017  C   GLY A 134      41.180  42.490  56.520  0.00  0.00           C  
ATOM   2018  O   GLY A 134      41.850  41.630  56.000  0.00  0.00           O  
ATOM   2019  N   CYS A 135      41.000  43.660  55.890  0.00  0.00           N  
ATOM   2020  H   CYS A 135      40.450  44.360  56.370  0.00  0.00           H  
ATOM   2021  CA  CYS A 135      41.450  43.930  54.550  0.00  0.00           C  
ATOM   2022  HA  CYS A 135      42.170  43.160  54.320  0.00  0.00           H  
ATOM   2023  CB  CYS A 135      40.290  43.940  53.620  0.00  0.00           C  
ATOM   2024  HB1 CYS A 135      39.860  42.940  53.690  0.00  0.00           H  
ATOM   2025  HB2 CYS A 135      40.580  44.070  52.570  0.00  0.00           H  
ATOM   2026  SG  CYS A 135      39.020  45.150  53.920  0.00  0.00           S  
ATOM   2027  HG  CYS A 135      39.120  45.140  55.250  0.00  0.00           H  
ATOM   2028  C   CYS A 135      42.260  45.240  54.290  0.00  0.00           C  
ATOM   2029  O   CYS A 135      42.900  45.280  53.260  0.00  0.00           O  
ATOM   2030  N   GLN A 136      42.460  46.110  55.290  0.00  0.00           N  
ATOM   2031  H   GLN A 136      41.920  46.010  56.140  0.00  0.00           H  
ATOM   2032  CA  GLN A 136      43.330  47.280  55.300  0.00  0.00           C  
ATOM   2033  HA  GLN A 136      43.180  47.860  54.390  0.00  0.00           H  
ATOM   2034  CB  GLN A 136      42.730  48.240  56.470  0.00  0.00           C  
ATOM   2035  HB1 GLN A 136      43.020  47.910  57.460  0.00  0.00           H  
ATOM   2036  HB2 GLN A 136      41.650  48.170  56.410  0.00  0.00           H  
ATOM   2037  CG  GLN A 136      42.970  49.770  56.340  0.00  0.00           C  
ATOM   2038  HG1 GLN A 136      42.420  50.330  57.100  0.00  0.00           H  
ATOM   2039  HG2 GLN A 136      42.740  50.180  55.360  0.00  0.00           H  
ATOM   2040  CD  GLN A 136      44.460  50.090  56.600  0.00  0.00           C  
ATOM   2041  OE1 GLN A 136      45.120  49.510  57.440  0.00  0.00           O  
ATOM   2042  NE2 GLN A 136      45.010  51.150  55.920  0.00  0.00           N  
ATOM   2043 1HE2 GLN A 136      44.520  51.600  55.150  0.00  0.00           H  
ATOM   2044 2HE2 GLN A 136      45.970  51.430  55.990  0.00  0.00           H  
ATOM   2045  C   GLN A 136      44.780  46.960  55.370  0.00  0.00           C  
ATOM   2046  O   GLN A 136      45.260  46.370  56.320  0.00  0.00           O  
ATOM   2047  N   ARG A 137      45.550  47.390  54.390  0.00  0.00           N  
ATOM   2048  H   ARG A 137      45.110  48.030  53.740  0.00  0.00           H  
ATOM   2049  CA  ARG A 137      46.900  46.940  54.130  0.00  0.00           C  
ATOM   2050  HA  ARG A 137      47.050  45.870  53.970  0.00  0.00           H  
ATOM   2051  CB  ARG A 137      47.580  47.690  52.910  0.00  0.00           C  
ATOM   2052  HB1 ARG A 137      48.610  47.330  52.790  0.00  0.00           H  
ATOM   2053  HB2 ARG A 137      47.600  48.760  53.120  0.00  0.00           H  
ATOM   2054  CG  ARG A 137      46.820  47.410  51.660  0.00  0.00           C  
ATOM   2055  HG1 ARG A 137      45.770  47.620  51.860  0.00  0.00           H  
ATOM   2056  HG2 ARG A 137      47.000  46.370  51.360  0.00  0.00           H  
ATOM   2057  CD  ARG A 137      47.320  48.390  50.600  0.00  0.00           C  
ATOM   2058  HD1 ARG A 137      48.320  48.020  50.370  0.00  0.00           H  
ATOM   2059  HD2 ARG A 137      47.370  49.400  50.990  0.00  0.00           H  
ATOM   2060  NE  ARG A 137      46.560  48.310  49.290  0.00  0.00           N  
ATOM   2061  HE  ARG A 137      45.780  47.680  49.240  0.00  0.00           H  
ATOM   2062  CZ  ARG A 137      46.950  48.860  48.140  0.00  0.00           C  
ATOM   2063  NH1 ARG A 137      48.030  49.560  47.990  0.00  0.00           N  
ATOM   2064 1HH1 ARG A 137      48.380  49.890  48.880  0.00  0.00           H  
ATOM   2065 2HH1 ARG A 137      48.370  49.980  47.140  0.00  0.00           H  
ATOM   2066  NH2 ARG A 137      46.260  48.580  47.090  0.00  0.00           N  
ATOM   2067 1HH2 ARG A 137      45.410  48.050  47.150  0.00  0.00           H  
ATOM   2068 2HH2 ARG A 137      46.690  48.800  46.200  0.00  0.00           H  
ATOM   2069  C   ARG A 137      47.820  47.090  55.320  0.00  0.00           C  
ATOM   2070  O   ARG A 137      48.530  46.180  55.700  0.00  0.00           O  
ATOM   2071  N   ALA A 138      47.740  48.240  55.950  0.00  0.00           N  
ATOM   2072  H   ALA A 138      47.110  48.930  55.580  0.00  0.00           H  
ATOM   2073  CA  ALA A 138      48.610  48.590  57.060  0.00  0.00           C  
ATOM   2074  HA  ALA A 138      49.620  48.300  56.820  0.00  0.00           H  
ATOM   2075  CB  ALA A 138      48.480  50.070  57.450  0.00  0.00           C  
ATOM   2076  HB1 ALA A 138      48.840  50.650  56.600  0.00  0.00           H  
ATOM   2077  HB2 ALA A 138      47.470  50.350  57.770  0.00  0.00           H  
ATOM   2078  HB3 ALA A 138      49.100  50.190  58.340  0.00  0.00           H  
ATOM   2079  C   ALA A 138      48.230  47.770  58.240  0.00  0.00           C  
ATOM   2080  O   ALA A 138      49.190  47.410  58.990  0.00  0.00           O  
ATOM   2081  N   MET A 139      46.930  47.490  58.450  0.00  0.00           N  
ATOM   2082  H   MET A 139      46.180  48.010  58.020  0.00  0.00           H  
ATOM   2083  CA  MET A 139      46.560  46.520  59.460  0.00  0.00           C  
ATOM   2084  HA  MET A 139      47.060  46.820  60.400  0.00  0.00           H  
ATOM   2085  CB  MET A 139      45.060  46.550  59.650  0.00  0.00           C  
ATOM   2086  HB1 MET A 139      44.550  46.090  58.800  0.00  0.00           H  
ATOM   2087  HB2 MET A 139      44.660  47.570  59.720  0.00  0.00           H  
ATOM   2088  CG  MET A 139      44.650  45.760  60.930  0.00  0.00           C  
ATOM   2089  HG1 MET A 139      45.120  44.780  60.880  0.00  0.00           H  
ATOM   2090  HG2 MET A 139      43.570  45.570  61.000  0.00  0.00           H  
ATOM   2091  SD  MET A 139      45.150  46.590  62.470  0.00  0.00           S  
ATOM   2092  CE  MET A 139      44.490  45.390  63.710  0.00  0.00           C  
ATOM   2093  HE1 MET A 139      44.340  45.900  64.660  0.00  0.00           H  
ATOM   2094  HE2 MET A 139      43.420  45.200  63.580  0.00  0.00           H  
ATOM   2095  HE3 MET A 139      45.190  44.570  63.850  0.00  0.00           H  
ATOM   2096  C   MET A 139      47.060  45.130  59.150  0.00  0.00           C  
ATOM   2097  O   MET A 139      47.540  44.430  60.090  0.00  0.00           O  
ATOM   2098  N   MET A 140      47.330  44.820  57.850  0.00  0.00           N  
ATOM   2099  H   MET A 140      47.240  45.450  57.070  0.00  0.00           H  
ATOM   2100  CA  MET A 140      47.950  43.460  57.650  0.00  0.00           C  
ATOM   2101  HA  MET A 140      47.380  42.710  58.200  0.00  0.00           H  
ATOM   2102  CB  MET A 140      47.990  42.940  56.170  0.00  0.00           C  
ATOM   2103  HB1 MET A 140      48.370  41.920  56.200  0.00  0.00           H  
ATOM   2104  HB2 MET A 140      48.780  43.430  55.600  0.00  0.00           H  
ATOM   2105  CG  MET A 140      46.680  42.920  55.350  0.00  0.00           C  
ATOM   2106  HG1 MET A 140      46.260  43.920  55.310  0.00  0.00           H  
ATOM   2107  HG2 MET A 140      45.930  42.240  55.770  0.00  0.00           H  
ATOM   2108  SD  MET A 140      46.990  42.390  53.670  0.00  0.00           S  
ATOM   2109  CE  MET A 140      45.260  42.470  53.230  0.00  0.00           C  
ATOM   2110  HE1 MET A 140      44.890  43.480  53.410  0.00  0.00           H  
ATOM   2111  HE2 MET A 140      45.320  42.170  52.180  0.00  0.00           H  
ATOM   2112  HE3 MET A 140      44.700  41.730  53.800  0.00  0.00           H  
ATOM   2113  C   MET A 140      49.380  43.470  58.270  0.00  0.00           C  
ATOM   2114  O   MET A 140      49.700  42.500  58.940  0.00  0.00           O  
ATOM   2115  N   ALA A 141      50.060  44.640  58.210  0.00  0.00           N  
ATOM   2116  H   ALA A 141      49.660  45.410  57.690  0.00  0.00           H  
ATOM   2117  CA  ALA A 141      51.350  44.810  58.870  0.00  0.00           C  
ATOM   2118  HA  ALA A 141      51.930  43.890  58.690  0.00  0.00           H  
ATOM   2119  CB  ALA A 141      52.060  45.910  58.110  0.00  0.00           C  
ATOM   2120  HB1 ALA A 141      53.100  46.070  58.390  0.00  0.00           H  
ATOM   2121  HB2 ALA A 141      52.190  45.660  57.060  0.00  0.00           H  
ATOM   2122  HB3 ALA A 141      51.510  46.850  58.180  0.00  0.00           H  
ATOM   2123  C   ALA A 141      51.320  44.910  60.400  0.00  0.00           C  
ATOM   2124  O   ALA A 141      51.920  44.100  61.140  0.00  0.00           O  
ATOM   2125  N   ASN A 142      50.350  45.720  60.880  0.00  0.00           N  
ATOM   2126  H   ASN A 142      49.890  46.380  60.270  0.00  0.00           H  
ATOM   2127  CA  ASN A 142      50.320  45.940  62.360  0.00  0.00           C  
ATOM   2128  HA  ASN A 142      51.290  46.160  62.790  0.00  0.00           H  
ATOM   2129  CB  ASN A 142      49.380  47.110  62.650  0.00  0.00           C  
ATOM   2130  HB1 ASN A 142      49.200  47.130  63.740  0.00  0.00           H  
ATOM   2131  HB2 ASN A 142      48.440  46.900  62.150  0.00  0.00           H  
ATOM   2132  CG  ASN A 142      49.980  48.470  62.230  0.00  0.00           C  
ATOM   2133  OD1 ASN A 142      49.360  49.550  62.340  0.00  0.00           O  
ATOM   2134  ND2 ASN A 142      51.180  48.500  61.680  0.00  0.00           N  
ATOM   2135 1HD2 ASN A 142      51.660  47.630  61.550  0.00  0.00           H  
ATOM   2136 2HD2 ASN A 142      51.500  49.310  61.160  0.00  0.00           H  
ATOM   2137  C   ASN A 142      49.740  44.580  63.000  0.00  0.00           C  
ATOM   2138  O   ASN A 142      50.030  44.300  64.200  0.00  0.00           O  
ATOM   2139  N   ARG A 143      49.140  43.680  62.240  0.00  0.00           N  
ATOM   2140  H   ARG A 143      48.800  43.890  61.300  0.00  0.00           H  
ATOM   2141  CA  ARG A 143      48.950  42.310  62.830  0.00  0.00           C  
ATOM   2142  HA  ARG A 143      48.430  42.600  63.740  0.00  0.00           H  
ATOM   2143  CB  ARG A 143      47.840  41.550  62.090  0.00  0.00           C  
ATOM   2144  HB1 ARG A 143      48.170  41.220  61.110  0.00  0.00           H  
ATOM   2145  HB2 ARG A 143      47.060  42.310  61.940  0.00  0.00           H  
ATOM   2146  CG  ARG A 143      47.220  40.420  62.860  0.00  0.00           C  
ATOM   2147  HG1 ARG A 143      48.000  39.680  63.030  0.00  0.00           H  
ATOM   2148  HG2 ARG A 143      46.480  39.910  62.230  0.00  0.00           H  
ATOM   2149  CD  ARG A 143      46.500  40.820  64.190  0.00  0.00           C  
ATOM   2150  HD1 ARG A 143      45.660  41.450  63.910  0.00  0.00           H  
ATOM   2151  HD2 ARG A 143      47.110  41.350  64.920  0.00  0.00           H  
ATOM   2152  NE  ARG A 143      46.070  39.620  64.890  0.00  0.00           N  
ATOM   2153  HE  ARG A 143      46.830  38.960  65.020  0.00  0.00           H  
ATOM   2154  CZ  ARG A 143      44.890  39.340  65.350  0.00  0.00           C  
ATOM   2155  NH1 ARG A 143      43.790  40.020  65.120  0.00  0.00           N  
ATOM   2156 1HH1 ARG A 143      43.890  40.690  64.380  0.00  0.00           H  
ATOM   2157 2HH1 ARG A 143      42.920  39.900  65.600  0.00  0.00           H  
ATOM   2158  NH2 ARG A 143      44.790  38.390  66.230  0.00  0.00           N  
ATOM   2159 1HH2 ARG A 143      45.660  37.970  66.530  0.00  0.00           H  
ATOM   2160 2HH2 ARG A 143      43.880  38.070  66.540  0.00  0.00           H  
ATOM   2161  C   ARG A 143      50.140  41.500  63.230  0.00  0.00           C  
ATOM   2162  O   ARG A 143      50.130  41.080  64.340  0.00  0.00           O  
ATOM   2163  N   LEU A 144      51.250  41.580  62.530  0.00  0.00           N  
ATOM   2164  H   LEU A 144      51.210  42.160  61.710  0.00  0.00           H  
ATOM   2165  CA  LEU A 144      52.460  40.800  62.740  0.00  0.00           C  
ATOM   2166  HA  LEU A 144      52.260  39.770  63.030  0.00  0.00           H  
ATOM   2167  CB  LEU A 144      53.320  40.690  61.450  0.00  0.00           C  
ATOM   2168  HB1 LEU A 144      54.280  40.190  61.570  0.00  0.00           H  
ATOM   2169  HB2 LEU A 144      53.640  41.730  61.310  0.00  0.00           H  
ATOM   2170  CG  LEU A 144      52.680  40.300  60.090  0.00  0.00           C  
ATOM   2171  HG  LEU A 144      51.780  40.920  60.030  0.00  0.00           H  
ATOM   2172  CD1 LEU A 144      53.520  40.540  58.890  0.00  0.00           C  
ATOM   2173 1HD1 LEU A 144      52.890  40.500  57.990  0.00  0.00           H  
ATOM   2174 2HD1 LEU A 144      54.110  41.450  58.960  0.00  0.00           H  
ATOM   2175 3HD1 LEU A 144      54.170  39.690  58.720  0.00  0.00           H  
ATOM   2176  CD2 LEU A 144      52.260  38.830  60.230  0.00  0.00           C  
ATOM   2177 1HD2 LEU A 144      51.440  38.630  59.530  0.00  0.00           H  
ATOM   2178 2HD2 LEU A 144      53.110  38.170  60.030  0.00  0.00           H  
ATOM   2179 3HD2 LEU A 144      51.830  38.680  61.210  0.00  0.00           H  
ATOM   2180  C   LEU A 144      53.220  41.420  63.980  0.00  0.00           C  
ATOM   2181  O   LEU A 144      53.800  40.720  64.770  0.00  0.00           O  
ATOM   2182  N   SER A 145      53.120  42.770  64.030  0.00  0.00           N  
ATOM   2183  H   SER A 145      52.620  43.240  63.300  0.00  0.00           H  
ATOM   2184  CA  SER A 145      53.630  43.530  65.210  0.00  0.00           C  
ATOM   2185  HA  SER A 145      54.670  43.220  65.280  0.00  0.00           H  
ATOM   2186  CB  SER A 145      53.680  45.010  64.810  0.00  0.00           C  
ATOM   2187  HB1 SER A 145      54.040  45.640  65.620  0.00  0.00           H  
ATOM   2188  HB2 SER A 145      52.740  45.390  64.390  0.00  0.00           H  
ATOM   2189  OG  SER A 145      54.610  45.100  63.730  0.00  0.00           O  
ATOM   2190  HG  SER A 145      55.470  45.260  64.110  0.00  0.00           H  
ATOM   2191  C   SER A 145      52.910  43.160  66.480  0.00  0.00           C  
ATOM   2192  O   SER A 145      53.470  43.070  67.550  0.00  0.00           O  
ATOM   2193  N   PHE A 146      51.610  43.040  66.420  0.00  0.00           N  
ATOM   2194  H   PHE A 146      51.210  43.170  65.500  0.00  0.00           H  
ATOM   2195  CA  PHE A 146      50.770  42.500  67.470  0.00  0.00           C  
ATOM   2196  HA  PHE A 146      51.010  43.100  68.350  0.00  0.00           H  
ATOM   2197  CB  PHE A 146      49.270  42.810  67.100  0.00  0.00           C  
ATOM   2198  HB1 PHE A 146      49.100  42.360  66.130  0.00  0.00           H  
ATOM   2199  HB2 PHE A 146      49.110  43.880  66.950  0.00  0.00           H  
ATOM   2200  CG  PHE A 146      48.160  42.200  67.940  0.00  0.00           C  
ATOM   2201  CD1 PHE A 146      47.640  42.870  69.060  0.00  0.00           C  
ATOM   2202  HD1 PHE A 146      48.040  43.790  69.460  0.00  0.00           H  
ATOM   2203  CE1 PHE A 146      46.640  42.240  69.840  0.00  0.00           C  
ATOM   2204  HE1 PHE A 146      46.170  42.680  70.700  0.00  0.00           H  
ATOM   2205  CZ  PHE A 146      46.070  40.980  69.500  0.00  0.00           C  
ATOM   2206  HZ  PHE A 146      45.260  40.570  70.090  0.00  0.00           H  
ATOM   2207  CE2 PHE A 146      46.620  40.340  68.350  0.00  0.00           C  
ATOM   2208  HE2 PHE A 146      46.180  39.400  68.040  0.00  0.00           H  
ATOM   2209  CD2 PHE A 146      47.640  40.940  67.620  0.00  0.00           C  
ATOM   2210  HD2 PHE A 146      47.920  40.330  66.770  0.00  0.00           H  
ATOM   2211  C   PHE A 146      51.110  40.970  67.770  0.00  0.00           C  
ATOM   2212  O   PHE A 146      51.380  40.580  68.890  0.00  0.00           O  
ATOM   2213  N   PHE A 147      51.060  40.130  66.810  0.00  0.00           N  
ATOM   2214  H   PHE A 147      51.070  40.510  65.870  0.00  0.00           H  
ATOM   2215  CA  PHE A 147      51.370  38.690  66.970  0.00  0.00           C  
ATOM   2216  HA  PHE A 147      50.650  38.330  67.700  0.00  0.00           H  
ATOM   2217  CB  PHE A 147      51.140  38.100  65.600  0.00  0.00           C  
ATOM   2218  HB1 PHE A 147      51.820  38.560  64.900  0.00  0.00           H  
ATOM   2219  HB2 PHE A 147      50.140  38.130  65.150  0.00  0.00           H  
ATOM   2220  CG  PHE A 147      51.360  36.610  65.500  0.00  0.00           C  
ATOM   2221  CD1 PHE A 147      50.580  35.690  66.310  0.00  0.00           C  
ATOM   2222  HD1 PHE A 147      49.920  36.060  67.090  0.00  0.00           H  
ATOM   2223  CE1 PHE A 147      50.850  34.340  66.360  0.00  0.00           C  
ATOM   2224  HE1 PHE A 147      50.420  33.640  67.040  0.00  0.00           H  
ATOM   2225  CZ  PHE A 147      51.770  33.810  65.450  0.00  0.00           C  
ATOM   2226  HZ  PHE A 147      51.850  32.750  65.290  0.00  0.00           H  
ATOM   2227  CE2 PHE A 147      52.350  34.710  64.420  0.00  0.00           C  
ATOM   2228  HE2 PHE A 147      53.000  34.290  63.670  0.00  0.00           H  
ATOM   2229  CD2 PHE A 147      52.230  36.080  64.550  0.00  0.00           C  
ATOM   2230  HD2 PHE A 147      52.710  36.720  63.810  0.00  0.00           H  
ATOM   2231  C   PHE A 147      52.710  38.280  67.540  0.00  0.00           C  
ATOM   2232  O   PHE A 147      52.760  37.440  68.420  0.00  0.00           O  
ATOM   2233  N   PHE A 148      53.790  39.010  67.220  0.00  0.00           N  
ATOM   2234  H   PHE A 148      53.720  39.640  66.440  0.00  0.00           H  
ATOM   2235  CA  PHE A 148      55.140  38.820  67.740  0.00  0.00           C  
ATOM   2236  HA  PHE A 148      55.130  37.820  68.170  0.00  0.00           H  
ATOM   2237  CB  PHE A 148      56.040  38.750  66.540  0.00  0.00           C  
ATOM   2238  HB1 PHE A 148      56.980  38.420  66.950  0.00  0.00           H  
ATOM   2239  HB2 PHE A 148      56.120  39.750  66.090  0.00  0.00           H  
ATOM   2240  CG  PHE A 148      55.670  37.850  65.420  0.00  0.00           C  
ATOM   2241  CD1 PHE A 148      55.540  36.480  65.690  0.00  0.00           C  
ATOM   2242  HD1 PHE A 148      55.580  36.110  66.700  0.00  0.00           H  
ATOM   2243  CE1 PHE A 148      55.280  35.630  64.650  0.00  0.00           C  
ATOM   2244  HE1 PHE A 148      55.210  34.560  64.760  0.00  0.00           H  
ATOM   2245  CZ  PHE A 148      55.160  36.050  63.310  0.00  0.00           C  
ATOM   2246  HZ  PHE A 148      55.000  35.410  62.450  0.00  0.00           H  
ATOM   2247  CE2 PHE A 148      55.250  37.420  63.070  0.00  0.00           C  
ATOM   2248  HE2 PHE A 148      55.110  37.850  62.090  0.00  0.00           H  
ATOM   2249  CD2 PHE A 148      55.550  38.300  64.110  0.00  0.00           C  
ATOM   2250  HD2 PHE A 148      55.850  39.290  63.800  0.00  0.00           H  
ATOM   2251  C   PHE A 148      55.610  39.850  68.770  0.00  0.00           C  
ATOM   2252  O   PHE A 148      56.780  39.830  69.220  0.00  0.00           O  
ATOM   2253  N   ASP A 149      54.700  40.790  69.200  0.00  0.00           N  
ATOM   2254  H   ASP A 149      53.800  40.760  68.740  0.00  0.00           H  
ATOM   2255  CA  ASP A 149      54.930  41.850  70.170  0.00  0.00           C  
ATOM   2256  HA  ASP A 149      54.000  42.400  70.100  0.00  0.00           H  
ATOM   2257  CB  ASP A 149      54.980  41.280  71.650  0.00  0.00           C  
ATOM   2258  HB1 ASP A 149      55.930  40.750  71.700  0.00  0.00           H  
ATOM   2259  HB2 ASP A 149      54.160  40.560  71.750  0.00  0.00           H  
ATOM   2260  CG  ASP A 149      54.710  42.300  72.780  0.00  0.00           C  
ATOM   2261  OD1 ASP A 149      54.140  43.380  72.530  0.00  0.00           O  
ATOM   2262  OD2 ASP A 149      54.920  41.920  73.930  0.00  0.00           O  
ATOM   2263  C   ASP A 149      56.070  42.840  69.890  0.00  0.00           C  
ATOM   2264  O   ASP A 149      56.790  43.240  70.810  0.00  0.00           O  
ATOM   2265  N   PHE A 150      56.360  42.960  68.570  0.00  0.00           N  
ATOM   2266  H   PHE A 150      55.560  42.710  68.010  0.00  0.00           H  
ATOM   2267  CA  PHE A 150      57.450  43.690  67.970  0.00  0.00           C  
ATOM   2268  HA  PHE A 150      58.360  43.390  68.490  0.00  0.00           H  
ATOM   2269  CB  PHE A 150      57.780  43.410  66.440  0.00  0.00           C  
ATOM   2270  HB1 PHE A 150      58.490  44.180  66.180  0.00  0.00           H  
ATOM   2271  HB2 PHE A 150      56.900  43.750  65.900  0.00  0.00           H  
ATOM   2272  CG  PHE A 150      58.310  42.060  66.030  0.00  0.00           C  
ATOM   2273  CD1 PHE A 150      59.200  41.400  66.820  0.00  0.00           C  
ATOM   2274  HD1 PHE A 150      59.570  41.880  67.740  0.00  0.00           H  
ATOM   2275  CE1 PHE A 150      59.740  40.180  66.460  0.00  0.00           C  
ATOM   2276  HE1 PHE A 150      60.380  39.610  67.110  0.00  0.00           H  
ATOM   2277  CZ  PHE A 150      59.360  39.610  65.220  0.00  0.00           C  
ATOM   2278  HZ  PHE A 150      59.820  38.680  64.910  0.00  0.00           H  
ATOM   2279  CE2 PHE A 150      58.450  40.280  64.410  0.00  0.00           C  
ATOM   2280  HE2 PHE A 150      58.080  39.840  63.490  0.00  0.00           H  
ATOM   2281  CD2 PHE A 150      57.850  41.460  64.880  0.00  0.00           C  
ATOM   2282  HD2 PHE A 150      57.060  41.760  64.210  0.00  0.00           H  
ATOM   2283  C   PHE A 150      57.210  45.230  68.220  0.00  0.00           C  
ATOM   2284  O   PHE A 150      56.090  45.670  68.000  0.00  0.00           O  
ATOM   2285  N   LYS A 151      58.180  45.990  68.820  0.00  0.00           N  
ATOM   2286  H   LYS A 151      59.110  45.610  68.990  0.00  0.00           H  
ATOM   2287  CA  LYS A 151      58.100  47.490  69.060  0.00  0.00           C  
ATOM   2288  HA  LYS A 151      57.030  47.660  69.060  0.00  0.00           H  
ATOM   2289  CB  LYS A 151      58.670  47.920  70.410  0.00  0.00           C  
ATOM   2290  HB1 LYS A 151      58.330  48.910  70.690  0.00  0.00           H  
ATOM   2291  HB2 LYS A 151      59.750  47.840  70.490  0.00  0.00           H  
ATOM   2292  CG  LYS A 151      58.220  46.900  71.530  0.00  0.00           C  
ATOM   2293  HG1 LYS A 151      58.760  47.060  72.470  0.00  0.00           H  
ATOM   2294  HG2 LYS A 151      58.350  45.850  71.280  0.00  0.00           H  
ATOM   2295  CD  LYS A 151      56.710  47.020  71.940  0.00  0.00           C  
ATOM   2296  HD1 LYS A 151      56.170  47.480  71.110  0.00  0.00           H  
ATOM   2297  HD2 LYS A 151      56.790  47.700  72.780  0.00  0.00           H  
ATOM   2298  CE  LYS A 151      55.900  45.780  72.400  0.00  0.00           C  
ATOM   2299  HE1 LYS A 151      56.480  45.110  73.030  0.00  0.00           H  
ATOM   2300  HE2 LYS A 151      55.610  45.280  71.470  0.00  0.00           H  
ATOM   2301  NZ  LYS A 151      54.540  45.990  73.030  0.00  0.00           N1+
ATOM   2302  HZ1 LYS A 151      53.830  46.480  72.510  0.00  0.00           H  
ATOM   2303  HZ2 LYS A 151      54.150  45.080  73.200  0.00  0.00           H  
ATOM   2304  HZ3 LYS A 151      54.500  46.430  73.940  0.00  0.00           H  
ATOM   2305  C   LYS A 151      58.540  48.450  67.950  0.00  0.00           C  
ATOM   2306  O   LYS A 151      58.510  49.680  68.070  0.00  0.00           O  
ATOM   2307  N   GLY A 152      59.150  47.880  66.890  0.00  0.00           N  
ATOM   2308  H   GLY A 152      59.150  46.880  66.810  0.00  0.00           H  
ATOM   2309  CA  GLY A 152      59.760  48.660  65.790  0.00  0.00           C  
ATOM   2310  HA1 GLY A 152      60.220  47.910  65.140  0.00  0.00           H  
ATOM   2311  HA2 GLY A 152      60.600  49.280  66.120  0.00  0.00           H  
ATOM   2312  C   GLY A 152      58.770  49.360  64.880  0.00  0.00           C  
ATOM   2313  O   GLY A 152      57.610  49.550  65.220  0.00  0.00           O  
ATOM   2314  N   PRO A 153      59.240  49.840  63.720  0.00  0.00           N  
ATOM   2315  CD  PRO A 153      60.610  50.070  63.400  0.00  0.00           C  
ATOM   2316  HD1 PRO A 153      60.930  49.110  62.970  0.00  0.00           H  
ATOM   2317  HD2 PRO A 153      61.050  50.450  64.320  0.00  0.00           H  
ATOM   2318  CG  PRO A 153      60.540  50.980  62.150  0.00  0.00           C  
ATOM   2319  HG1 PRO A 153      61.390  50.830  61.480  0.00  0.00           H  
ATOM   2320  HG2 PRO A 153      60.470  52.010  62.500  0.00  0.00           H  
ATOM   2321  CB  PRO A 153      59.240  50.570  61.450  0.00  0.00           C  
ATOM   2322  HB1 PRO A 153      59.450  49.730  60.790  0.00  0.00           H  
ATOM   2323  HB2 PRO A 153      58.790  51.390  60.900  0.00  0.00           H  
ATOM   2324  CA  PRO A 153      58.380  50.150  62.610  0.00  0.00           C  
ATOM   2325  HA  PRO A 153      57.740  50.950  63.000  0.00  0.00           H  
ATOM   2326  C   PRO A 153      57.410  49.040  62.240  0.00  0.00           C  
ATOM   2327  O   PRO A 153      57.530  47.840  62.430  0.00  0.00           O  
ATOM   2328  N   SER A 154      56.340  49.410  61.530  0.00  0.00           N  
ATOM   2329  H   SER A 154      56.310  50.380  61.290  0.00  0.00           H  
ATOM   2330  CA  SER A 154      55.310  48.530  61.050  0.00  0.00           C  
ATOM   2331  HA  SER A 154      55.670  47.570  60.670  0.00  0.00           H  
ATOM   2332  CB  SER A 154      54.360  48.100  62.150  0.00  0.00           C  
ATOM   2333  HB1 SER A 154      53.760  48.970  62.420  0.00  0.00           H  
ATOM   2334  HB2 SER A 154      54.890  47.760  63.040  0.00  0.00           H  
ATOM   2335  OG  SER A 154      53.580  46.950  61.920  0.00  0.00           O  
ATOM   2336  HG  SER A 154      53.990  46.190  62.330  0.00  0.00           H  
ATOM   2337  C   SER A 154      54.420  49.050  59.850  0.00  0.00           C  
ATOM   2338  O   SER A 154      53.540  49.890  60.040  0.00  0.00           O  
ATOM   2339  N   ILE A 155      54.680  48.630  58.620  0.00  0.00           N  
ATOM   2340  H   ILE A 155      55.370  47.890  58.560  0.00  0.00           H  
ATOM   2341  CA  ILE A 155      54.380  49.380  57.410  0.00  0.00           C  
ATOM   2342  HA  ILE A 155      53.510  50.020  57.570  0.00  0.00           H  
ATOM   2343  CB  ILE A 155      55.580  50.250  56.930  0.00  0.00           C  
ATOM   2344  HB  ILE A 155      56.380  49.580  56.620  0.00  0.00           H  
ATOM   2345  CG2 ILE A 155      55.170  51.150  55.680  0.00  0.00           C  
ATOM   2346 1HG2 ILE A 155      54.330  51.810  55.880  0.00  0.00           H  
ATOM   2347 2HG2 ILE A 155      56.020  51.820  55.540  0.00  0.00           H  
ATOM   2348 3HG2 ILE A 155      55.080  50.650  54.720  0.00  0.00           H  
ATOM   2349  CG1 ILE A 155      56.070  51.210  58.070  0.00  0.00           C  
ATOM   2350 1HG1 ILE A 155      56.080  50.570  58.950  0.00  0.00           H  
ATOM   2351 2HG1 ILE A 155      55.360  52.010  58.250  0.00  0.00           H  
ATOM   2352  CD  ILE A 155      57.490  51.850  57.960  0.00  0.00           C  
ATOM   2353  HD1 ILE A 155      57.550  52.680  58.670  0.00  0.00           H  
ATOM   2354  HD2 ILE A 155      58.240  51.150  58.330  0.00  0.00           H  
ATOM   2355  HD3 ILE A 155      57.800  52.190  56.970  0.00  0.00           H  
ATOM   2356  C   ILE A 155      53.880  48.510  56.260  0.00  0.00           C  
ATOM   2357  O   ILE A 155      54.400  47.440  56.040  0.00  0.00           O  
ATOM   2358  N   ALA A 156      52.920  48.970  55.440  0.00  0.00           N  
ATOM   2359  H   ALA A 156      52.370  49.770  55.710  0.00  0.00           H  
ATOM   2360  CA  ALA A 156      52.580  48.390  54.150  0.00  0.00           C  
ATOM   2361  HA  ALA A 156      53.220  47.550  53.880  0.00  0.00           H  
ATOM   2362  CB  ALA A 156      51.140  47.890  54.190  0.00  0.00           C  
ATOM   2363  HB1 ALA A 156      50.480  48.750  54.250  0.00  0.00           H  
ATOM   2364  HB2 ALA A 156      50.960  47.180  53.390  0.00  0.00           H  
ATOM   2365  HB3 ALA A 156      50.970  47.280  55.080  0.00  0.00           H  
ATOM   2366  C   ALA A 156      52.890  49.460  53.050  0.00  0.00           C  
ATOM   2367  O   ALA A 156      52.650  50.630  53.290  0.00  0.00           O  
ATOM   2368  N   LEU A 157      53.400  49.150  51.840  0.00  0.00           N  
ATOM   2369  H   LEU A 157      53.680  48.210  51.640  0.00  0.00           H  
ATOM   2370  CA  LEU A 157      53.640  50.060  50.740  0.00  0.00           C  
ATOM   2371  HA  LEU A 157      52.930  50.880  50.830  0.00  0.00           H  
ATOM   2372  CB  LEU A 157      55.090  50.600  50.810  0.00  0.00           C  
ATOM   2373  HB1 LEU A 157      55.270  50.790  51.860  0.00  0.00           H  
ATOM   2374  HB2 LEU A 157      55.300  51.490  50.230  0.00  0.00           H  
ATOM   2375  CG  LEU A 157      56.100  49.500  50.410  0.00  0.00           C  
ATOM   2376  HG  LEU A 157      55.660  48.500  50.580  0.00  0.00           H  
ATOM   2377  CD1 LEU A 157      56.540  49.640  48.890  0.00  0.00           C  
ATOM   2378 1HD1 LEU A 157      57.300  48.910  48.640  0.00  0.00           H  
ATOM   2379 2HD1 LEU A 157      55.710  49.460  48.210  0.00  0.00           H  
ATOM   2380 3HD1 LEU A 157      56.890  50.660  48.740  0.00  0.00           H  
ATOM   2381  CD2 LEU A 157      57.310  49.390  51.290  0.00  0.00           C  
ATOM   2382 1HD2 LEU A 157      57.000  49.260  52.330  0.00  0.00           H  
ATOM   2383 2HD2 LEU A 157      57.850  48.580  50.810  0.00  0.00           H  
ATOM   2384 3HD2 LEU A 157      57.880  50.280  51.010  0.00  0.00           H  
ATOM   2385  C   LEU A 157      53.260  49.520  49.440  0.00  0.00           C  
ATOM   2386  O   LEU A 157      53.140  48.320  49.280  0.00  0.00           O  
ATOM   2387  N   ASP A 158      53.050  50.390  48.510  0.00  0.00           N  
ATOM   2388  H   ASP A 158      53.270  51.350  48.780  0.00  0.00           H  
ATOM   2389  CA  ASP A 158      52.620  50.160  47.090  0.00  0.00           C  
ATOM   2390  HA  ASP A 158      52.660  49.100  46.830  0.00  0.00           H  
ATOM   2391  CB  ASP A 158      51.140  50.550  46.880  0.00  0.00           C  
ATOM   2392  HB1 ASP A 158      51.080  51.640  46.860  0.00  0.00           H  
ATOM   2393  HB2 ASP A 158      50.520  50.260  47.730  0.00  0.00           H  
ATOM   2394  CG  ASP A 158      50.480  49.980  45.600  0.00  0.00           C  
ATOM   2395  OD1 ASP A 158      51.210  49.390  44.750  0.00  0.00           O  
ATOM   2396  OD2 ASP A 158      49.290  50.000  45.470  0.00  0.00           O  
ATOM   2397  C   ASP A 158      53.520  50.940  46.030  0.00  0.00           C  
ATOM   2398  O   ASP A 158      53.530  52.140  46.030  0.00  0.00           O  
ATOM   2399  N   THR A 159      54.170  50.170  45.220  0.00  0.00           N  
ATOM   2400  H   THR A 159      54.050  49.190  45.460  0.00  0.00           H  
ATOM   2401  CA  THR A 159      54.920  50.520  43.990  0.00  0.00           C  
ATOM   2402  HA  THR A 159      54.480  51.430  43.580  0.00  0.00           H  
ATOM   2403  CB  THR A 159      56.410  50.630  44.320  0.00  0.00           C  
ATOM   2404  HB  THR A 159      57.070  50.560  43.470  0.00  0.00           H  
ATOM   2405  CG2 THR A 159      56.670  52.020  44.830  0.00  0.00           C  
ATOM   2406 1HG2 THR A 159      56.370  52.780  44.110  0.00  0.00           H  
ATOM   2407 2HG2 THR A 159      56.140  52.180  45.770  0.00  0.00           H  
ATOM   2408 3HG2 THR A 159      57.750  52.050  44.910  0.00  0.00           H  
ATOM   2409  OG1 THR A 159      56.810  49.720  45.270  0.00  0.00           O  
ATOM   2410  HG1 THR A 159      56.810  50.120  46.140  0.00  0.00           H  
ATOM   2411  C   THR A 159      54.650  49.410  42.900  0.00  0.00           C  
ATOM   2412  O   THR A 159      55.530  48.960  42.210  0.00  0.00           O  
ATOM   2413  N   ALA A 160      53.420  48.970  42.790  0.00  0.00           N  
ATOM   2414  H   ALA A 160      52.760  49.220  43.500  0.00  0.00           H  
ATOM   2415  CA  ALA A 160      52.990  47.870  41.900  0.00  0.00           C  
ATOM   2416  HA  ALA A 160      52.110  47.390  42.340  0.00  0.00           H  
ATOM   2417  CB  ALA A 160      52.620  48.390  40.550  0.00  0.00           C  
ATOM   2418  HB1 ALA A 160      51.990  49.240  40.830  0.00  0.00           H  
ATOM   2419  HB2 ALA A 160      53.440  48.800  39.960  0.00  0.00           H  
ATOM   2420  HB3 ALA A 160      52.050  47.690  39.950  0.00  0.00           H  
ATOM   2421  C   ALA A 160      54.100  46.780  41.930  0.00  0.00           C  
ATOM   2422  O   ALA A 160      54.320  46.340  43.050  0.00  0.00           O  
HETATM 2423  N   CYO A 161      54.690  46.290  40.880  0.00  0.00           N  
HETATM 2424  H   CYO A 161      54.360  46.570  39.970  0.00  0.00           H  
HETATM 2425  CA  CYO A 161      55.500  45.110  40.840  0.00  0.00           C  
HETATM 2426  HA  CYO A 161      54.960  44.330  41.380  0.00  0.00           H  
HETATM 2427  CB  CYO A 161      55.740  44.640  39.400  0.00  0.00           C  
HETATM 2428  HB1 CYO A 161      56.190  45.510  38.940  0.00  0.00           H  
HETATM 2429  HB2 CYO A 161      56.490  43.850  39.400  0.00  0.00           H  
HETATM 2430  SG  CYO A 161      54.180  44.160  38.510  0.00  0.00           S  
HETATM 2431  C   CYO A 161      56.820  45.270  41.570  0.00  0.00           C  
HETATM 2432  O   CYO A 161      57.390  44.360  42.010  0.00  0.00           O  
HETATM 2433  C1  CYO A 161      53.620  45.720  37.790  0.00  0.00           C  
HETATM 2434  O1  CYO A 161      54.160  46.770  38.000  0.00  0.00           O  
HETATM 2435  C2  CYO A 161      52.360  45.630  37.000  0.00  0.00           C  
HETATM 2436  C3  CYO A 161      51.020  45.870  37.630  0.00  0.00           C  
HETATM 2437  C4  CYO A 161      50.690  44.750  38.550  0.00  0.00           C  
HETATM 2438  C5  CYO A 161      49.520  44.980  39.470  0.00  0.00           C  
HETATM 2439  C6  CYO A 161      48.130  45.320  38.840  0.00  0.00           C  
HETATM 2440  C7  CYO A 161      47.810  46.800  38.720  0.00  0.00           C  
HETATM 2441  C8  CYO A 161      46.290  47.000  38.490  0.00  0.00           C  
HETATM 2442  H9  CYO A 161      52.540  46.350  36.190  0.00  0.00           H  
HETATM 2443  H10 CYO A 161      52.370  44.600  36.640  0.00  0.00           H  
HETATM 2444  H11 CYO A 161      51.100  46.830  38.140  0.00  0.00           H  
HETATM 2445  H12 CYO A 161      50.190  45.890  36.920  0.00  0.00           H  
HETATM 2446  H13 CYO A 161      50.420  43.840  38.020  0.00  0.00           H  
HETATM 2447  H14 CYO A 161      51.550  44.600  39.210  0.00  0.00           H  
HETATM 2448  H15 CYO A 161      49.440  43.970  39.890  0.00  0.00           H  
HETATM 2449  H16 CYO A 161      49.710  45.750  40.220  0.00  0.00           H  
HETATM 2450  H17 CYO A 161      48.190  44.810  37.880  0.00  0.00           H  
HETATM 2451  H18 CYO A 161      47.360  44.710  39.330  0.00  0.00           H  
HETATM 2452  H19 CYO A 161      48.010  47.390  39.600  0.00  0.00           H  
HETATM 2453  H20 CYO A 161      48.300  47.180  37.820  0.00  0.00           H  
HETATM 2454  H21 CYO A 161      46.080  48.050  38.380  0.00  0.00           H  
HETATM 2455  H22 CYO A 161      45.680  46.610  39.320  0.00  0.00           H  
HETATM 2456  H23 CYO A 161      46.030  46.500  37.550  0.00  0.00           H  
ATOM   2457  N   SER A 162      57.350  46.510  41.750  0.00  0.00           N  
ATOM   2458  H   SER A 162      56.850  47.360  41.540  0.00  0.00           H  
ATOM   2459  CA  SER A 162      58.410  46.730  42.770  0.00  0.00           C  
ATOM   2460  HA  SER A 162      59.200  46.060  42.440  0.00  0.00           H  
ATOM   2461  CB  SER A 162      59.000  48.110  42.720  0.00  0.00           C  
ATOM   2462  HB1 SER A 162      59.690  48.270  43.550  0.00  0.00           H  
ATOM   2463  HB2 SER A 162      58.230  48.850  42.920  0.00  0.00           H  
ATOM   2464  OG  SER A 162      59.700  48.420  41.500  0.00  0.00           O  
ATOM   2465  HG  SER A 162      59.880  49.360  41.430  0.00  0.00           H  
ATOM   2466  C   SER A 162      58.160  46.460  44.220  0.00  0.00           C  
ATOM   2467  O   SER A 162      59.100  45.970  44.900  0.00  0.00           O  
ATOM   2468  N   SER A 163      56.970  46.730  44.690  0.00  0.00           N  
ATOM   2469  H   SER A 163      56.270  47.100  44.060  0.00  0.00           H  
ATOM   2470  CA  SER A 163      56.510  46.690  46.110  0.00  0.00           C  
ATOM   2471  HA  SER A 163      56.700  47.660  46.550  0.00  0.00           H  
ATOM   2472  CB  SER A 163      55.050  46.440  46.310  0.00  0.00           C  
ATOM   2473  HB1 SER A 163      54.860  46.560  47.380  0.00  0.00           H  
ATOM   2474  HB2 SER A 163      54.860  45.420  45.990  0.00  0.00           H  
ATOM   2475  OG  SER A 163      54.230  47.310  45.530  0.00  0.00           O  
ATOM   2476  HG  SER A 163      53.940  46.870  44.730  0.00  0.00           H  
ATOM   2477  C   SER A 163      57.380  45.820  47.030  0.00  0.00           C  
ATOM   2478  O   SER A 163      58.050  46.410  47.900  0.00  0.00           O  
ATOM   2479  N   SER A 164      57.370  44.480  46.940  0.00  0.00           N  
ATOM   2480  H   SER A 164      57.060  44.040  46.090  0.00  0.00           H  
ATOM   2481  CA  SER A 164      58.060  43.560  47.910  0.00  0.00           C  
ATOM   2482  HA  SER A 164      57.830  43.910  48.920  0.00  0.00           H  
ATOM   2483  CB  SER A 164      57.550  42.120  47.710  0.00  0.00           C  
ATOM   2484  HB1 SER A 164      56.460  42.100  47.670  0.00  0.00           H  
ATOM   2485  HB2 SER A 164      57.830  41.430  48.510  0.00  0.00           H  
ATOM   2486  OG  SER A 164      58.060  41.500  46.500  0.00  0.00           O  
ATOM   2487  HG  SER A 164      57.790  42.030  45.750  0.00  0.00           H  
ATOM   2488  C   SER A 164      59.600  43.660  47.940  0.00  0.00           C  
ATOM   2489  O   SER A 164      60.190  43.380  48.990  0.00  0.00           O  
ATOM   2490  N   LEU A 165      60.280  44.090  46.810  0.00  0.00           N  
ATOM   2491  H   LEU A 165      59.760  44.240  45.960  0.00  0.00           H  
ATOM   2492  CA  LEU A 165      61.690  44.350  46.900  0.00  0.00           C  
ATOM   2493  HA  LEU A 165      62.020  43.650  47.660  0.00  0.00           H  
ATOM   2494  CB  LEU A 165      62.350  44.060  45.540  0.00  0.00           C  
ATOM   2495  HB1 LEU A 165      62.250  45.010  45.000  0.00  0.00           H  
ATOM   2496  HB2 LEU A 165      61.740  43.470  44.880  0.00  0.00           H  
ATOM   2497  CG  LEU A 165      63.780  43.550  45.550  0.00  0.00           C  
ATOM   2498  HG  LEU A 165      64.400  44.310  46.040  0.00  0.00           H  
ATOM   2499  CD1 LEU A 165      64.040  42.160  46.220  0.00  0.00           C  
ATOM   2500 1HD1 LEU A 165      63.560  41.470  45.520  0.00  0.00           H  
ATOM   2501 2HD1 LEU A 165      65.110  42.070  46.360  0.00  0.00           H  
ATOM   2502 3HD1 LEU A 165      63.480  42.110  47.160  0.00  0.00           H  
ATOM   2503  CD2 LEU A 165      64.230  43.430  44.070  0.00  0.00           C  
ATOM   2504 1HD2 LEU A 165      65.290  43.160  44.040  0.00  0.00           H  
ATOM   2505 2HD2 LEU A 165      63.650  42.610  43.640  0.00  0.00           H  
ATOM   2506 3HD2 LEU A 165      64.030  44.320  43.490  0.00  0.00           H  
ATOM   2507  C   LEU A 165      61.980  45.760  47.450  0.00  0.00           C  
ATOM   2508  O   LEU A 165      62.980  45.890  48.180  0.00  0.00           O  
ATOM   2509  N   LEU A 166      61.170  46.830  47.210  0.00  0.00           N  
ATOM   2510  H   LEU A 166      60.360  46.670  46.620  0.00  0.00           H  
ATOM   2511  CA  LEU A 166      61.310  48.150  47.830  0.00  0.00           C  
ATOM   2512  HA  LEU A 166      62.300  48.510  47.590  0.00  0.00           H  
ATOM   2513  CB  LEU A 166      60.270  49.110  47.260  0.00  0.00           C  
ATOM   2514  HB1 LEU A 166      59.280  48.840  47.620  0.00  0.00           H  
ATOM   2515  HB2 LEU A 166      60.200  49.010  46.180  0.00  0.00           H  
ATOM   2516  CG  LEU A 166      60.620  50.560  47.600  0.00  0.00           C  
ATOM   2517  HG  LEU A 166      61.700  50.680  47.720  0.00  0.00           H  
ATOM   2518  CD1 LEU A 166      60.460  51.460  46.370  0.00  0.00           C  
ATOM   2519 1HD1 LEU A 166      60.690  52.470  46.740  0.00  0.00           H  
ATOM   2520 2HD1 LEU A 166      61.140  51.140  45.590  0.00  0.00           H  
ATOM   2521 3HD1 LEU A 166      59.420  51.370  46.090  0.00  0.00           H  
ATOM   2522  CD2 LEU A 166      59.800  51.140  48.770  0.00  0.00           C  
ATOM   2523 1HD2 LEU A 166      58.790  51.180  48.350  0.00  0.00           H  
ATOM   2524 2HD2 LEU A 166      60.040  50.540  49.650  0.00  0.00           H  
ATOM   2525 3HD2 LEU A 166      60.210  52.140  48.950  0.00  0.00           H  
ATOM   2526  C   LEU A 166      61.140  47.970  49.340  0.00  0.00           C  
ATOM   2527  O   LEU A 166      61.860  48.530  50.130  0.00  0.00           O  
ATOM   2528  N   ALA A 167      60.080  47.250  49.760  0.00  0.00           N  
ATOM   2529  H   ALA A 167      59.420  46.990  49.020  0.00  0.00           H  
ATOM   2530  CA  ALA A 167      59.880  46.890  51.160  0.00  0.00           C  
ATOM   2531  HA  ALA A 167      59.680  47.800  51.710  0.00  0.00           H  
ATOM   2532  CB  ALA A 167      58.700  45.920  51.170  0.00  0.00           C  
ATOM   2533  HB1 ALA A 167      57.810  46.250  50.640  0.00  0.00           H  
ATOM   2534  HB2 ALA A 167      59.060  44.980  50.780  0.00  0.00           H  
ATOM   2535  HB3 ALA A 167      58.380  45.720  52.200  0.00  0.00           H  
ATOM   2536  C   ALA A 167      61.110  46.120  51.800  0.00  0.00           C  
ATOM   2537  O   ALA A 167      61.410  46.350  53.000  0.00  0.00           O  
ATOM   2538  N   LEU A 168      61.810  45.260  51.060  0.00  0.00           N  
ATOM   2539  H   LEU A 168      61.590  45.200  50.080  0.00  0.00           H  
ATOM   2540  CA  LEU A 168      63.160  44.970  51.430  0.00  0.00           C  
ATOM   2541  HA  LEU A 168      63.090  44.670  52.480  0.00  0.00           H  
ATOM   2542  CB  LEU A 168      63.660  43.620  50.760  0.00  0.00           C  
ATOM   2543  HB1 LEU A 168      63.720  43.730  49.680  0.00  0.00           H  
ATOM   2544  HB2 LEU A 168      62.820  42.940  50.900  0.00  0.00           H  
ATOM   2545  CG  LEU A 168      64.980  42.870  51.230  0.00  0.00           C  
ATOM   2546  HG  LEU A 168      65.190  43.070  52.280  0.00  0.00           H  
ATOM   2547  CD1 LEU A 168      64.880  41.350  50.910  0.00  0.00           C  
ATOM   2548 1HD1 LEU A 168      63.890  41.060  51.250  0.00  0.00           H  
ATOM   2549 2HD1 LEU A 168      64.960  41.330  49.830  0.00  0.00           H  
ATOM   2550 3HD1 LEU A 168      65.640  40.760  51.420  0.00  0.00           H  
ATOM   2551  CD2 LEU A 168      66.090  43.490  50.380  0.00  0.00           C  
ATOM   2552 1HD2 LEU A 168      65.900  43.360  49.320  0.00  0.00           H  
ATOM   2553 2HD2 LEU A 168      66.230  44.550  50.590  0.00  0.00           H  
ATOM   2554 3HD2 LEU A 168      67.070  43.050  50.590  0.00  0.00           H  
ATOM   2555  C   LEU A 168      64.280  46.120  51.470  0.00  0.00           C  
ATOM   2556  O   LEU A 168      65.200  46.140  52.290  0.00  0.00           O  
ATOM   2557  N   GLN A 169      64.210  47.140  50.580  0.00  0.00           N  
ATOM   2558  H   GLN A 169      63.510  47.080  49.840  0.00  0.00           H  
ATOM   2559  CA  GLN A 169      65.140  48.200  50.690  0.00  0.00           C  
ATOM   2560  HA  GLN A 169      66.170  47.850  50.730  0.00  0.00           H  
ATOM   2561  CB  GLN A 169      65.000  49.170  49.540  0.00  0.00           C  
ATOM   2562  HB1 GLN A 169      64.000  49.590  49.660  0.00  0.00           H  
ATOM   2563  HB2 GLN A 169      65.040  48.600  48.610  0.00  0.00           H  
ATOM   2564  CG  GLN A 169      66.130  50.200  49.450  0.00  0.00           C  
ATOM   2565  HG1 GLN A 169      66.500  50.130  48.430  0.00  0.00           H  
ATOM   2566  HG2 GLN A 169      66.870  49.930  50.210  0.00  0.00           H  
ATOM   2567  CD  GLN A 169      65.660  51.670  49.560  0.00  0.00           C  
ATOM   2568  OE1 GLN A 169      64.580  52.040  49.880  0.00  0.00           O  
ATOM   2569  NE2 GLN A 169      66.490  52.540  49.160  0.00  0.00           N  
ATOM   2570 1HE2 GLN A 169      67.500  52.390  49.120  0.00  0.00           H  
ATOM   2571 2HE2 GLN A 169      66.240  53.500  49.350  0.00  0.00           H  
ATOM   2572  C   GLN A 169      64.900  49.030  51.960  0.00  0.00           C  
ATOM   2573  O   GLN A 169      65.840  49.330  52.650  0.00  0.00           O  
ATOM   2574  N   ASN A 170      63.660  49.380  52.210  0.00  0.00           N  
ATOM   2575  H   ASN A 170      62.950  49.180  51.510  0.00  0.00           H  
ATOM   2576  CA  ASN A 170      63.260  50.070  53.460  0.00  0.00           C  
ATOM   2577  HA  ASN A 170      63.730  51.050  53.600  0.00  0.00           H  
ATOM   2578  CB  ASN A 170      61.790  50.290  53.330  0.00  0.00           C  
ATOM   2579  HB1 ASN A 170      61.350  50.420  54.320  0.00  0.00           H  
ATOM   2580  HB2 ASN A 170      61.350  49.450  52.790  0.00  0.00           H  
ATOM   2581  CG  ASN A 170      61.290  51.440  52.470  0.00  0.00           C  
ATOM   2582  OD1 ASN A 170      60.190  51.920  52.620  0.00  0.00           O  
ATOM   2583  ND2 ASN A 170      62.010  52.030  51.570  0.00  0.00           N  
ATOM   2584 1HD2 ASN A 170      62.990  51.830  51.420  0.00  0.00           H  
ATOM   2585 2HD2 ASN A 170      61.590  52.850  51.150  0.00  0.00           H  
ATOM   2586  C   ASN A 170      63.680  49.250  54.710  0.00  0.00           C  
ATOM   2587  O   ASN A 170      64.240  49.920  55.640  0.00  0.00           O  
ATOM   2588  N   ALA A 171      63.370  47.930  54.790  0.00  0.00           N  
ATOM   2589  H   ALA A 171      62.720  47.440  54.200  0.00  0.00           H  
ATOM   2590  CA  ALA A 171      64.020  47.080  55.850  0.00  0.00           C  
ATOM   2591  HA  ALA A 171      63.700  47.490  56.810  0.00  0.00           H  
ATOM   2592  CB  ALA A 171      63.440  45.620  55.740  0.00  0.00           C  
ATOM   2593  HB1 ALA A 171      62.370  45.590  55.940  0.00  0.00           H  
ATOM   2594  HB2 ALA A 171      63.710  45.260  54.740  0.00  0.00           H  
ATOM   2595  HB3 ALA A 171      63.960  44.980  56.460  0.00  0.00           H  
ATOM   2596  C   ALA A 171      65.550  47.070  55.950  0.00  0.00           C  
ATOM   2597  O   ALA A 171      66.090  47.110  57.040  0.00  0.00           O  
ATOM   2598  N   TYR A 172      66.250  46.950  54.820  0.00  0.00           N  
ATOM   2599  H   TYR A 172      65.800  46.960  53.920  0.00  0.00           H  
ATOM   2600  CA  TYR A 172      67.730  46.870  54.790  0.00  0.00           C  
ATOM   2601  HA  TYR A 172      68.120  45.960  55.270  0.00  0.00           H  
ATOM   2602  CB  TYR A 172      68.260  46.860  53.380  0.00  0.00           C  
ATOM   2603  HB1 TYR A 172      67.600  47.370  52.650  0.00  0.00           H  
ATOM   2604  HB2 TYR A 172      68.210  45.820  53.070  0.00  0.00           H  
ATOM   2605  CG  TYR A 172      69.650  47.390  53.170  0.00  0.00           C  
ATOM   2606  CD1 TYR A 172      70.770  46.680  53.610  0.00  0.00           C  
ATOM   2607  HD1 TYR A 172      70.630  45.800  54.230  0.00  0.00           H  
ATOM   2608  CE1 TYR A 172      72.090  47.090  53.280  0.00  0.00           C  
ATOM   2609  HE1 TYR A 172      73.020  46.610  53.560  0.00  0.00           H  
ATOM   2610  CZ  TYR A 172      72.250  48.250  52.510  0.00  0.00           C  
ATOM   2611  OH  TYR A 172      73.510  48.630  52.160  0.00  0.00           O  
ATOM   2612  HH  TYR A 172      73.480  49.540  51.850  0.00  0.00           H  
ATOM   2613  CE2 TYR A 172      71.100  49.030  52.160  0.00  0.00           C  
ATOM   2614  HE2 TYR A 172      71.180  49.890  51.510  0.00  0.00           H  
ATOM   2615  CD2 TYR A 172      69.780  48.590  52.480  0.00  0.00           C  
ATOM   2616  HD2 TYR A 172      68.950  49.170  52.090  0.00  0.00           H  
ATOM   2617  C   TYR A 172      68.290  48.060  55.560  0.00  0.00           C  
ATOM   2618  O   TYR A 172      69.040  47.940  56.560  0.00  0.00           O  
ATOM   2619  N   GLN A 173      67.960  49.230  55.050  0.00  0.00           N  
ATOM   2620  H   GLN A 173      67.220  49.250  54.370  0.00  0.00           H  
ATOM   2621  CA  GLN A 173      68.360  50.510  55.680  0.00  0.00           C  
ATOM   2622  HA  GLN A 173      69.370  50.810  55.400  0.00  0.00           H  
ATOM   2623  CB  GLN A 173      67.490  51.520  54.940  0.00  0.00           C  
ATOM   2624  HB1 GLN A 173      67.470  52.470  55.490  0.00  0.00           H  
ATOM   2625  HB2 GLN A 173      66.470  51.160  54.880  0.00  0.00           H  
ATOM   2626  CG  GLN A 173      68.020  51.790  53.520  0.00  0.00           C  
ATOM   2627  HG1 GLN A 173      67.870  50.920  52.890  0.00  0.00           H  
ATOM   2628  HG2 GLN A 173      69.090  51.990  53.490  0.00  0.00           H  
ATOM   2629  CD  GLN A 173      67.240  52.850  52.940  0.00  0.00           C  
ATOM   2630  OE1 GLN A 173      67.760  53.900  52.590  0.00  0.00           O  
ATOM   2631  NE2 GLN A 173      65.920  52.790  52.860  0.00  0.00           N  
ATOM   2632 1HE2 GLN A 173      65.400  52.060  53.330  0.00  0.00           H  
ATOM   2633 2HE2 GLN A 173      65.400  53.590  52.510  0.00  0.00           H  
ATOM   2634  C   GLN A 173      68.060  50.660  57.210  0.00  0.00           C  
ATOM   2635  O   GLN A 173      68.870  51.220  57.920  0.00  0.00           O  
ATOM   2636  N   ALA A 174      66.890  50.130  57.660  0.00  0.00           N  
ATOM   2637  H   ALA A 174      66.350  49.590  57.000  0.00  0.00           H  
ATOM   2638  CA  ALA A 174      66.530  50.130  59.040  0.00  0.00           C  
ATOM   2639  HA  ALA A 174      66.520  51.120  59.520  0.00  0.00           H  
ATOM   2640  CB  ALA A 174      65.100  49.500  59.150  0.00  0.00           C  
ATOM   2641  HB1 ALA A 174      64.740  49.560  60.180  0.00  0.00           H  
ATOM   2642  HB2 ALA A 174      64.460  49.970  58.410  0.00  0.00           H  
ATOM   2643  HB3 ALA A 174      65.220  48.450  58.930  0.00  0.00           H  
ATOM   2644  C   ALA A 174      67.550  49.420  59.920  0.00  0.00           C  
ATOM   2645  O   ALA A 174      67.870  49.860  61.030  0.00  0.00           O  
ATOM   2646  N   ILE A 175      68.060  48.310  59.450  0.00  0.00           N  
ATOM   2647  H   ILE A 175      67.790  48.040  58.510  0.00  0.00           H  
ATOM   2648  CA  ILE A 175      69.100  47.530  60.110  0.00  0.00           C  
ATOM   2649  HA  ILE A 175      68.770  47.540  61.150  0.00  0.00           H  
ATOM   2650  CB  ILE A 175      69.040  46.040  59.690  0.00  0.00           C  
ATOM   2651  HB  ILE A 175      69.270  45.960  58.630  0.00  0.00           H  
ATOM   2652  CG2 ILE A 175      70.090  45.090  60.450  0.00  0.00           C  
ATOM   2653 1HG2 ILE A 175      69.820  45.020  61.500  0.00  0.00           H  
ATOM   2654 2HG2 ILE A 175      70.130  44.070  60.060  0.00  0.00           H  
ATOM   2655 3HG2 ILE A 175      71.090  45.440  60.190  0.00  0.00           H  
ATOM   2656  CG1 ILE A 175      67.660  45.380  60.000  0.00  0.00           C  
ATOM   2657 1HG1 ILE A 175      66.940  45.900  59.360  0.00  0.00           H  
ATOM   2658 2HG1 ILE A 175      67.410  45.440  61.050  0.00  0.00           H  
ATOM   2659  CD  ILE A 175      67.560  43.960  59.470  0.00  0.00           C  
ATOM   2660  HD1 ILE A 175      68.100  43.160  60.000  0.00  0.00           H  
ATOM   2661  HD2 ILE A 175      66.530  43.690  59.230  0.00  0.00           H  
ATOM   2662  HD3 ILE A 175      67.980  43.920  58.470  0.00  0.00           H  
ATOM   2663  C   ILE A 175      70.490  48.160  59.950  0.00  0.00           C  
ATOM   2664  O   ILE A 175      71.170  48.550  60.920  0.00  0.00           O  
ATOM   2665  N   ARG A 176      70.830  48.510  58.710  0.00  0.00           N  
ATOM   2666  H   ARG A 176      70.120  48.300  58.030  0.00  0.00           H  
ATOM   2667  CA  ARG A 176      72.170  49.090  58.340  0.00  0.00           C  
ATOM   2668  HA  ARG A 176      72.910  48.330  58.570  0.00  0.00           H  
ATOM   2669  CB  ARG A 176      72.030  49.500  56.850  0.00  0.00           C  
ATOM   2670  HB1 ARG A 176      71.130  50.100  56.760  0.00  0.00           H  
ATOM   2671  HB2 ARG A 176      71.730  48.650  56.230  0.00  0.00           H  
ATOM   2672  CG  ARG A 176      73.250  50.040  56.100  0.00  0.00           C  
ATOM   2673  HG1 ARG A 176      73.590  50.960  56.600  0.00  0.00           H  
ATOM   2674  HG2 ARG A 176      72.960  50.350  55.100  0.00  0.00           H  
ATOM   2675  CD  ARG A 176      74.370  49.010  56.110  0.00  0.00           C  
ATOM   2676  HD1 ARG A 176      73.980  48.120  55.600  0.00  0.00           H  
ATOM   2677  HD2 ARG A 176      74.580  48.840  57.170  0.00  0.00           H  
ATOM   2678  NE  ARG A 176      75.620  49.390  55.400  0.00  0.00           N  
ATOM   2679  HE  ARG A 176      75.610  50.340  55.050  0.00  0.00           H  
ATOM   2680  CZ  ARG A 176      76.750  48.630  55.310  0.00  0.00           C  
ATOM   2681  NH1 ARG A 176      77.010  47.570  56.050  0.00  0.00           N  
ATOM   2682 1HH1 ARG A 176      76.370  47.260  56.760  0.00  0.00           H  
ATOM   2683 2HH1 ARG A 176      77.840  47.000  55.900  0.00  0.00           H  
ATOM   2684  NH2 ARG A 176      77.620  49.030  54.480  0.00  0.00           N  
ATOM   2685 1HH2 ARG A 176      77.290  49.660  53.770  0.00  0.00           H  
ATOM   2686 2HH2 ARG A 176      78.530  48.580  54.410  0.00  0.00           H  
ATOM   2687  C   ARG A 176      72.550  50.350  59.140  0.00  0.00           C  
ATOM   2688  O   ARG A 176      73.660  50.510  59.560  0.00  0.00           O  
ATOM   2689  N   SER A 177      71.480  51.110  59.460  0.00  0.00           N  
ATOM   2690  H   SER A 177      70.590  50.890  59.040  0.00  0.00           H  
ATOM   2691  CA  SER A 177      71.650  52.340  60.210  0.00  0.00           C  
ATOM   2692  HA  SER A 177      72.650  52.740  60.040  0.00  0.00           H  
ATOM   2693  CB  SER A 177      70.460  53.340  59.890  0.00  0.00           C  
ATOM   2694  HB1 SER A 177      70.670  54.290  60.410  0.00  0.00           H  
ATOM   2695  HB2 SER A 177      69.570  52.910  60.340  0.00  0.00           H  
ATOM   2696  OG  SER A 177      70.380  53.650  58.560  0.00  0.00           O  
ATOM   2697  HG  SER A 177      69.560  54.150  58.540  0.00  0.00           H  
ATOM   2698  C   SER A 177      71.680  52.230  61.730  0.00  0.00           C  
ATOM   2699  O   SER A 177      71.740  53.250  62.500  0.00  0.00           O  
ATOM   2700  N   GLY A 178      71.630  51.010  62.260  0.00  0.00           N  
ATOM   2701  H   GLY A 178      71.440  50.240  61.640  0.00  0.00           H  
ATOM   2702  CA  GLY A 178      71.660  50.890  63.750  0.00  0.00           C  
ATOM   2703  HA1 GLY A 178      72.350  51.620  64.170  0.00  0.00           H  
ATOM   2704  HA2 GLY A 178      71.910  49.850  64.000  0.00  0.00           H  
ATOM   2705  C   GLY A 178      70.310  51.160  64.480  0.00  0.00           C  
ATOM   2706  O   GLY A 178      70.250  51.260  65.710  0.00  0.00           O  
ATOM   2707  N   GLU A 179      69.160  51.220  63.740  0.00  0.00           N  
ATOM   2708  H   GLU A 179      69.190  50.990  62.760  0.00  0.00           H  
ATOM   2709  CA  GLU A 179      67.820  51.460  64.230  0.00  0.00           C  
ATOM   2710  HA  GLU A 179      67.890  52.130  65.080  0.00  0.00           H  
ATOM   2711  CB  GLU A 179      67.040  52.210  63.140  0.00  0.00           C  
ATOM   2712  HB1 GLU A 179      67.100  51.700  62.170  0.00  0.00           H  
ATOM   2713  HB2 GLU A 179      67.570  53.160  63.030  0.00  0.00           H  
ATOM   2714  CG  GLU A 179      65.580  52.560  63.540  0.00  0.00           C  
ATOM   2715  HG1 GLU A 179      65.580  53.000  64.540  0.00  0.00           H  
ATOM   2716  HG2 GLU A 179      64.980  51.660  63.500  0.00  0.00           H  
ATOM   2717  CD  GLU A 179      64.950  53.590  62.620  0.00  0.00           C  
ATOM   2718  OE1 GLU A 179      63.760  53.880  62.810  0.00  0.00           O  
ATOM   2719  OE2 GLU A 179      65.530  54.070  61.600  0.00  0.00           O  
ATOM   2720  C   GLU A 179      67.090  50.210  64.690  0.00  0.00           C  
ATOM   2721  O   GLU A 179      66.520  50.120  65.790  0.00  0.00           O  
ATOM   2722  N   CYS A 180      67.080  49.140  63.900  0.00  0.00           N  
ATOM   2723  H   CYS A 180      67.590  49.170  63.030  0.00  0.00           H  
ATOM   2724  CA  CYS A 180      66.310  47.870  64.070  0.00  0.00           C  
ATOM   2725  HA  CYS A 180      65.640  47.890  64.930  0.00  0.00           H  
ATOM   2726  CB  CYS A 180      65.460  47.520  62.850  0.00  0.00           C  
ATOM   2727  HB1 CYS A 180      65.140  46.470  62.910  0.00  0.00           H  
ATOM   2728  HB2 CYS A 180      66.060  47.460  61.940  0.00  0.00           H  
ATOM   2729  SG  CYS A 180      64.030  48.610  62.890  0.00  0.00           S  
ATOM   2730  HG  CYS A 180      63.610  48.460  64.160  0.00  0.00           H  
ATOM   2731  C   CYS A 180      67.350  46.720  64.270  0.00  0.00           C  
ATOM   2732  O   CYS A 180      68.300  46.740  63.450  0.00  0.00           O  
ATOM   2733  N   PRO A 181      67.220  45.710  65.140  0.00  0.00           N  
ATOM   2734  CD  PRO A 181      66.210  45.530  66.200  0.00  0.00           C  
ATOM   2735  HD1 PRO A 181      65.200  45.290  65.860  0.00  0.00           H  
ATOM   2736  HD2 PRO A 181      66.000  46.470  66.710  0.00  0.00           H  
ATOM   2737  CG  PRO A 181      66.710  44.370  67.080  0.00  0.00           C  
ATOM   2738  HG1 PRO A 181      66.090  43.480  67.000  0.00  0.00           H  
ATOM   2739  HG2 PRO A 181      66.680  44.550  68.150  0.00  0.00           H  
ATOM   2740  CB  PRO A 181      68.140  44.200  66.770  0.00  0.00           C  
ATOM   2741  HB1 PRO A 181      68.410  43.150  66.890  0.00  0.00           H  
ATOM   2742  HB2 PRO A 181      68.620  44.870  67.470  0.00  0.00           H  
ATOM   2743  CA  PRO A 181      68.230  44.680  65.280  0.00  0.00           C  
ATOM   2744  HA  PRO A 181      69.230  45.080  65.130  0.00  0.00           H  
ATOM   2745  C   PRO A 181      67.910  43.580  64.240  0.00  0.00           C  
ATOM   2746  O   PRO A 181      68.860  43.020  63.650  0.00  0.00           O  
ATOM   2747  N   ALA A 182      66.700  43.180  63.990  0.00  0.00           N  
ATOM   2748  H   ALA A 182      65.940  43.630  64.500  0.00  0.00           H  
ATOM   2749  CA  ALA A 182      66.240  42.450  62.840  0.00  0.00           C  
ATOM   2750  HA  ALA A 182      67.060  42.420  62.110  0.00  0.00           H  
ATOM   2751  CB  ALA A 182      65.830  41.080  63.350  0.00  0.00           C  
ATOM   2752  HB1 ALA A 182      66.670  40.730  63.940  0.00  0.00           H  
ATOM   2753  HB2 ALA A 182      64.950  41.120  64.010  0.00  0.00           H  
ATOM   2754  HB3 ALA A 182      65.710  40.410  62.510  0.00  0.00           H  
ATOM   2755  C   ALA A 182      65.180  43.170  62.110  0.00  0.00           C  
ATOM   2756  O   ALA A 182      64.670  44.200  62.610  0.00  0.00           O  
ATOM   2757  N   ALA A 183      64.820  42.670  60.980  0.00  0.00           N  
ATOM   2758  H   ALA A 183      65.310  41.900  60.540  0.00  0.00           H  
ATOM   2759  CA  ALA A 183      63.580  43.080  60.340  0.00  0.00           C  
ATOM   2760  HA  ALA A 183      62.870  43.520  61.040  0.00  0.00           H  
ATOM   2761  CB  ALA A 183      63.840  44.290  59.390  0.00  0.00           C  
ATOM   2762  HB1 ALA A 183      62.900  44.830  59.230  0.00  0.00           H  
ATOM   2763  HB2 ALA A 183      64.570  44.930  59.900  0.00  0.00           H  
ATOM   2764  HB3 ALA A 183      64.240  43.980  58.430  0.00  0.00           H  
ATOM   2765  C   ALA A 183      62.830  41.980  59.530  0.00  0.00           C  
ATOM   2766  O   ALA A 183      63.420  41.120  58.900  0.00  0.00           O  
ATOM   2767  N   LEU A 184      61.560  42.090  59.460  0.00  0.00           N  
ATOM   2768  H   LEU A 184      61.080  42.770  60.050  0.00  0.00           H  
ATOM   2769  CA  LEU A 184      60.690  41.150  58.700  0.00  0.00           C  
ATOM   2770  HA  LEU A 184      61.300  40.300  58.420  0.00  0.00           H  
ATOM   2771  CB  LEU A 184      59.660  40.700  59.820  0.00  0.00           C  
ATOM   2772  HB1 LEU A 184      59.470  41.540  60.500  0.00  0.00           H  
ATOM   2773  HB2 LEU A 184      60.260  40.070  60.470  0.00  0.00           H  
ATOM   2774  CG  LEU A 184      58.440  39.990  59.230  0.00  0.00           C  
ATOM   2775  HG  LEU A 184      57.970  40.710  58.560  0.00  0.00           H  
ATOM   2776  CD1 LEU A 184      58.810  38.680  58.440  0.00  0.00           C  
ATOM   2777 1HD1 LEU A 184      59.310  38.900  57.490  0.00  0.00           H  
ATOM   2778 2HD1 LEU A 184      59.520  38.040  58.950  0.00  0.00           H  
ATOM   2779 3HD1 LEU A 184      57.850  38.170  58.340  0.00  0.00           H  
ATOM   2780  CD2 LEU A 184      57.410  39.670  60.340  0.00  0.00           C  
ATOM   2781 1HD2 LEU A 184      56.470  39.390  59.860  0.00  0.00           H  
ATOM   2782 2HD2 LEU A 184      57.760  38.940  61.060  0.00  0.00           H  
ATOM   2783 3HD2 LEU A 184      57.310  40.610  60.890  0.00  0.00           H  
ATOM   2784  C   LEU A 184      60.190  41.970  57.390  0.00  0.00           C  
ATOM   2785  O   LEU A 184      59.630  43.130  57.430  0.00  0.00           O  
ATOM   2786  N   VAL A 185      60.280  41.270  56.250  0.00  0.00           N  
ATOM   2787  H   VAL A 185      60.460  40.290  56.360  0.00  0.00           H  
ATOM   2788  CA  VAL A 185      59.690  41.680  55.030  0.00  0.00           C  
ATOM   2789  HA  VAL A 185      59.410  42.700  55.290  0.00  0.00           H  
ATOM   2790  CB  VAL A 185      60.750  41.940  53.900  0.00  0.00           C  
ATOM   2791  HB  VAL A 185      61.070  41.010  53.420  0.00  0.00           H  
ATOM   2792  CG1 VAL A 185      60.110  42.890  52.860  0.00  0.00           C  
ATOM   2793 1HG1 VAL A 185      59.070  42.580  52.750  0.00  0.00           H  
ATOM   2794 2HG1 VAL A 185      60.260  43.950  53.060  0.00  0.00           H  
ATOM   2795 3HG1 VAL A 185      60.510  42.680  51.860  0.00  0.00           H  
ATOM   2796  CG2 VAL A 185      62.020  42.600  54.400  0.00  0.00           C  
ATOM   2797 1HG2 VAL A 185      62.590  42.940  53.540  0.00  0.00           H  
ATOM   2798 2HG2 VAL A 185      61.970  43.510  55.010  0.00  0.00           H  
ATOM   2799 3HG2 VAL A 185      62.610  41.880  54.970  0.00  0.00           H  
ATOM   2800  C   VAL A 185      58.540  40.710  54.680  0.00  0.00           C  
ATOM   2801  O   VAL A 185      58.560  39.570  55.020  0.00  0.00           O  
ATOM   2802  N   GLY A 186      57.480  41.110  53.980  0.00  0.00           N  
ATOM   2803  H   GLY A 186      57.200  42.080  53.970  0.00  0.00           H  
ATOM   2804  CA  GLY A 186      56.400  40.240  53.430  0.00  0.00           C  
ATOM   2805  HA1 GLY A 186      55.610  40.200  54.180  0.00  0.00           H  
ATOM   2806  HA2 GLY A 186      56.890  39.260  53.290  0.00  0.00           H  
ATOM   2807  C   GLY A 186      55.970  40.670  51.990  0.00  0.00           C  
ATOM   2808  O   GLY A 186      56.210  41.790  51.600  0.00  0.00           O  
ATOM   2809  N   GLY A 187      55.140  39.880  51.400  0.00  0.00           N  
ATOM   2810  H   GLY A 187      55.080  38.930  51.760  0.00  0.00           H  
ATOM   2811  CA  GLY A 187      54.770  39.990  49.970  0.00  0.00           C  
ATOM   2812  HA1 GLY A 187      55.610  39.600  49.400  0.00  0.00           H  
ATOM   2813  HA2 GLY A 187      54.560  40.990  49.630  0.00  0.00           H  
ATOM   2814  C   GLY A 187      53.620  39.080  49.630  0.00  0.00           C  
ATOM   2815  O   GLY A 187      53.750  37.880  49.850  0.00  0.00           O  
ATOM   2816  N   ILE A 188      52.540  39.530  49.030  0.00  0.00           N  
ATOM   2817  H   ILE A 188      52.470  40.510  48.760  0.00  0.00           H  
ATOM   2818  CA  ILE A 188      51.310  38.770  48.840  0.00  0.00           C  
ATOM   2819  HA  ILE A 188      51.490  37.700  48.840  0.00  0.00           H  
ATOM   2820  CB  ILE A 188      50.380  38.920  50.060  0.00  0.00           C  
ATOM   2821  HB  ILE A 188      49.330  38.900  49.790  0.00  0.00           H  
ATOM   2822  CG2 ILE A 188      50.560  37.750  51.000  0.00  0.00           C  
ATOM   2823 1HG2 ILE A 188      49.990  37.940  51.900  0.00  0.00           H  
ATOM   2824 2HG2 ILE A 188      50.270  36.790  50.590  0.00  0.00           H  
ATOM   2825 3HG2 ILE A 188      51.620  37.730  51.260  0.00  0.00           H  
ATOM   2826  CG1 ILE A 188      50.740  40.200  50.870  0.00  0.00           C  
ATOM   2827 1HG1 ILE A 188      50.770  41.000  50.140  0.00  0.00           H  
ATOM   2828 2HG1 ILE A 188      51.730  40.300  51.290  0.00  0.00           H  
ATOM   2829  CD  ILE A 188      49.770  40.710  51.900  0.00  0.00           C  
ATOM   2830  HD1 ILE A 188      48.810  40.910  51.430  0.00  0.00           H  
ATOM   2831  HD2 ILE A 188      49.650  40.050  52.760  0.00  0.00           H  
ATOM   2832  HD3 ILE A 188      50.210  41.580  52.400  0.00  0.00           H  
ATOM   2833  C   ILE A 188      50.590  39.100  47.540  0.00  0.00           C  
ATOM   2834  O   ILE A 188      50.470  40.340  47.260  0.00  0.00           O  
ATOM   2835  N   ASN A 189      50.200  38.070  46.790  0.00  0.00           N  
ATOM   2836  H   ASN A 189      50.380  37.150  47.160  0.00  0.00           H  
ATOM   2837  CA  ASN A 189      49.350  38.130  45.650  0.00  0.00           C  
ATOM   2838  HA  ASN A 189      48.770  39.040  45.830  0.00  0.00           H  
ATOM   2839  CB  ASN A 189      50.230  38.440  44.340  0.00  0.00           C  
ATOM   2840  HB1 ASN A 189      50.770  37.550  44.020  0.00  0.00           H  
ATOM   2841  HB2 ASN A 189      51.020  39.160  44.580  0.00  0.00           H  
ATOM   2842  CG  ASN A 189      49.460  38.910  43.090  0.00  0.00           C  
ATOM   2843  OD1 ASN A 189      49.120  40.100  43.120  0.00  0.00           O  
ATOM   2844  ND2 ASN A 189      49.250  38.150  42.000  0.00  0.00           N  
ATOM   2845 1HD2 ASN A 189      49.440  37.160  41.980  0.00  0.00           H  
ATOM   2846 2HD2 ASN A 189      48.690  38.420  41.210  0.00  0.00           H  
ATOM   2847  C   ASN A 189      48.450  36.900  45.450  0.00  0.00           C  
ATOM   2848  O   ASN A 189      48.970  35.830  45.340  0.00  0.00           O  
ATOM   2849  N   LEU A 190      47.140  36.990  45.360  0.00  0.00           N  
ATOM   2850  H   LEU A 190      46.610  37.830  45.540  0.00  0.00           H  
ATOM   2851  CA  LEU A 190      46.240  35.800  45.200  0.00  0.00           C  
ATOM   2852  HA  LEU A 190      46.740  34.830  45.230  0.00  0.00           H  
ATOM   2853  CB  LEU A 190      45.420  35.750  46.460  0.00  0.00           C  
ATOM   2854  HB1 LEU A 190      44.640  35.010  46.260  0.00  0.00           H  
ATOM   2855  HB2 LEU A 190      44.950  36.730  46.620  0.00  0.00           H  
ATOM   2856  CG  LEU A 190      46.050  35.490  47.770  0.00  0.00           C  
ATOM   2857  HG  LEU A 190      46.780  36.210  48.140  0.00  0.00           H  
ATOM   2858  CD1 LEU A 190      45.010  35.070  48.880  0.00  0.00           C  
ATOM   2859 1HD1 LEU A 190      45.540  35.120  49.840  0.00  0.00           H  
ATOM   2860 2HD1 LEU A 190      44.330  35.900  49.040  0.00  0.00           H  
ATOM   2861 3HD1 LEU A 190      44.520  34.120  48.770  0.00  0.00           H  
ATOM   2862  CD2 LEU A 190      46.910  34.180  47.620  0.00  0.00           C  
ATOM   2863 1HD2 LEU A 190      47.700  34.320  46.900  0.00  0.00           H  
ATOM   2864 2HD2 LEU A 190      47.230  33.860  48.610  0.00  0.00           H  
ATOM   2865 3HD2 LEU A 190      46.240  33.410  47.210  0.00  0.00           H  
ATOM   2866  C   LEU A 190      45.310  36.080  44.000  0.00  0.00           C  
ATOM   2867  O   LEU A 190      44.930  37.230  43.770  0.00  0.00           O  
ATOM   2868  N   LEU A 191      44.930  35.120  43.240  0.00  0.00           N  
ATOM   2869  H   LEU A 191      45.250  34.190  43.470  0.00  0.00           H  
ATOM   2870  CA  LEU A 191      44.030  35.160  42.040  0.00  0.00           C  
ATOM   2871  HA  LEU A 191      44.010  36.170  41.630  0.00  0.00           H  
ATOM   2872  CB  LEU A 191      44.590  34.240  40.970  0.00  0.00           C  
ATOM   2873  HB1 LEU A 191      43.760  33.910  40.370  0.00  0.00           H  
ATOM   2874  HB2 LEU A 191      45.040  33.340  41.400  0.00  0.00           H  
ATOM   2875  CG  LEU A 191      45.520  34.990  39.980  0.00  0.00           C  
ATOM   2876  HG  LEU A 191      44.950  35.800  39.520  0.00  0.00           H  
ATOM   2877  CD1 LEU A 191      46.760  35.640  40.530  0.00  0.00           C  
ATOM   2878 1HD1 LEU A 191      47.320  36.330  39.900  0.00  0.00           H  
ATOM   2879 2HD1 LEU A 191      46.360  36.210  41.370  0.00  0.00           H  
ATOM   2880 3HD1 LEU A 191      47.390  34.930  41.060  0.00  0.00           H  
ATOM   2881  CD2 LEU A 191      45.990  34.060  38.820  0.00  0.00           C  
ATOM   2882 1HD2 LEU A 191      45.080  33.700  38.340  0.00  0.00           H  
ATOM   2883 2HD2 LEU A 191      46.660  34.580  38.120  0.00  0.00           H  
ATOM   2884 3HD2 LEU A 191      46.550  33.190  39.160  0.00  0.00           H  
ATOM   2885  C   LEU A 191      42.570  34.810  42.510  0.00  0.00           C  
ATOM   2886  O   LEU A 191      42.000  33.790  42.150  0.00  0.00           O  
ATOM   2887  N   LEU A 192      41.990  35.560  43.440  0.00  0.00           N  
ATOM   2888  H   LEU A 192      42.520  36.340  43.810  0.00  0.00           H  
ATOM   2889  CA  LEU A 192      40.620  35.340  43.960  0.00  0.00           C  
ATOM   2890  HA  LEU A 192      40.390  34.270  44.020  0.00  0.00           H  
ATOM   2891  CB  LEU A 192      40.520  35.860  45.410  0.00  0.00           C  
ATOM   2892  HB1 LEU A 192      39.530  35.570  45.780  0.00  0.00           H  
ATOM   2893  HB2 LEU A 192      40.480  36.950  45.290  0.00  0.00           H  
ATOM   2894  CG  LEU A 192      41.600  35.570  46.440  0.00  0.00           C  
ATOM   2895  HG  LEU A 192      42.560  36.010  46.170  0.00  0.00           H  
ATOM   2896  CD1 LEU A 192      41.110  36.300  47.750  0.00  0.00           C  
ATOM   2897 1HD1 LEU A 192      41.270  37.370  47.630  0.00  0.00           H  
ATOM   2898 2HD1 LEU A 192      40.060  36.100  47.970  0.00  0.00           H  
ATOM   2899 3HD1 LEU A 192      41.770  35.900  48.530  0.00  0.00           H  
ATOM   2900  CD2 LEU A 192      41.710  34.070  46.700  0.00  0.00           C  
ATOM   2901 1HD2 LEU A 192      42.280  33.600  45.900  0.00  0.00           H  
ATOM   2902 2HD2 LEU A 192      42.200  33.830  47.640  0.00  0.00           H  
ATOM   2903 3HD2 LEU A 192      40.700  33.650  46.820  0.00  0.00           H  
ATOM   2904  C   LEU A 192      39.450  35.840  42.990  0.00  0.00           C  
ATOM   2905  O   LEU A 192      38.390  35.180  42.960  0.00  0.00           O  
ATOM   2906  N   LYS A 193      39.670  36.860  42.210  0.00  0.00           N  
ATOM   2907  H   LYS A 193      40.590  37.260  42.100  0.00  0.00           H  
ATOM   2908  CA  LYS A 193      38.600  37.410  41.280  0.00  0.00           C  
ATOM   2909  HA  LYS A 193      37.870  36.620  41.060  0.00  0.00           H  
ATOM   2910  CB  LYS A 193      38.030  38.710  41.780  0.00  0.00           C  
ATOM   2911  HB1 LYS A 193      37.360  39.100  41.000  0.00  0.00           H  
ATOM   2912  HB2 LYS A 193      38.810  39.480  41.830  0.00  0.00           H  
ATOM   2913  CG  LYS A 193      37.360  38.570  43.210  0.00  0.00           C  
ATOM   2914  HG1 LYS A 193      38.080  38.200  43.920  0.00  0.00           H  
ATOM   2915  HG2 LYS A 193      36.570  37.840  43.020  0.00  0.00           H  
ATOM   2916  CD  LYS A 193      36.780  39.910  43.610  0.00  0.00           C  
ATOM   2917  HD1 LYS A 193      36.140  40.380  42.860  0.00  0.00           H  
ATOM   2918  HD2 LYS A 193      37.600  40.590  43.840  0.00  0.00           H  
ATOM   2919  CE  LYS A 193      36.020  39.860  44.910  0.00  0.00           C  
ATOM   2920  HE1 LYS A 193      36.660  39.780  45.800  0.00  0.00           H  
ATOM   2921  HE2 LYS A 193      35.320  39.020  44.900  0.00  0.00           H  
ATOM   2922  NZ  LYS A 193      35.320  41.100  45.080  0.00  0.00           N1+
ATOM   2923  HZ1 LYS A 193      34.810  41.020  45.950  0.00  0.00           H  
ATOM   2924  HZ2 LYS A 193      35.980  41.860  45.100  0.00  0.00           H  
ATOM   2925  HZ3 LYS A 193      34.660  41.370  44.370  0.00  0.00           H  
ATOM   2926  C   LYS A 193      39.330  37.690  39.960  0.00  0.00           C  
ATOM   2927  O   LYS A 193      40.450  38.200  40.040  0.00  0.00           O  
ATOM   2928  N   PRO A 194      38.720  37.470  38.780  0.00  0.00           N  
ATOM   2929  CD  PRO A 194      37.450  36.780  38.480  0.00  0.00           C  
ATOM   2930  HD1 PRO A 194      36.680  37.490  38.830  0.00  0.00           H  
ATOM   2931  HD2 PRO A 194      37.430  35.890  39.110  0.00  0.00           H  
ATOM   2932  CG  PRO A 194      37.280  36.500  36.990  0.00  0.00           C  
ATOM   2933  HG1 PRO A 194      36.230  36.590  36.690  0.00  0.00           H  
ATOM   2934  HG2 PRO A 194      37.600  35.480  36.760  0.00  0.00           H  
ATOM   2935  CB  PRO A 194      38.270  37.490  36.410  0.00  0.00           C  
ATOM   2936  HB1 PRO A 194      37.740  38.400  36.160  0.00  0.00           H  
ATOM   2937  HB2 PRO A 194      38.710  37.010  35.530  0.00  0.00           H  
ATOM   2938  CA  PRO A 194      39.350  37.820  37.480  0.00  0.00           C  
ATOM   2939  HA  PRO A 194      40.220  37.160  37.440  0.00  0.00           H  
ATOM   2940  C   PRO A 194      39.880  39.280  37.260  0.00  0.00           C  
ATOM   2941  O   PRO A 194      40.750  39.400  36.400  0.00  0.00           O  
ATOM   2942  N   ASN A 195      39.260  40.340  37.860  0.00  0.00           N  
ATOM   2943  H   ASN A 195      38.560  40.110  38.540  0.00  0.00           H  
ATOM   2944  CA  ASN A 195      39.690  41.720  37.800  0.00  0.00           C  
ATOM   2945  HA  ASN A 195      38.850  42.310  37.460  0.00  0.00           H  
ATOM   2946  CB  ASN A 195      40.010  42.150  39.240  0.00  0.00           C  
ATOM   2947  HB1 ASN A 195      40.360  43.170  39.340  0.00  0.00           H  
ATOM   2948  HB2 ASN A 195      40.820  41.490  39.570  0.00  0.00           H  
ATOM   2949  CG  ASN A 195      38.840  42.160  40.160  0.00  0.00           C  
ATOM   2950  OD1 ASN A 195      37.720  41.990  39.870  0.00  0.00           O  
ATOM   2951  ND2 ASN A 195      39.110  42.500  41.400  0.00  0.00           N  
ATOM   2952 1HD2 ASN A 195      40.080  42.720  41.530  0.00  0.00           H  
ATOM   2953 2HD2 ASN A 195      38.350  42.700  42.030  0.00  0.00           H  
ATOM   2954  C   ASN A 195      40.900  42.040  36.960  0.00  0.00           C  
ATOM   2955  O   ASN A 195      40.760  42.370  35.780  0.00  0.00           O  
ATOM   2956  N   THR A 196      42.130  41.890  37.450  0.00  0.00           N  
ATOM   2957  H   THR A 196      42.160  41.650  38.440  0.00  0.00           H  
ATOM   2958  CA  THR A 196      43.420  42.180  36.870  0.00  0.00           C  
ATOM   2959  HA  THR A 196      43.700  43.190  36.590  0.00  0.00           H  
ATOM   2960  CB  THR A 196      44.410  41.880  37.980  0.00  0.00           C  
ATOM   2961  HB  THR A 196      44.430  40.840  38.310  0.00  0.00           H  
ATOM   2962  CG2 THR A 196      45.780  42.300  37.610  0.00  0.00           C  
ATOM   2963 1HG2 THR A 196      45.870  43.330  37.280  0.00  0.00           H  
ATOM   2964 2HG2 THR A 196      46.430  42.330  38.480  0.00  0.00           H  
ATOM   2965 3HG2 THR A 196      46.350  41.770  36.840  0.00  0.00           H  
ATOM   2966  OG1 THR A 196      44.080  42.630  39.150  0.00  0.00           O  
ATOM   2967  HG1 THR A 196      44.770  42.450  39.800  0.00  0.00           H  
ATOM   2968  C   THR A 196      43.600  41.430  35.600  0.00  0.00           C  
ATOM   2969  O   THR A 196      44.180  42.060  34.750  0.00  0.00           O  
ATOM   2970  N   SER A 197      43.160  40.170  35.430  0.00  0.00           N  
ATOM   2971  H   SER A 197      42.640  39.680  36.140  0.00  0.00           H  
ATOM   2972  CA  SER A 197      43.230  39.490  34.150  0.00  0.00           C  
ATOM   2973  HA  SER A 197      44.240  39.490  33.710  0.00  0.00           H  
ATOM   2974  CB  SER A 197      43.060  38.000  34.430  0.00  0.00           C  
ATOM   2975  HB1 SER A 197      43.340  37.390  33.560  0.00  0.00           H  
ATOM   2976  HB2 SER A 197      42.040  37.840  34.770  0.00  0.00           H  
ATOM   2977  OG  SER A 197      43.810  37.470  35.500  0.00  0.00           O  
ATOM   2978  HG  SER A 197      44.270  36.660  35.240  0.00  0.00           H  
ATOM   2979  C   SER A 197      42.230  40.080  33.130  0.00  0.00           C  
ATOM   2980  O   SER A 197      42.640  40.190  31.990  0.00  0.00           O  
ATOM   2981  N   VAL A 198      41.090  40.480  33.530  0.00  0.00           N  
ATOM   2982  H   VAL A 198      41.050  40.600  34.530  0.00  0.00           H  
ATOM   2983  CA  VAL A 198      40.220  41.180  32.640  0.00  0.00           C  
ATOM   2984  HA  VAL A 198      40.010  40.510  31.810  0.00  0.00           H  
ATOM   2985  CB  VAL A 198      38.790  41.400  33.210  0.00  0.00           C  
ATOM   2986  HB  VAL A 198      38.690  42.290  33.820  0.00  0.00           H  
ATOM   2987  CG1 VAL A 198      37.860  41.460  32.010  0.00  0.00           C  
ATOM   2988 1HG1 VAL A 198      38.090  42.300  31.350  0.00  0.00           H  
ATOM   2989 2HG1 VAL A 198      37.950  40.570  31.370  0.00  0.00           H  
ATOM   2990 3HG1 VAL A 198      36.820  41.530  32.350  0.00  0.00           H  
ATOM   2991  CG2 VAL A 198      38.300  40.260  34.090  0.00  0.00           C  
ATOM   2992 1HG2 VAL A 198      38.330  39.270  33.640  0.00  0.00           H  
ATOM   2993 2HG2 VAL A 198      38.910  40.290  34.990  0.00  0.00           H  
ATOM   2994 3HG2 VAL A 198      37.260  40.420  34.360  0.00  0.00           H  
ATOM   2995  C   VAL A 198      40.910  42.440  32.100  0.00  0.00           C  
ATOM   2996  O   VAL A 198      41.120  42.520  30.880  0.00  0.00           O  
ATOM   2997  N   GLN A 199      41.390  43.280  33.060  0.00  0.00           N  
ATOM   2998  H   GLN A 199      41.170  43.080  34.020  0.00  0.00           H  
ATOM   2999  CA  GLN A 199      42.140  44.510  32.770  0.00  0.00           C  
ATOM   3000  HA  GLN A 199      41.400  45.150  32.310  0.00  0.00           H  
ATOM   3001  CB  GLN A 199      42.630  45.070  34.170  0.00  0.00           C  
ATOM   3002  HB1 GLN A 199      43.710  45.140  34.150  0.00  0.00           H  
ATOM   3003  HB2 GLN A 199      42.380  44.380  34.980  0.00  0.00           H  
ATOM   3004  CG  GLN A 199      42.160  46.500  34.400  0.00  0.00           C  
ATOM   3005  HG1 GLN A 199      41.090  46.660  34.390  0.00  0.00           H  
ATOM   3006  HG2 GLN A 199      42.550  47.180  33.650  0.00  0.00           H  
ATOM   3007  CD  GLN A 199      42.460  46.980  35.780  0.00  0.00           C  
ATOM   3008  OE1 GLN A 199      43.020  46.340  36.630  0.00  0.00           O  
ATOM   3009  NE2 GLN A 199      41.990  48.160  36.120  0.00  0.00           N  
ATOM   3010 1HE2 GLN A 199      41.600  48.750  35.400  0.00  0.00           H  
ATOM   3011 2HE2 GLN A 199      42.090  48.520  37.060  0.00  0.00           H  
ATOM   3012  C   GLN A 199      43.340  44.340  31.820  0.00  0.00           C  
ATOM   3013  O   GLN A 199      43.590  45.040  30.860  0.00  0.00           O  
ATOM   3014  N   PHE A 200      44.140  43.230  31.980  0.00  0.00           N  
ATOM   3015  H   PHE A 200      43.980  42.830  32.890  0.00  0.00           H  
ATOM   3016  CA  PHE A 200      45.380  42.920  31.240  0.00  0.00           C  
ATOM   3017  HA  PHE A 200      45.720  43.900  30.900  0.00  0.00           H  
ATOM   3018  CB  PHE A 200      46.420  42.370  32.140  0.00  0.00           C  
ATOM   3019  HB1 PHE A 200      47.170  41.830  31.580  0.00  0.00           H  
ATOM   3020  HB2 PHE A 200      45.980  41.590  32.760  0.00  0.00           H  
ATOM   3021  CG  PHE A 200      47.180  43.410  32.900  0.00  0.00           C  
ATOM   3022  CD1 PHE A 200      48.280  44.040  32.220  0.00  0.00           C  
ATOM   3023  HD1 PHE A 200      48.410  43.780  31.170  0.00  0.00           H  
ATOM   3024  CE1 PHE A 200      49.130  44.930  32.920  0.00  0.00           C  
ATOM   3025  HE1 PHE A 200      49.990  45.310  32.380  0.00  0.00           H  
ATOM   3026  CZ  PHE A 200      48.920  45.330  34.190  0.00  0.00           C  
ATOM   3027  HZ  PHE A 200      49.560  46.020  34.730  0.00  0.00           H  
ATOM   3028  CE2 PHE A 200      47.890  44.680  34.880  0.00  0.00           C  
ATOM   3029  HE2 PHE A 200      47.870  44.930  35.920  0.00  0.00           H  
ATOM   3030  CD2 PHE A 200      46.990  43.720  34.230  0.00  0.00           C  
ATOM   3031  HD2 PHE A 200      46.160  43.300  34.810  0.00  0.00           H  
ATOM   3032  C   PHE A 200      45.130  42.200  29.920  0.00  0.00           C  
ATOM   3033  O   PHE A 200      45.880  42.340  28.950  0.00  0.00           O  
ATOM   3034  N   MET A 201      44.070  41.410  29.830  0.00  0.00           N  
ATOM   3035  H   MET A 201      43.450  41.430  30.620  0.00  0.00           H  
ATOM   3036  CA  MET A 201      43.650  40.750  28.600  0.00  0.00           C  
ATOM   3037  HA  MET A 201      44.460  40.160  28.170  0.00  0.00           H  
ATOM   3038  CB  MET A 201      42.460  39.840  28.950  0.00  0.00           C  
ATOM   3039  HB1 MET A 201      41.700  40.530  29.330  0.00  0.00           H  
ATOM   3040  HB2 MET A 201      42.760  39.070  29.650  0.00  0.00           H  
ATOM   3041  CG  MET A 201      41.840  39.130  27.800  0.00  0.00           C  
ATOM   3042  HG1 MET A 201      41.390  39.830  27.100  0.00  0.00           H  
ATOM   3043  HG2 MET A 201      41.010  38.560  28.200  0.00  0.00           H  
ATOM   3044  SD  MET A 201      42.750  37.880  26.790  0.00  0.00           S  
ATOM   3045  CE  MET A 201      41.690  37.860  25.320  0.00  0.00           C  
ATOM   3046  HE1 MET A 201      41.970  37.190  24.510  0.00  0.00           H  
ATOM   3047  HE2 MET A 201      40.730  37.540  25.740  0.00  0.00           H  
ATOM   3048  HE3 MET A 201      41.670  38.840  24.860  0.00  0.00           H  
ATOM   3049  C   MET A 201      43.290  41.770  27.520  0.00  0.00           C  
ATOM   3050  O   MET A 201      43.690  41.720  26.350  0.00  0.00           O  
ATOM   3051  N   LYS A 202      42.510  42.750  27.970  0.00  0.00           N  
ATOM   3052  H   LYS A 202      42.150  42.540  28.890  0.00  0.00           H  
ATOM   3053  CA  LYS A 202      42.020  43.820  27.140  0.00  0.00           C  
ATOM   3054  HA  LYS A 202      41.560  43.500  26.200  0.00  0.00           H  
ATOM   3055  CB  LYS A 202      40.880  44.510  27.910  0.00  0.00           C  
ATOM   3056  HB1 LYS A 202      40.670  45.530  27.610  0.00  0.00           H  
ATOM   3057  HB2 LYS A 202      41.290  44.560  28.920  0.00  0.00           H  
ATOM   3058  CG  LYS A 202      39.550  43.690  27.850  0.00  0.00           C  
ATOM   3059  HG1 LYS A 202      39.690  42.800  28.480  0.00  0.00           H  
ATOM   3060  HG2 LYS A 202      39.220  43.470  26.840  0.00  0.00           H  
ATOM   3061  CD  LYS A 202      38.430  44.500  28.560  0.00  0.00           C  
ATOM   3062  HD1 LYS A 202      38.370  45.490  28.120  0.00  0.00           H  
ATOM   3063  HD2 LYS A 202      38.680  44.600  29.620  0.00  0.00           H  
ATOM   3064  CE  LYS A 202      37.050  43.890  28.510  0.00  0.00           C  
ATOM   3065  HE1 LYS A 202      37.010  43.170  29.320  0.00  0.00           H  
ATOM   3066  HE2 LYS A 202      36.880  43.350  27.580  0.00  0.00           H  
ATOM   3067  NZ  LYS A 202      36.020  44.980  28.600  0.00  0.00           N1+
ATOM   3068  HZ1 LYS A 202      35.970  45.500  27.730  0.00  0.00           H  
ATOM   3069  HZ2 LYS A 202      35.130  44.490  28.620  0.00  0.00           H  
ATOM   3070  HZ3 LYS A 202      36.180  45.540  29.420  0.00  0.00           H  
ATOM   3071  C   LYS A 202      43.000  44.910  26.790  0.00  0.00           C  
ATOM   3072  O   LYS A 202      42.760  45.740  25.890  0.00  0.00           O  
ATOM   3073  N   LEU A 203      44.110  44.980  27.490  0.00  0.00           N  
ATOM   3074  H   LEU A 203      44.130  44.270  28.210  0.00  0.00           H  
ATOM   3075  CA  LEU A 203      45.320  45.770  27.240  0.00  0.00           C  
ATOM   3076  HA  LEU A 203      45.050  46.570  26.550  0.00  0.00           H  
ATOM   3077  CB  LEU A 203      45.790  46.440  28.510  0.00  0.00           C  
ATOM   3078  HB1 LEU A 203      46.340  45.700  29.080  0.00  0.00           H  
ATOM   3079  HB2 LEU A 203      44.940  46.690  29.130  0.00  0.00           H  
ATOM   3080  CG  LEU A 203      46.610  47.760  28.340  0.00  0.00           C  
ATOM   3081  HG  LEU A 203      47.530  47.420  27.860  0.00  0.00           H  
ATOM   3082  CD1 LEU A 203      45.990  49.010  27.670  0.00  0.00           C  
ATOM   3083 1HD1 LEU A 203      45.540  48.650  26.750  0.00  0.00           H  
ATOM   3084 2HD1 LEU A 203      45.090  49.340  28.200  0.00  0.00           H  
ATOM   3085 3HD1 LEU A 203      46.730  49.770  27.470  0.00  0.00           H  
ATOM   3086  CD2 LEU A 203      47.080  48.180  29.740  0.00  0.00           C  
ATOM   3087 1HD2 LEU A 203      47.440  47.290  30.250  0.00  0.00           H  
ATOM   3088 2HD2 LEU A 203      47.800  48.980  29.560  0.00  0.00           H  
ATOM   3089 3HD2 LEU A 203      46.210  48.590  30.260  0.00  0.00           H  
ATOM   3090  C   LEU A 203      46.410  44.890  26.460  0.00  0.00           C  
ATOM   3091  O   LEU A 203      47.610  45.240  26.340  0.00  0.00           O  
ATOM   3092  N   GLY A 204      46.040  43.710  25.930  0.00  0.00           N  
ATOM   3093  H   GLY A 204      45.100  43.440  26.180  0.00  0.00           H  
ATOM   3094  CA  GLY A 204      46.800  42.840  25.030  0.00  0.00           C  
ATOM   3095  HA1 GLY A 204      47.150  43.450  24.200  0.00  0.00           H  
ATOM   3096  HA2 GLY A 204      46.170  42.010  24.660  0.00  0.00           H  
ATOM   3097  C   GLY A 204      48.000  42.140  25.610  0.00  0.00           C  
ATOM   3098  O   GLY A 204      48.650  41.360  24.880  0.00  0.00           O  
ATOM   3099  N   MET A 205      48.440  42.390  26.830  0.00  0.00           N  
ATOM   3100  H   MET A 205      47.870  43.050  27.350  0.00  0.00           H  
ATOM   3101  CA  MET A 205      49.730  41.890  27.370  0.00  0.00           C  
ATOM   3102  HA  MET A 205      50.480  42.170  26.630  0.00  0.00           H  
ATOM   3103  CB  MET A 205      49.940  42.550  28.740  0.00  0.00           C  
ATOM   3104  HB1 MET A 205      50.910  42.290  29.160  0.00  0.00           H  
ATOM   3105  HB2 MET A 205      49.080  42.310  29.380  0.00  0.00           H  
ATOM   3106  CG  MET A 205      50.020  44.120  28.530  0.00  0.00           C  
ATOM   3107  HG1 MET A 205      49.920  44.560  29.520  0.00  0.00           H  
ATOM   3108  HG2 MET A 205      49.190  44.550  27.960  0.00  0.00           H  
ATOM   3109  SD  MET A 205      51.570  44.670  27.760  0.00  0.00           S  
ATOM   3110  CE  MET A 205      51.130  46.360  27.540  0.00  0.00           C  
ATOM   3111  HE1 MET A 205      51.850  46.750  26.810  0.00  0.00           H  
ATOM   3112  HE2 MET A 205      50.100  46.430  27.210  0.00  0.00           H  
ATOM   3113  HE3 MET A 205      51.220  46.840  28.510  0.00  0.00           H  
ATOM   3114  C   MET A 205      49.800  40.370  27.570  0.00  0.00           C  
ATOM   3115  O   MET A 205      50.930  39.930  27.810  0.00  0.00           O  
ATOM   3116  N   LEU A 206      48.690  39.630  27.510  0.00  0.00           N  
ATOM   3117  H   LEU A 206      47.810  40.070  27.330  0.00  0.00           H  
ATOM   3118  CA  LEU A 206      48.710  38.290  28.130  0.00  0.00           C  
ATOM   3119  HA  LEU A 206      49.430  38.230  28.950  0.00  0.00           H  
ATOM   3120  CB  LEU A 206      47.300  37.950  28.770  0.00  0.00           C  
ATOM   3121  HB1 LEU A 206      47.250  36.910  29.120  0.00  0.00           H  
ATOM   3122  HB2 LEU A 206      46.570  38.020  27.960  0.00  0.00           H  
ATOM   3123  CG  LEU A 206      46.940  38.840  29.950  0.00  0.00           C  
ATOM   3124  HG  LEU A 206      46.700  39.860  29.620  0.00  0.00           H  
ATOM   3125  CD1 LEU A 206      45.580  38.330  30.480  0.00  0.00           C  
ATOM   3126 1HD1 LEU A 206      45.870  37.490  31.110  0.00  0.00           H  
ATOM   3127 2HD1 LEU A 206      45.060  39.080  31.070  0.00  0.00           H  
ATOM   3128 3HD1 LEU A 206      44.870  37.980  29.730  0.00  0.00           H  
ATOM   3129  CD2 LEU A 206      48.050  38.930  31.070  0.00  0.00           C  
ATOM   3130 1HD2 LEU A 206      47.660  39.670  31.770  0.00  0.00           H  
ATOM   3131 2HD2 LEU A 206      48.170  37.900  31.410  0.00  0.00           H  
ATOM   3132 3HD2 LEU A 206      48.990  39.220  30.600  0.00  0.00           H  
ATOM   3133  C   LEU A 206      49.030  37.210  27.090  0.00  0.00           C  
ATOM   3134  O   LEU A 206      48.420  37.080  26.080  0.00  0.00           O  
ATOM   3135  N   SER A 207      49.950  36.330  27.480  0.00  0.00           N  
ATOM   3136  H   SER A 207      50.480  36.420  28.340  0.00  0.00           H  
ATOM   3137  CA  SER A 207      50.360  35.270  26.570  0.00  0.00           C  
ATOM   3138  HA  SER A 207      50.480  35.840  25.650  0.00  0.00           H  
ATOM   3139  CB  SER A 207      51.700  34.630  26.910  0.00  0.00           C  
ATOM   3140  HB1 SER A 207      52.470  35.240  26.420  0.00  0.00           H  
ATOM   3141  HB2 SER A 207      51.770  33.600  26.560  0.00  0.00           H  
ATOM   3142  OG  SER A 207      51.830  34.470  28.360  0.00  0.00           O  
ATOM   3143  HG  SER A 207      52.710  34.120  28.500  0.00  0.00           H  
ATOM   3144  C   SER A 207      49.310  34.130  26.620  0.00  0.00           C  
ATOM   3145  O   SER A 207      48.870  33.620  27.670  0.00  0.00           O  
ATOM   3146  N   PRO A 208      48.900  33.740  25.380  0.00  0.00           N  
ATOM   3147  CD  PRO A 208      49.390  34.210  24.040  0.00  0.00           C  
ATOM   3148  HD1 PRO A 208      50.460  33.990  23.960  0.00  0.00           H  
ATOM   3149  HD2 PRO A 208      49.080  35.230  23.790  0.00  0.00           H  
ATOM   3150  CG  PRO A 208      48.660  33.320  23.040  0.00  0.00           C  
ATOM   3151  HG1 PRO A 208      49.250  32.420  22.840  0.00  0.00           H  
ATOM   3152  HG2 PRO A 208      48.420  33.890  22.140  0.00  0.00           H  
ATOM   3153  CB  PRO A 208      47.320  33.000  23.730  0.00  0.00           C  
ATOM   3154  HB1 PRO A 208      46.930  32.050  23.360  0.00  0.00           H  
ATOM   3155  HB2 PRO A 208      46.550  33.760  23.590  0.00  0.00           H  
ATOM   3156  CA  PRO A 208      47.760  32.850  25.160  0.00  0.00           C  
ATOM   3157  HA  PRO A 208      47.000  33.280  25.810  0.00  0.00           H  
ATOM   3158  C   PRO A 208      47.930  31.370  25.530  0.00  0.00           C  
ATOM   3159  O   PRO A 208      46.910  30.660  25.660  0.00  0.00           O  
ATOM   3160  N   ASP A 209      49.200  30.960  25.630  0.00  0.00           N  
ATOM   3161  H   ASP A 209      50.010  31.500  25.360  0.00  0.00           H  
ATOM   3162  CA  ASP A 209      49.610  29.620  26.200  0.00  0.00           C  
ATOM   3163  HA  ASP A 209      48.740  28.960  26.200  0.00  0.00           H  
ATOM   3164  CB  ASP A 209      50.800  29.110  25.290  0.00  0.00           C  
ATOM   3165  HB1 ASP A 209      50.410  28.960  24.290  0.00  0.00           H  
ATOM   3166  HB2 ASP A 209      51.250  28.230  25.740  0.00  0.00           H  
ATOM   3167  CG  ASP A 209      52.040  29.980  25.270  0.00  0.00           C  
ATOM   3168  OD1 ASP A 209      52.060  31.110  25.760  0.00  0.00           O  
ATOM   3169  OD2 ASP A 209      53.080  29.560  24.660  0.00  0.00           O  
ATOM   3170  C   ASP A 209      50.120  29.700  27.630  0.00  0.00           C  
ATOM   3171  O   ASP A 209      50.570  28.700  28.220  0.00  0.00           O  
ATOM   3172  N   GLY A 210      49.930  30.900  28.270  0.00  0.00           N  
ATOM   3173  H   GLY A 210      49.500  31.560  27.650  0.00  0.00           H  
ATOM   3174  CA  GLY A 210      50.440  31.210  29.590  0.00  0.00           C  
ATOM   3175  HA1 GLY A 210      49.890  30.640  30.350  0.00  0.00           H  
ATOM   3176  HA2 GLY A 210      50.350  32.290  29.730  0.00  0.00           H  
ATOM   3177  C   GLY A 210      51.920  30.820  29.770  0.00  0.00           C  
ATOM   3178  O   GLY A 210      52.220  30.100  30.710  0.00  0.00           O  
ATOM   3179  N   THR A 211      52.860  31.230  28.920  0.00  0.00           N  
ATOM   3180  H   THR A 211      52.570  31.660  28.050  0.00  0.00           H  
ATOM   3181  CA  THR A 211      54.330  31.000  29.050  0.00  0.00           C  
ATOM   3182  HA  THR A 211      54.380  30.330  29.910  0.00  0.00           H  
ATOM   3183  CB  THR A 211      54.890  30.250  27.850  0.00  0.00           C  
ATOM   3184  HB  THR A 211      55.970  30.100  27.960  0.00  0.00           H  
ATOM   3185  CG2 THR A 211      54.300  28.820  27.730  0.00  0.00           C  
ATOM   3186 1HG2 THR A 211      54.470  28.230  28.630  0.00  0.00           H  
ATOM   3187 2HG2 THR A 211      53.220  28.880  27.540  0.00  0.00           H  
ATOM   3188 3HG2 THR A 211      54.790  28.310  26.910  0.00  0.00           H  
ATOM   3189  OG1 THR A 211      54.840  31.010  26.660  0.00  0.00           O  
ATOM   3190  HG1 THR A 211      53.900  30.970  26.480  0.00  0.00           H  
ATOM   3191  C   THR A 211      54.960  32.360  29.320  0.00  0.00           C  
ATOM   3192  O   THR A 211      54.360  33.400  28.990  0.00  0.00           O  
ATOM   3193  N   CYS A 212      56.130  32.310  29.870  0.00  0.00           N  
ATOM   3194  H   CYS A 212      56.580  31.450  30.140  0.00  0.00           H  
ATOM   3195  CA  CYS A 212      57.000  33.530  30.070  0.00  0.00           C  
ATOM   3196  HA  CYS A 212      56.560  34.300  29.450  0.00  0.00           H  
ATOM   3197  CB  CYS A 212      56.970  33.940  31.560  0.00  0.00           C  
ATOM   3198  HB1 CYS A 212      57.810  34.620  31.720  0.00  0.00           H  
ATOM   3199  HB2 CYS A 212      57.130  33.040  32.150  0.00  0.00           H  
ATOM   3200  SG  CYS A 212      55.440  34.560  32.090  0.00  0.00           S  
ATOM   3201  HG  CYS A 212      54.990  33.310  32.150  0.00  0.00           H  
ATOM   3202  C   CYS A 212      58.410  33.220  29.440  0.00  0.00           C  
ATOM   3203  O   CYS A 212      59.290  32.800  30.120  0.00  0.00           O  
ATOM   3204  N   ARG A 213      58.530  33.260  28.140  0.00  0.00           N  
ATOM   3205  H   ARG A 213      57.680  33.670  27.770  0.00  0.00           H  
ATOM   3206  CA  ARG A 213      59.770  32.940  27.260  0.00  0.00           C  
ATOM   3207  HA  ARG A 213      60.220  32.020  27.670  0.00  0.00           H  
ATOM   3208  CB  ARG A 213      59.440  32.630  25.790  0.00  0.00           C  
ATOM   3209  HB1 ARG A 213      60.240  32.170  25.220  0.00  0.00           H  
ATOM   3210  HB2 ARG A 213      59.310  33.570  25.280  0.00  0.00           H  
ATOM   3211  CG  ARG A 213      58.100  31.810  25.760  0.00  0.00           C  
ATOM   3212  HG1 ARG A 213      57.250  32.460  25.840  0.00  0.00           H  
ATOM   3213  HG2 ARG A 213      58.010  31.070  26.560  0.00  0.00           H  
ATOM   3214  CD  ARG A 213      58.080  31.280  24.300  0.00  0.00           C  
ATOM   3215  HD1 ARG A 213      59.050  30.850  24.040  0.00  0.00           H  
ATOM   3216  HD2 ARG A 213      57.790  32.120  23.670  0.00  0.00           H  
ATOM   3217  NE  ARG A 213      56.920  30.380  24.180  0.00  0.00           N  
ATOM   3218  HE  ARG A 213      56.360  30.260  25.010  0.00  0.00           H  
ATOM   3219  CZ  ARG A 213      56.430  29.970  23.000  0.00  0.00           C  
ATOM   3220  NH1 ARG A 213      57.150  30.030  21.930  0.00  0.00           N  
ATOM   3221 1HH1 ARG A 213      57.930  30.670  21.850  0.00  0.00           H  
ATOM   3222 2HH1 ARG A 213      56.690  29.650  21.110  0.00  0.00           H  
ATOM   3223  NH2 ARG A 213      55.170  29.550  22.930  0.00  0.00           N  
ATOM   3224 1HH2 ARG A 213      54.580  29.540  23.740  0.00  0.00           H  
ATOM   3225 2HH2 ARG A 213      54.850  29.450  21.970  0.00  0.00           H  
ATOM   3226  C   ARG A 213      60.910  34.000  27.460  0.00  0.00           C  
ATOM   3227  O   ARG A 213      61.170  34.710  26.470  0.00  0.00           O  
ATOM   3228  N   SER A 214      61.450  34.150  28.680  0.00  0.00           N  
ATOM   3229  H   SER A 214      60.960  33.730  29.460  0.00  0.00           H  
ATOM   3230  CA  SER A 214      62.450  35.130  29.050  0.00  0.00           C  
ATOM   3231  HA  SER A 214      61.970  36.100  29.110  0.00  0.00           H  
ATOM   3232  CB  SER A 214      63.000  34.910  30.530  0.00  0.00           C  
ATOM   3233  HB1 SER A 214      63.720  35.670  30.790  0.00  0.00           H  
ATOM   3234  HB2 SER A 214      63.520  33.960  30.640  0.00  0.00           H  
ATOM   3235  OG  SER A 214      61.870  34.910  31.440  0.00  0.00           O  
ATOM   3236  HG  SER A 214      61.760  35.710  31.950  0.00  0.00           H  
ATOM   3237  C   SER A 214      63.700  35.300  28.090  0.00  0.00           C  
ATOM   3238  O   SER A 214      64.300  34.330  27.720  0.00  0.00           O  
ATOM   3239  N   PHE A 215      63.900  36.520  27.590  0.00  0.00           N  
ATOM   3240  H   PHE A 215      63.280  37.240  27.950  0.00  0.00           H  
ATOM   3241  CA  PHE A 215      64.860  36.980  26.580  0.00  0.00           C  
ATOM   3242  HA  PHE A 215      64.650  38.040  26.480  0.00  0.00           H  
ATOM   3243  CB  PHE A 215      66.300  36.930  27.130  0.00  0.00           C  
ATOM   3244  HB1 PHE A 215      66.880  37.760  26.700  0.00  0.00           H  
ATOM   3245  HB2 PHE A 215      66.850  36.090  26.710  0.00  0.00           H  
ATOM   3246  CG  PHE A 215      66.450  36.940  28.630  0.00  0.00           C  
ATOM   3247  CD1 PHE A 215      66.060  37.980  29.400  0.00  0.00           C  
ATOM   3248  HD1 PHE A 215      65.700  38.900  28.980  0.00  0.00           H  
ATOM   3249  CE1 PHE A 215      66.150  38.020  30.790  0.00  0.00           C  
ATOM   3250  HE1 PHE A 215      65.870  38.890  31.350  0.00  0.00           H  
ATOM   3251  CZ  PHE A 215      66.680  36.840  31.380  0.00  0.00           C  
ATOM   3252  HZ  PHE A 215      66.780  36.790  32.460  0.00  0.00           H  
ATOM   3253  CE2 PHE A 215      67.040  35.710  30.640  0.00  0.00           C  
ATOM   3254  HE2 PHE A 215      67.440  34.870  31.190  0.00  0.00           H  
ATOM   3255  CD2 PHE A 215      66.850  35.770  29.280  0.00  0.00           C  
ATOM   3256  HD2 PHE A 215      67.100  34.900  28.690  0.00  0.00           H  
ATOM   3257  C   PHE A 215      64.680  36.360  25.140  0.00  0.00           C  
ATOM   3258  O   PHE A 215      65.260  36.820  24.120  0.00  0.00           O  
ATOM   3259  N   ASP A 216      63.900  35.340  24.990  0.00  0.00           N  
ATOM   3260  H   ASP A 216      63.470  34.940  25.820  0.00  0.00           H  
ATOM   3261  CA  ASP A 216      63.690  34.630  23.740  0.00  0.00           C  
ATOM   3262  HA  ASP A 216      64.700  34.500  23.360  0.00  0.00           H  
ATOM   3263  CB  ASP A 216      62.950  33.360  24.120  0.00  0.00           C  
ATOM   3264  HB1 ASP A 216      61.940  33.660  24.380  0.00  0.00           H  
ATOM   3265  HB2 ASP A 216      63.490  32.840  24.900  0.00  0.00           H  
ATOM   3266  CG  ASP A 216      62.880  32.370  22.920  0.00  0.00           C  
ATOM   3267  OD1 ASP A 216      63.850  31.640  22.600  0.00  0.00           O  
ATOM   3268  OD2 ASP A 216      61.830  32.370  22.270  0.00  0.00           O  
ATOM   3269  C   ASP A 216      62.960  35.400  22.620  0.00  0.00           C  
ATOM   3270  O   ASP A 216      62.170  36.270  22.940  0.00  0.00           O  
ATOM   3271  N   ASP A 217      63.300  35.130  21.370  0.00  0.00           N  
ATOM   3272  H   ASP A 217      63.970  34.410  21.140  0.00  0.00           H  
ATOM   3273  CA  ASP A 217      62.610  35.830  20.200  0.00  0.00           C  
ATOM   3274  HA  ASP A 217      62.620  36.890  20.450  0.00  0.00           H  
ATOM   3275  CB  ASP A 217      63.350  35.700  18.880  0.00  0.00           C  
ATOM   3276  HB1 ASP A 217      64.290  36.240  18.980  0.00  0.00           H  
ATOM   3277  HB2 ASP A 217      62.700  36.180  18.150  0.00  0.00           H  
ATOM   3278  CG  ASP A 217      63.590  34.360  18.370  0.00  0.00           C  
ATOM   3279  OD1 ASP A 217      62.920  33.410  18.780  0.00  0.00           O  
ATOM   3280  OD2 ASP A 217      64.430  34.180  17.470  0.00  0.00           O  
ATOM   3281  C   ASP A 217      61.110  35.500  20.050  0.00  0.00           C  
ATOM   3282  O   ASP A 217      60.410  36.250  19.390  0.00  0.00           O  
ATOM   3283  N   SER A 218      60.640  34.410  20.610  0.00  0.00           N  
ATOM   3284  H   SER A 218      61.310  33.800  21.050  0.00  0.00           H  
ATOM   3285  CA  SER A 218      59.170  34.060  20.690  0.00  0.00           C  
ATOM   3286  HA  SER A 218      58.670  34.660  19.930  0.00  0.00           H  
ATOM   3287  CB  SER A 218      59.100  32.590  20.360  0.00  0.00           C  
ATOM   3288  HB1 SER A 218      59.710  32.270  19.510  0.00  0.00           H  
ATOM   3289  HB2 SER A 218      58.100  32.290  20.030  0.00  0.00           H  
ATOM   3290  OG  SER A 218      59.360  31.790  21.400  0.00  0.00           O  
ATOM   3291  HG  SER A 218      60.260  31.980  21.630  0.00  0.00           H  
ATOM   3292  C   SER A 218      58.440  34.450  22.020  0.00  0.00           C  
ATOM   3293  O   SER A 218      57.270  34.100  22.240  0.00  0.00           O  
ATOM   3294  N   GLY A 219      59.090  35.340  22.780  0.00  0.00           N  
ATOM   3295  H   GLY A 219      60.080  35.420  22.690  0.00  0.00           H  
ATOM   3296  CA  GLY A 219      58.520  36.100  23.880  0.00  0.00           C  
ATOM   3297  HA1 GLY A 219      59.330  36.520  24.470  0.00  0.00           H  
ATOM   3298  HA2 GLY A 219      57.940  35.420  24.500  0.00  0.00           H  
ATOM   3299  C   GLY A 219      57.560  37.170  23.320  0.00  0.00           C  
ATOM   3300  O   GLY A 219      57.850  37.990  22.410  0.00  0.00           O  
ATOM   3301  N   SER A 220      56.310  37.290  23.930  0.00  0.00           N  
ATOM   3302  H   SER A 220      55.980  36.590  24.580  0.00  0.00           H  
ATOM   3303  CA  SER A 220      55.330  38.300  23.530  0.00  0.00           C  
ATOM   3304  HA  SER A 220      55.860  39.190  23.210  0.00  0.00           H  
ATOM   3305  CB  SER A 220      54.490  37.770  22.340  0.00  0.00           C  
ATOM   3306  HB1 SER A 220      55.190  37.360  21.620  0.00  0.00           H  
ATOM   3307  HB2 SER A 220      54.060  38.620  21.810  0.00  0.00           H  
ATOM   3308  OG  SER A 220      53.600  36.790  22.770  0.00  0.00           O  
ATOM   3309  HG  SER A 220      53.340  36.260  22.020  0.00  0.00           H  
ATOM   3310  C   SER A 220      54.250  38.710  24.570  0.00  0.00           C  
ATOM   3311  O   SER A 220      53.400  39.560  24.270  0.00  0.00           O  
ATOM   3312  N   GLY A 221      54.250  38.160  25.790  0.00  0.00           N  
ATOM   3313  H   GLY A 221      55.130  37.740  26.030  0.00  0.00           H  
ATOM   3314  CA  GLY A 221      53.210  38.320  26.850  0.00  0.00           C  
ATOM   3315  HA1 GLY A 221      52.240  38.070  26.400  0.00  0.00           H  
ATOM   3316  HA2 GLY A 221      53.180  39.370  27.140  0.00  0.00           H  
ATOM   3317  C   GLY A 221      53.380  37.460  28.050  0.00  0.00           C  
ATOM   3318  O   GLY A 221      54.070  36.460  27.960  0.00  0.00           O  
ATOM   3319  N   TYR A 222      52.680  37.770  29.140  0.00  0.00           N  
ATOM   3320  H   TYR A 222      51.970  38.490  29.120  0.00  0.00           H  
ATOM   3321  CA  TYR A 222      52.980  37.260  30.480  0.00  0.00           C  
ATOM   3322  HA  TYR A 222      53.910  36.700  30.360  0.00  0.00           H  
ATOM   3323  CB  TYR A 222      53.460  38.330  31.410  0.00  0.00           C  
ATOM   3324  HB1 TYR A 222      54.020  39.050  30.830  0.00  0.00           H  
ATOM   3325  HB2 TYR A 222      54.140  37.870  32.140  0.00  0.00           H  
ATOM   3326  CG  TYR A 222      52.360  39.060  32.160  0.00  0.00           C  
ATOM   3327  CD1 TYR A 222      52.210  38.690  33.530  0.00  0.00           C  
ATOM   3328  HD1 TYR A 222      52.700  37.810  33.910  0.00  0.00           H  
ATOM   3329  CE1 TYR A 222      51.330  39.360  34.360  0.00  0.00           C  
ATOM   3330  HE1 TYR A 222      51.390  39.220  35.420  0.00  0.00           H  
ATOM   3331  CZ  TYR A 222      50.390  40.250  33.710  0.00  0.00           C  
ATOM   3332  OH  TYR A 222      49.410  40.850  34.390  0.00  0.00           O  
ATOM   3333  HH  TYR A 222      49.350  40.540  35.290  0.00  0.00           H  
ATOM   3334  CE2 TYR A 222      50.550  40.630  32.320  0.00  0.00           C  
ATOM   3335  HE2 TYR A 222      49.920  41.450  31.990  0.00  0.00           H  
ATOM   3336  CD2 TYR A 222      51.580  40.100  31.550  0.00  0.00           C  
ATOM   3337  HD2 TYR A 222      51.660  40.370  30.510  0.00  0.00           H  
ATOM   3338  C   TYR A 222      51.830  36.330  31.020  0.00  0.00           C  
ATOM   3339  O   TYR A 222      50.730  36.470  30.600  0.00  0.00           O  
ATOM   3340  N   CYS A 223      52.200  35.450  31.920  0.00  0.00           N  
ATOM   3341  H   CYS A 223      53.170  35.480  32.190  0.00  0.00           H  
ATOM   3342  CA  CYS A 223      51.300  34.670  32.730  0.00  0.00           C  
ATOM   3343  HA  CYS A 223      50.270  34.750  32.380  0.00  0.00           H  
ATOM   3344  CB  CYS A 223      51.760  33.150  32.640  0.00  0.00           C  
ATOM   3345  HB1 CYS A 223      52.600  32.970  33.300  0.00  0.00           H  
ATOM   3346  HB2 CYS A 223      52.010  32.850  31.620  0.00  0.00           H  
ATOM   3347  SG  CYS A 223      50.420  32.180  33.290  0.00  0.00           S  
ATOM   3348  HG  CYS A 223      51.240  31.350  33.960  0.00  0.00           H  
ATOM   3349  C   CYS A 223      51.190  35.090  34.210  0.00  0.00           C  
ATOM   3350  O   CYS A 223      52.190  35.330  34.880  0.00  0.00           O  
ATOM   3351  N   ARG A 224      49.870  35.140  34.670  0.00  0.00           N  
ATOM   3352  H   ARG A 224      49.140  34.880  34.030  0.00  0.00           H  
ATOM   3353  CA  ARG A 224      49.550  35.640  35.990  0.00  0.00           C  
ATOM   3354  HA  ARG A 224      50.290  36.400  36.260  0.00  0.00           H  
ATOM   3355  CB  ARG A 224      48.220  36.370  36.000  0.00  0.00           C  
ATOM   3356  HB1 ARG A 224      47.980  36.650  37.030  0.00  0.00           H  
ATOM   3357  HB2 ARG A 224      47.380  35.750  35.660  0.00  0.00           H  
ATOM   3358  CG  ARG A 224      48.240  37.680  35.200  0.00  0.00           C  
ATOM   3359  HG1 ARG A 224      48.290  37.470  34.130  0.00  0.00           H  
ATOM   3360  HG2 ARG A 224      49.100  38.210  35.610  0.00  0.00           H  
ATOM   3361  CD  ARG A 224      46.970  38.470  35.510  0.00  0.00           C  
ATOM   3362  HD1 ARG A 224      46.120  37.790  35.490  0.00  0.00           H  
ATOM   3363  HD2 ARG A 224      46.760  39.250  34.790  0.00  0.00           H  
ATOM   3364  NE  ARG A 224      47.060  38.980  36.900  0.00  0.00           N  
ATOM   3365  HE  ARG A 224      47.870  39.550  37.110  0.00  0.00           H  
ATOM   3366  CZ  ARG A 224      46.240  38.840  37.940  0.00  0.00           C  
ATOM   3367  NH1 ARG A 224      45.010  38.350  37.790  0.00  0.00           N  
ATOM   3368 1HH1 ARG A 224      44.710  37.940  36.910  0.00  0.00           H  
ATOM   3369 2HH1 ARG A 224      44.330  38.620  38.490  0.00  0.00           H  
ATOM   3370  NH2 ARG A 224      46.610  39.100  39.100  0.00  0.00           N  
ATOM   3371 1HH2 ARG A 224      47.510  39.510  39.250  0.00  0.00           H  
ATOM   3372 2HH2 ARG A 224      45.990  38.740  39.830  0.00  0.00           H  
ATOM   3373  C   ARG A 224      49.570  34.540  37.030  0.00  0.00           C  
ATOM   3374  O   ARG A 224      49.000  33.470  36.820  0.00  0.00           O  
ATOM   3375  N   SER A 225      50.180  34.790  38.210  0.00  0.00           N  
ATOM   3376  H   SER A 225      50.550  35.710  38.400  0.00  0.00           H  
ATOM   3377  CA  SER A 225      50.400  33.820  39.300  0.00  0.00           C  
ATOM   3378  HA  SER A 225      49.720  32.970  39.170  0.00  0.00           H  
ATOM   3379  CB  SER A 225      51.850  33.430  39.310  0.00  0.00           C  
ATOM   3380  HB1 SER A 225      51.910  32.770  40.180  0.00  0.00           H  
ATOM   3381  HB2 SER A 225      52.400  34.350  39.550  0.00  0.00           H  
ATOM   3382  OG  SER A 225      52.340  32.730  38.160  0.00  0.00           O  
ATOM   3383  HG  SER A 225      53.230  32.370  38.260  0.00  0.00           H  
ATOM   3384  C   SER A 225      50.120  34.300  40.750  0.00  0.00           C  
ATOM   3385  O   SER A 225      50.250  35.510  41.160  0.00  0.00           O  
ATOM   3386  N   GLU A 226      49.830  33.350  41.580  0.00  0.00           N  
ATOM   3387  H   GLU A 226      49.670  32.450  41.160  0.00  0.00           H  
ATOM   3388  CA  GLU A 226      49.670  33.490  43.040  0.00  0.00           C  
ATOM   3389  HA  GLU A 226      49.200  34.480  43.130  0.00  0.00           H  
ATOM   3390  CB  GLU A 226      48.670  32.480  43.650  0.00  0.00           C  
ATOM   3391  HB1 GLU A 226      48.490  32.700  44.710  0.00  0.00           H  
ATOM   3392  HB2 GLU A 226      49.080  31.480  43.520  0.00  0.00           H  
ATOM   3393  CG  GLU A 226      47.280  32.590  43.110  0.00  0.00           C  
ATOM   3394  HG1 GLU A 226      47.340  32.280  42.070  0.00  0.00           H  
ATOM   3395  HG2 GLU A 226      47.030  33.650  43.130  0.00  0.00           H  
ATOM   3396  CD  GLU A 226      46.150  31.760  43.900  0.00  0.00           C  
ATOM   3397  OE1 GLU A 226      46.280  30.500  43.950  0.00  0.00           O  
ATOM   3398  OE2 GLU A 226      45.130  32.400  44.300  0.00  0.00           O  
ATOM   3399  C   GLU A 226      50.960  33.430  43.820  0.00  0.00           C  
ATOM   3400  O   GLU A 226      51.970  32.960  43.330  0.00  0.00           O  
ATOM   3401  N   ALA A 227      51.000  33.940  45.020  0.00  0.00           N  
ATOM   3402  H   ALA A 227      50.230  34.580  45.190  0.00  0.00           H  
ATOM   3403  CA  ALA A 227      52.170  33.860  45.980  0.00  0.00           C  
ATOM   3404  HA  ALA A 227      52.510  32.830  46.080  0.00  0.00           H  
ATOM   3405  CB  ALA A 227      53.330  34.730  45.560  0.00  0.00           C  
ATOM   3406  HB1 ALA A 227      53.880  34.260  44.750  0.00  0.00           H  
ATOM   3407  HB2 ALA A 227      52.930  35.720  45.320  0.00  0.00           H  
ATOM   3408  HB3 ALA A 227      54.070  34.860  46.350  0.00  0.00           H  
ATOM   3409  C   ALA A 227      51.830  34.440  47.360  0.00  0.00           C  
ATOM   3410  O   ALA A 227      51.300  35.520  47.510  0.00  0.00           O  
ATOM   3411  N   VAL A 228      52.290  33.630  48.340  0.00  0.00           N  
ATOM   3412  H   VAL A 228      52.560  32.670  48.150  0.00  0.00           H  
ATOM   3413  CA  VAL A 228      52.600  34.170  49.730  0.00  0.00           C  
ATOM   3414  HA  VAL A 228      52.340  35.220  49.660  0.00  0.00           H  
ATOM   3415  CB  VAL A 228      51.680  33.520  50.780  0.00  0.00           C  
ATOM   3416  HB  VAL A 228      52.090  32.520  50.990  0.00  0.00           H  
ATOM   3417  CG1 VAL A 228      51.800  34.410  52.050  0.00  0.00           C  
ATOM   3418 1HG1 VAL A 228      51.180  35.300  51.940  0.00  0.00           H  
ATOM   3419 2HG1 VAL A 228      51.440  33.890  52.940  0.00  0.00           H  
ATOM   3420 3HG1 VAL A 228      52.820  34.790  52.200  0.00  0.00           H  
ATOM   3421  CG2 VAL A 228      50.250  33.560  50.340  0.00  0.00           C  
ATOM   3422 1HG2 VAL A 228      49.590  33.360  51.180  0.00  0.00           H  
ATOM   3423 2HG2 VAL A 228      50.010  34.540  49.940  0.00  0.00           H  
ATOM   3424 3HG2 VAL A 228      50.020  32.820  49.560  0.00  0.00           H  
ATOM   3425  C   VAL A 228      54.080  34.000  49.990  0.00  0.00           C  
ATOM   3426  O   VAL A 228      54.650  32.920  49.790  0.00  0.00           O  
ATOM   3427  N   VAL A 229      54.780  35.060  50.460  0.00  0.00           N  
ATOM   3428  H   VAL A 229      54.350  35.970  50.390  0.00  0.00           H  
ATOM   3429  CA  VAL A 229      56.200  35.000  50.990  0.00  0.00           C  
ATOM   3430  HA  VAL A 229      56.510  33.970  51.160  0.00  0.00           H  
ATOM   3431  CB  VAL A 229      57.150  35.420  49.840  0.00  0.00           C  
ATOM   3432  HB  VAL A 229      57.340  36.490  49.910  0.00  0.00           H  
ATOM   3433  CG1 VAL A 229      58.500  34.710  49.970  0.00  0.00           C  
ATOM   3434 1HG1 VAL A 229      59.080  35.020  49.100  0.00  0.00           H  
ATOM   3435 2HG1 VAL A 229      58.990  35.020  50.880  0.00  0.00           H  
ATOM   3436 3HG1 VAL A 229      58.420  33.620  50.100  0.00  0.00           H  
ATOM   3437  CG2 VAL A 229      56.590  35.100  48.420  0.00  0.00           C  
ATOM   3438 1HG2 VAL A 229      55.570  35.440  48.230  0.00  0.00           H  
ATOM   3439 2HG2 VAL A 229      57.290  35.510  47.680  0.00  0.00           H  
ATOM   3440 3HG2 VAL A 229      56.590  34.010  48.360  0.00  0.00           H  
ATOM   3441  C   VAL A 229      56.520  35.930  52.180  0.00  0.00           C  
ATOM   3442  O   VAL A 229      55.970  37.070  52.240  0.00  0.00           O  
ATOM   3443  N   ALA A 230      57.370  35.420  53.080  0.00  0.00           N  
ATOM   3444  H   ALA A 230      57.720  34.470  53.040  0.00  0.00           H  
ATOM   3445  CA  ALA A 230      58.110  36.240  54.000  0.00  0.00           C  
ATOM   3446  HA  ALA A 230      58.010  37.300  53.750  0.00  0.00           H  
ATOM   3447  CB  ALA A 230      57.620  36.030  55.460  0.00  0.00           C  
ATOM   3448  HB1 ALA A 230      57.650  34.990  55.780  0.00  0.00           H  
ATOM   3449  HB2 ALA A 230      58.180  36.660  56.130  0.00  0.00           H  
ATOM   3450  HB3 ALA A 230      56.590  36.380  55.530  0.00  0.00           H  
ATOM   3451  C   ALA A 230      59.630  35.920  53.910  0.00  0.00           C  
ATOM   3452  O   ALA A 230      60.040  34.780  53.740  0.00  0.00           O  
ATOM   3453  N   VAL A 231      60.450  36.900  54.260  0.00  0.00           N  
ATOM   3454  H   VAL A 231      60.060  37.750  54.640  0.00  0.00           H  
ATOM   3455  CA  VAL A 231      61.890  36.770  54.520  0.00  0.00           C  
ATOM   3456  HA  VAL A 231      61.980  35.750  54.920  0.00  0.00           H  
ATOM   3457  CB  VAL A 231      62.790  36.940  53.300  0.00  0.00           C  
ATOM   3458  HB  VAL A 231      63.750  36.510  53.600  0.00  0.00           H  
ATOM   3459  CG1 VAL A 231      62.350  36.240  52.010  0.00  0.00           C  
ATOM   3460 1HG1 VAL A 231      63.050  36.550  51.230  0.00  0.00           H  
ATOM   3461 2HG1 VAL A 231      62.300  35.160  52.110  0.00  0.00           H  
ATOM   3462 3HG1 VAL A 231      61.360  36.610  51.730  0.00  0.00           H  
ATOM   3463  CG2 VAL A 231      63.020  38.390  52.990  0.00  0.00           C  
ATOM   3464 1HG2 VAL A 231      63.610  38.530  52.080  0.00  0.00           H  
ATOM   3465 2HG2 VAL A 231      62.080  38.930  52.910  0.00  0.00           H  
ATOM   3466 3HG2 VAL A 231      63.550  38.860  53.820  0.00  0.00           H  
ATOM   3467  C   VAL A 231      62.400  37.610  55.690  0.00  0.00           C  
ATOM   3468  O   VAL A 231      61.830  38.640  56.000  0.00  0.00           O  
ATOM   3469  N   LEU A 232      63.450  37.110  56.370  0.00  0.00           N  
ATOM   3470  H   LEU A 232      63.860  36.220  56.120  0.00  0.00           H  
ATOM   3471  CA  LEU A 232      63.890  37.620  57.620  0.00  0.00           C  
ATOM   3472  HA  LEU A 232      63.380  38.560  57.860  0.00  0.00           H  
ATOM   3473  CB  LEU A 232      63.720  36.580  58.730  0.00  0.00           C  
ATOM   3474  HB1 LEU A 232      64.360  35.730  58.520  0.00  0.00           H  
ATOM   3475  HB2 LEU A 232      62.760  36.090  58.540  0.00  0.00           H  
ATOM   3476  CG  LEU A 232      63.990  36.900  60.230  0.00  0.00           C  
ATOM   3477  HG  LEU A 232      63.570  36.240  60.980  0.00  0.00           H  
ATOM   3478  CD1 LEU A 232      65.490  36.970  60.510  0.00  0.00           C  
ATOM   3479 1HD1 LEU A 232      66.040  37.690  59.890  0.00  0.00           H  
ATOM   3480 2HD1 LEU A 232      65.680  37.180  61.560  0.00  0.00           H  
ATOM   3481 3HD1 LEU A 232      65.870  35.980  60.300  0.00  0.00           H  
ATOM   3482  CD2 LEU A 232      63.400  38.210  60.660  0.00  0.00           C  
ATOM   3483 1HD2 LEU A 232      63.600  38.310  61.720  0.00  0.00           H  
ATOM   3484 2HD2 LEU A 232      63.920  39.040  60.170  0.00  0.00           H  
ATOM   3485 3HD2 LEU A 232      62.330  38.230  60.440  0.00  0.00           H  
ATOM   3486  C   LEU A 232      65.380  38.120  57.530  0.00  0.00           C  
ATOM   3487  O   LEU A 232      66.360  37.380  57.300  0.00  0.00           O  
ATOM   3488  N   LEU A 233      65.570  39.400  57.920  0.00  0.00           N  
ATOM   3489  H   LEU A 233      64.740  39.930  58.100  0.00  0.00           H  
ATOM   3490  CA  LEU A 233      66.860  40.170  57.940  0.00  0.00           C  
ATOM   3491  HA  LEU A 233      67.530  39.530  57.380  0.00  0.00           H  
ATOM   3492  CB  LEU A 233      66.630  41.450  57.280  0.00  0.00           C  
ATOM   3493  HB1 LEU A 233      67.560  42.020  57.210  0.00  0.00           H  
ATOM   3494  HB2 LEU A 233      66.020  42.100  57.910  0.00  0.00           H  
ATOM   3495  CG  LEU A 233      65.900  41.410  55.910  0.00  0.00           C  
ATOM   3496  HG  LEU A 233      64.930  40.920  55.850  0.00  0.00           H  
ATOM   3497  CD1 LEU A 233      65.760  42.870  55.400  0.00  0.00           C  
ATOM   3498 1HD1 LEU A 233      66.680  43.120  54.890  0.00  0.00           H  
ATOM   3499 2HD1 LEU A 233      64.910  42.960  54.720  0.00  0.00           H  
ATOM   3500 3HD1 LEU A 233      65.600  43.610  56.180  0.00  0.00           H  
ATOM   3501  CD2 LEU A 233      66.830  40.610  54.980  0.00  0.00           C  
ATOM   3502 1HD2 LEU A 233      67.840  41.020  54.950  0.00  0.00           H  
ATOM   3503 2HD2 LEU A 233      66.980  39.600  55.350  0.00  0.00           H  
ATOM   3504 3HD2 LEU A 233      66.440  40.540  53.970  0.00  0.00           H  
ATOM   3505  C   LEU A 233      67.310  40.360  59.380  0.00  0.00           C  
ATOM   3506  O   LEU A 233      66.520  40.490  60.320  0.00  0.00           O  
ATOM   3507  N   THR A 234      68.670  40.340  59.550  0.00  0.00           N  
ATOM   3508  H   THR A 234      69.290  40.310  58.740  0.00  0.00           H  
ATOM   3509  CA  THR A 234      69.260  40.550  60.880  0.00  0.00           C  
ATOM   3510  HA  THR A 234      68.620  41.200  61.470  0.00  0.00           H  
ATOM   3511  CB  THR A 234      69.420  39.250  61.610  0.00  0.00           C  
ATOM   3512  HB  THR A 234      70.040  38.560  61.030  0.00  0.00           H  
ATOM   3513  CG2 THR A 234      69.810  39.260  63.090  0.00  0.00           C  
ATOM   3514 1HG2 THR A 234      69.070  39.830  63.660  0.00  0.00           H  
ATOM   3515 2HG2 THR A 234      69.740  38.200  63.310  0.00  0.00           H  
ATOM   3516 3HG2 THR A 234      70.830  39.660  63.230  0.00  0.00           H  
ATOM   3517  OG1 THR A 234      68.180  38.620  61.710  0.00  0.00           O  
ATOM   3518  HG1 THR A 234      67.620  38.880  60.980  0.00  0.00           H  
ATOM   3519  C   THR A 234      70.690  41.250  60.740  0.00  0.00           C  
ATOM   3520  O   THR A 234      71.260  41.290  59.630  0.00  0.00           O  
ATOM   3521  N   LYS A 235      71.170  41.890  61.850  0.00  0.00           N  
ATOM   3522  H   LYS A 235      70.470  42.000  62.570  0.00  0.00           H  
ATOM   3523  CA  LYS A 235      72.560  42.300  61.910  0.00  0.00           C  
ATOM   3524  HA  LYS A 235      72.700  42.830  60.960  0.00  0.00           H  
ATOM   3525  CB  LYS A 235      72.700  43.320  63.050  0.00  0.00           C  
ATOM   3526  HB1 LYS A 235      72.000  44.100  62.760  0.00  0.00           H  
ATOM   3527  HB2 LYS A 235      73.700  43.760  63.050  0.00  0.00           H  
ATOM   3528  CG  LYS A 235      72.420  42.810  64.460  0.00  0.00           C  
ATOM   3529  HG1 LYS A 235      73.210  42.180  64.860  0.00  0.00           H  
ATOM   3530  HG2 LYS A 235      71.540  42.160  64.390  0.00  0.00           H  
ATOM   3531  CD  LYS A 235      72.180  44.040  65.340  0.00  0.00           C  
ATOM   3532  HD1 LYS A 235      71.620  43.730  66.220  0.00  0.00           H  
ATOM   3533  HD2 LYS A 235      71.540  44.740  64.790  0.00  0.00           H  
ATOM   3534  CE  LYS A 235      73.550  44.710  65.630  0.00  0.00           C  
ATOM   3535  HE1 LYS A 235      73.800  45.190  64.690  0.00  0.00           H  
ATOM   3536  HE2 LYS A 235      74.200  43.880  65.900  0.00  0.00           H  
ATOM   3537  NZ  LYS A 235      73.430  45.630  66.770  0.00  0.00           N1+
ATOM   3538  HZ1 LYS A 235      74.130  46.340  66.770  0.00  0.00           H  
ATOM   3539  HZ2 LYS A 235      72.520  46.080  66.720  0.00  0.00           H  
ATOM   3540  HZ3 LYS A 235      73.390  45.070  67.600  0.00  0.00           H  
ATOM   3541  C   LYS A 235      73.550  41.170  61.990  0.00  0.00           C  
ATOM   3542  O   LYS A 235      73.230  40.210  62.680  0.00  0.00           O  
ATOM   3543  N   LYS A 236      74.670  41.220  61.320  0.00  0.00           N  
ATOM   3544  H   LYS A 236      74.710  41.990  60.670  0.00  0.00           H  
ATOM   3545  CA  LYS A 236      75.610  40.070  61.190  0.00  0.00           C  
ATOM   3546  HA  LYS A 236      75.030  39.230  60.810  0.00  0.00           H  
ATOM   3547  CB  LYS A 236      76.700  40.340  60.180  0.00  0.00           C  
ATOM   3548  HB1 LYS A 236      77.260  41.190  60.560  0.00  0.00           H  
ATOM   3549  HB2 LYS A 236      76.220  40.860  59.360  0.00  0.00           H  
ATOM   3550  CG  LYS A 236      77.540  39.140  59.670  0.00  0.00           C  
ATOM   3551  HG1 LYS A 236      76.950  38.230  59.770  0.00  0.00           H  
ATOM   3552  HG2 LYS A 236      78.430  39.060  60.290  0.00  0.00           H  
ATOM   3553  CD  LYS A 236      78.000  39.380  58.230  0.00  0.00           C  
ATOM   3554  HD1 LYS A 236      78.590  40.280  58.200  0.00  0.00           H  
ATOM   3555  HD2 LYS A 236      77.090  39.430  57.630  0.00  0.00           H  
ATOM   3556  CE  LYS A 236      78.700  38.050  57.870  0.00  0.00           C  
ATOM   3557  HE1 LYS A 236      78.000  37.210  57.840  0.00  0.00           H  
ATOM   3558  HE2 LYS A 236      79.460  37.880  58.630  0.00  0.00           H  
ATOM   3559  NZ  LYS A 236      79.310  38.070  56.590  0.00  0.00           N1+
ATOM   3560  HZ1 LYS A 236      79.700  37.220  56.220  0.00  0.00           H  
ATOM   3561  HZ2 LYS A 236      78.700  38.620  56.000  0.00  0.00           H  
ATOM   3562  HZ3 LYS A 236      80.120  38.670  56.630  0.00  0.00           H  
ATOM   3563  C   LYS A 236      76.240  39.690  62.550  0.00  0.00           C  
ATOM   3564  O   LYS A 236      76.600  38.560  62.740  0.00  0.00           O  
ATOM   3565  N   SER A 237      76.300  40.640  63.460  0.00  0.00           N  
ATOM   3566  H   SER A 237      75.950  41.580  63.280  0.00  0.00           H  
ATOM   3567  CA  SER A 237      76.680  40.450  64.900  0.00  0.00           C  
ATOM   3568  HA  SER A 237      77.540  39.770  64.860  0.00  0.00           H  
ATOM   3569  CB  SER A 237      77.090  41.720  65.640  0.00  0.00           C  
ATOM   3570  HB1 SER A 237      77.900  42.240  65.140  0.00  0.00           H  
ATOM   3571  HB2 SER A 237      77.550  41.400  66.570  0.00  0.00           H  
ATOM   3572  OG  SER A 237      76.140  42.720  65.970  0.00  0.00           O  
ATOM   3573  HG  SER A 237      76.690  43.470  66.230  0.00  0.00           H  
ATOM   3574  C   SER A 237      75.730  39.700  65.830  0.00  0.00           C  
ATOM   3575  O   SER A 237      76.090  39.400  66.980  0.00  0.00           O  
ATOM   3576  N   LEU A 238      74.540  39.340  65.350  0.00  0.00           N  
ATOM   3577  H   LEU A 238      74.320  39.600  64.390  0.00  0.00           H  
ATOM   3578  CA  LEU A 238      73.410  38.690  66.170  0.00  0.00           C  
ATOM   3579  HA  LEU A 238      73.760  38.430  67.180  0.00  0.00           H  
ATOM   3580  CB  LEU A 238      72.240  39.680  66.230  0.00  0.00           C  
ATOM   3581  HB1 LEU A 238      71.910  39.780  65.190  0.00  0.00           H  
ATOM   3582  HB2 LEU A 238      72.540  40.690  66.520  0.00  0.00           H  
ATOM   3583  CG  LEU A 238      71.060  39.200  67.130  0.00  0.00           C  
ATOM   3584  HG  LEU A 238      70.660  38.290  66.680  0.00  0.00           H  
ATOM   3585  CD1 LEU A 238      71.370  38.760  68.530  0.00  0.00           C  
ATOM   3586 1HD1 LEU A 238      72.180  39.310  69.010  0.00  0.00           H  
ATOM   3587 2HD1 LEU A 238      70.550  38.910  69.230  0.00  0.00           H  
ATOM   3588 3HD1 LEU A 238      71.700  37.730  68.540  0.00  0.00           H  
ATOM   3589  CD2 LEU A 238      70.040  40.290  67.100  0.00  0.00           C  
ATOM   3590 1HD2 LEU A 238      69.920  40.710  66.110  0.00  0.00           H  
ATOM   3591 2HD2 LEU A 238      69.080  39.890  67.450  0.00  0.00           H  
ATOM   3592 3HD2 LEU A 238      70.450  41.070  67.730  0.00  0.00           H  
ATOM   3593  C   LEU A 238      73.050  37.330  65.560  0.00  0.00           C  
ATOM   3594  O   LEU A 238      72.790  36.400  66.260  0.00  0.00           O  
ATOM   3595  N   ALA A 239      73.080  37.180  64.210  0.00  0.00           N  
ATOM   3596  H   ALA A 239      73.240  38.010  63.650  0.00  0.00           H  
ATOM   3597  CA  ALA A 239      72.640  36.000  63.470  0.00  0.00           C  
ATOM   3598  HA  ALA A 239      71.680  35.800  63.950  0.00  0.00           H  
ATOM   3599  CB  ALA A 239      72.370  36.410  61.980  0.00  0.00           C  
ATOM   3600  HB1 ALA A 239      71.650  37.230  61.950  0.00  0.00           H  
ATOM   3601  HB2 ALA A 239      73.320  36.740  61.550  0.00  0.00           H  
ATOM   3602  HB3 ALA A 239      71.990  35.560  61.410  0.00  0.00           H  
ATOM   3603  C   ALA A 239      73.450  34.660  63.730  0.00  0.00           C  
ATOM   3604  O   ALA A 239      74.740  34.710  63.680  0.00  0.00           O  
ATOM   3605  N   ARG A 240      72.760  33.590  64.000  0.00  0.00           N  
ATOM   3606  H   ARG A 240      71.760  33.700  64.070  0.00  0.00           H  
ATOM   3607  CA  ARG A 240      73.300  32.190  64.200  0.00  0.00           C  
ATOM   3608  HA  ARG A 240      74.360  32.200  64.450  0.00  0.00           H  
ATOM   3609  CB  ARG A 240      72.370  31.440  65.180  0.00  0.00           C  
ATOM   3610  HB1 ARG A 240      72.700  30.390  65.230  0.00  0.00           H  
ATOM   3611  HB2 ARG A 240      71.310  31.480  64.890  0.00  0.00           H  
ATOM   3612  CG  ARG A 240      72.420  31.990  66.620  0.00  0.00           C  
ATOM   3613  HG1 ARG A 240      71.760  31.370  67.230  0.00  0.00           H  
ATOM   3614  HG2 ARG A 240      71.830  32.910  66.570  0.00  0.00           H  
ATOM   3615  CD  ARG A 240      73.880  32.240  67.180  0.00  0.00           C  
ATOM   3616  HD1 ARG A 240      74.340  33.040  66.600  0.00  0.00           H  
ATOM   3617  HD2 ARG A 240      74.430  31.310  67.080  0.00  0.00           H  
ATOM   3618  NE  ARG A 240      73.820  32.560  68.630  0.00  0.00           N  
ATOM   3619  HE  ARG A 240      74.350  31.900  69.190  0.00  0.00           H  
ATOM   3620  CZ  ARG A 240      73.290  33.660  69.210  0.00  0.00           C  
ATOM   3621  NH1 ARG A 240      72.640  34.600  68.570  0.00  0.00           N  
ATOM   3622 1HH1 ARG A 240      72.700  34.610  67.550  0.00  0.00           H  
ATOM   3623 2HH1 ARG A 240      72.060  35.250  69.060  0.00  0.00           H  
ATOM   3624  NH2 ARG A 240      73.440  33.870  70.500  0.00  0.00           N  
ATOM   3625 1HH2 ARG A 240      73.830  33.120  71.050  0.00  0.00           H  
ATOM   3626 2HH2 ARG A 240      73.120  34.760  70.860  0.00  0.00           H  
ATOM   3627  C   ARG A 240      73.270  31.480  62.790  0.00  0.00           C  
ATOM   3628  O   ARG A 240      74.030  30.550  62.580  0.00  0.00           O  
ATOM   3629  N   ARG A 241      72.560  32.040  61.790  0.00  0.00           N  
ATOM   3630  H   ARG A 241      71.860  32.760  61.960  0.00  0.00           H  
ATOM   3631  CA  ARG A 241      72.560  31.640  60.390  0.00  0.00           C  
ATOM   3632  HA  ARG A 241      73.470  31.030  60.280  0.00  0.00           H  
ATOM   3633  CB  ARG A 241      71.300  30.780  60.070  0.00  0.00           C  
ATOM   3634  HB1 ARG A 241      70.370  31.330  60.190  0.00  0.00           H  
ATOM   3635  HB2 ARG A 241      71.300  29.930  60.760  0.00  0.00           H  
ATOM   3636  CG  ARG A 241      71.240  30.120  58.680  0.00  0.00           C  
ATOM   3637  HG1 ARG A 241      72.110  29.470  58.640  0.00  0.00           H  
ATOM   3638  HG2 ARG A 241      71.310  30.860  57.880  0.00  0.00           H  
ATOM   3639  CD  ARG A 241      70.040  29.230  58.450  0.00  0.00           C  
ATOM   3640  HD1 ARG A 241      69.170  29.860  58.440  0.00  0.00           H  
ATOM   3641  HD2 ARG A 241      69.940  28.440  59.210  0.00  0.00           H  
ATOM   3642  NE  ARG A 241      70.070  28.510  57.180  0.00  0.00           N  
ATOM   3643  HE  ARG A 241      70.890  28.590  56.590  0.00  0.00           H  
ATOM   3644  CZ  ARG A 241      68.980  27.950  56.640  0.00  0.00           C  
ATOM   3645  NH1 ARG A 241      67.790  28.080  57.220  0.00  0.00           N  
ATOM   3646 1HH1 ARG A 241      67.610  28.500  58.120  0.00  0.00           H  
ATOM   3647 2HH1 ARG A 241      66.920  27.860  56.760  0.00  0.00           H  
ATOM   3648  NH2 ARG A 241      69.040  27.490  55.420  0.00  0.00           N  
ATOM   3649 1HH2 ARG A 241      69.940  27.430  54.920  0.00  0.00           H  
ATOM   3650 2HH2 ARG A 241      68.190  27.180  54.970  0.00  0.00           H  
ATOM   3651  C   ARG A 241      72.630  32.840  59.410  0.00  0.00           C  
ATOM   3652  O   ARG A 241      71.800  33.760  59.490  0.00  0.00           O  
ATOM   3653  N   VAL A 242      73.420  32.700  58.310  0.00  0.00           N  
ATOM   3654  H   VAL A 242      74.100  31.950  58.320  0.00  0.00           H  
ATOM   3655  CA  VAL A 242      73.450  33.580  57.160  0.00  0.00           C  
ATOM   3656  HA  VAL A 242      72.590  34.250  57.210  0.00  0.00           H  
ATOM   3657  CB  VAL A 242      74.710  34.460  57.090  0.00  0.00           C  
ATOM   3658  HB  VAL A 242      75.510  33.730  57.140  0.00  0.00           H  
ATOM   3659  CG1 VAL A 242      74.770  35.370  55.920  0.00  0.00           C  
ATOM   3660 1HG1 VAL A 242      73.750  35.660  55.730  0.00  0.00           H  
ATOM   3661 2HG1 VAL A 242      75.520  36.150  56.020  0.00  0.00           H  
ATOM   3662 3HG1 VAL A 242      75.080  34.720  55.110  0.00  0.00           H  
ATOM   3663  CG2 VAL A 242      74.830  35.300  58.340  0.00  0.00           C  
ATOM   3664 1HG2 VAL A 242      73.900  35.850  58.500  0.00  0.00           H  
ATOM   3665 2HG2 VAL A 242      74.780  34.560  59.150  0.00  0.00           H  
ATOM   3666 3HG2 VAL A 242      75.720  35.920  58.330  0.00  0.00           H  
ATOM   3667  C   VAL A 242      73.260  32.800  55.840  0.00  0.00           C  
ATOM   3668  O   VAL A 242      74.050  31.900  55.570  0.00  0.00           O  
ATOM   3669  N   TYR A 243      72.290  33.150  55.010  0.00  0.00           N  
ATOM   3670  H   TYR A 243      71.680  33.870  55.380  0.00  0.00           H  
ATOM   3671  CA  TYR A 243      72.190  32.750  53.610  0.00  0.00           C  
ATOM   3672  HA  TYR A 243      72.310  31.670  53.560  0.00  0.00           H  
ATOM   3673  CB  TYR A 243      70.830  33.080  53.050  0.00  0.00           C  
ATOM   3674  HB1 TYR A 243      70.900  33.260  51.970  0.00  0.00           H  
ATOM   3675  HB2 TYR A 243      70.560  34.020  53.510  0.00  0.00           H  
ATOM   3676  CG  TYR A 243      69.700  32.040  53.350  0.00  0.00           C  
ATOM   3677  CD1 TYR A 243      69.250  31.160  52.290  0.00  0.00           C  
ATOM   3678  HD1 TYR A 243      69.470  31.300  51.240  0.00  0.00           H  
ATOM   3679  CE1 TYR A 243      68.180  30.270  52.580  0.00  0.00           C  
ATOM   3680  HE1 TYR A 243      67.850  29.580  51.810  0.00  0.00           H  
ATOM   3681  CZ  TYR A 243      67.630  30.220  53.880  0.00  0.00           C  
ATOM   3682  OH  TYR A 243      66.490  29.470  53.980  0.00  0.00           O  
ATOM   3683  HH  TYR A 243      66.140  29.470  54.870  0.00  0.00           H  
ATOM   3684  CE2 TYR A 243      68.130  30.960  54.920  0.00  0.00           C  
ATOM   3685  HE2 TYR A 243      67.640  30.930  55.870  0.00  0.00           H  
ATOM   3686  CD2 TYR A 243      69.170  31.860  54.650  0.00  0.00           C  
ATOM   3687  HD2 TYR A 243      69.640  32.390  55.460  0.00  0.00           H  
ATOM   3688  C   TYR A 243      73.270  33.450  52.810  0.00  0.00           C  
ATOM   3689  O   TYR A 243      73.980  32.800  52.010  0.00  0.00           O  
ATOM   3690  N   ALA A 244      73.250  34.830  52.890  0.00  0.00           N  
ATOM   3691  H   ALA A 244      72.550  35.330  53.410  0.00  0.00           H  
ATOM   3692  CA  ALA A 244      74.180  35.740  52.230  0.00  0.00           C  
ATOM   3693  HA  ALA A 244      75.250  35.500  52.260  0.00  0.00           H  
ATOM   3694  CB  ALA A 244      73.770  35.950  50.790  0.00  0.00           C  
ATOM   3695  HB1 ALA A 244      73.870  35.030  50.220  0.00  0.00           H  
ATOM   3696  HB2 ALA A 244      72.710  36.130  50.640  0.00  0.00           H  
ATOM   3697  HB3 ALA A 244      74.360  36.720  50.300  0.00  0.00           H  
ATOM   3698  C   ALA A 244      74.110  37.080  52.990  0.00  0.00           C  
ATOM   3699  O   ALA A 244      73.140  37.420  53.690  0.00  0.00           O  
ATOM   3700  N   THR A 245      75.090  37.870  52.730  0.00  0.00           N  
ATOM   3701  H   THR A 245      75.920  37.470  52.320  0.00  0.00           H  
ATOM   3702  CA  THR A 245      75.150  39.270  53.180  0.00  0.00           C  
ATOM   3703  HA  THR A 245      74.490  39.420  54.030  0.00  0.00           H  
ATOM   3704  CB  THR A 245      76.650  39.610  53.420  0.00  0.00           C  
ATOM   3705  HB  THR A 245      77.280  39.410  52.550  0.00  0.00           H  
ATOM   3706  CG2 THR A 245      76.850  41.040  53.930  0.00  0.00           C  
ATOM   3707 1HG2 THR A 245      76.510  41.760  53.190  0.00  0.00           H  
ATOM   3708 2HG2 THR A 245      76.170  41.230  54.750  0.00  0.00           H  
ATOM   3709 3HG2 THR A 245      77.890  41.240  54.140  0.00  0.00           H  
ATOM   3710  OG1 THR A 245      77.170  38.830  54.490  0.00  0.00           O  
ATOM   3711  HG1 THR A 245      77.190  37.910  54.190  0.00  0.00           H  
ATOM   3712  C   THR A 245      74.530  40.080  52.050  0.00  0.00           C  
ATOM   3713  O   THR A 245      74.730  39.740  50.860  0.00  0.00           O  
ATOM   3714  N   ILE A 246      73.810  41.160  52.350  0.00  0.00           N  
ATOM   3715  H   ILE A 246      73.620  41.520  53.280  0.00  0.00           H  
ATOM   3716  CA  ILE A 246      73.480  42.180  51.400  0.00  0.00           C  
ATOM   3717  HA  ILE A 246      73.300  41.790  50.400  0.00  0.00           H  
ATOM   3718  CB  ILE A 246      72.140  42.870  51.710  0.00  0.00           C  
ATOM   3719  HB  ILE A 246      72.280  43.570  52.540  0.00  0.00           H  
ATOM   3720  CG2 ILE A 246      71.630  43.800  50.530  0.00  0.00           C  
ATOM   3721 1HG2 ILE A 246      70.610  44.150  50.570  0.00  0.00           H  
ATOM   3722 2HG2 ILE A 246      72.260  44.690  50.470  0.00  0.00           H  
ATOM   3723 3HG2 ILE A 246      71.630  43.240  49.600  0.00  0.00           H  
ATOM   3724  CG1 ILE A 246      71.040  41.900  52.170  0.00  0.00           C  
ATOM   3725 1HG1 ILE A 246      71.370  41.260  52.990  0.00  0.00           H  
ATOM   3726 2HG1 ILE A 246      70.770  41.250  51.340  0.00  0.00           H  
ATOM   3727  CD  ILE A 246      69.740  42.510  52.580  0.00  0.00           C  
ATOM   3728  HD1 ILE A 246      69.130  42.820  51.730  0.00  0.00           H  
ATOM   3729  HD2 ILE A 246      69.240  41.770  53.200  0.00  0.00           H  
ATOM   3730  HD3 ILE A 246      70.010  43.410  53.150  0.00  0.00           H  
ATOM   3731  C   ILE A 246      74.610  43.200  51.470  0.00  0.00           C  
ATOM   3732  O   ILE A 246      74.910  43.740  52.530  0.00  0.00           O  
ATOM   3733  N   LEU A 247      75.140  43.470  50.320  0.00  0.00           N  
ATOM   3734  H   LEU A 247      74.610  43.200  49.510  0.00  0.00           H  
ATOM   3735  CA  LEU A 247      76.350  44.310  50.130  0.00  0.00           C  
ATOM   3736  HA  LEU A 247      76.810  44.310  51.120  0.00  0.00           H  
ATOM   3737  CB  LEU A 247      77.250  43.640  49.160  0.00  0.00           C  
ATOM   3738  HB1 LEU A 247      76.770  43.330  48.230  0.00  0.00           H  
ATOM   3739  HB2 LEU A 247      77.680  42.770  49.650  0.00  0.00           H  
ATOM   3740  CG  LEU A 247      78.490  44.470  48.760  0.00  0.00           C  
ATOM   3741  HG  LEU A 247      78.150  45.280  48.110  0.00  0.00           H  
ATOM   3742  CD1 LEU A 247      79.380  45.000  49.910  0.00  0.00           C  
ATOM   3743 1HD1 LEU A 247      78.880  45.730  50.540  0.00  0.00           H  
ATOM   3744 2HD1 LEU A 247      79.690  44.150  50.520  0.00  0.00           H  
ATOM   3745 3HD1 LEU A 247      80.260  45.500  49.500  0.00  0.00           H  
ATOM   3746  CD2 LEU A 247      79.340  43.540  47.910  0.00  0.00           C  
ATOM   3747 1HD2 LEU A 247      78.770  43.290  47.020  0.00  0.00           H  
ATOM   3748 2HD2 LEU A 247      80.250  44.060  47.630  0.00  0.00           H  
ATOM   3749 3HD2 LEU A 247      79.720  42.690  48.470  0.00  0.00           H  
ATOM   3750  C   LEU A 247      75.930  45.730  49.790  0.00  0.00           C  
ATOM   3751  O   LEU A 247      76.590  46.640  50.240  0.00  0.00           O  
ATOM   3752  N   ASN A 248      74.860  45.920  49.000  0.00  0.00           N  
ATOM   3753  H   ASN A 248      74.460  45.100  48.540  0.00  0.00           H  
ATOM   3754  CA  ASN A 248      74.360  47.200  48.760  0.00  0.00           C  
ATOM   3755  HA  ASN A 248      74.270  47.820  49.640  0.00  0.00           H  
ATOM   3756  CB  ASN A 248      75.220  47.870  47.700  0.00  0.00           C  
ATOM   3757  HB1 ASN A 248      74.930  47.420  46.740  0.00  0.00           H  
ATOM   3758  HB2 ASN A 248      76.250  47.590  47.890  0.00  0.00           H  
ATOM   3759  CG  ASN A 248      75.070  49.410  47.680  0.00  0.00           C  
ATOM   3760  OD1 ASN A 248      74.220  50.000  48.300  0.00  0.00           O  
ATOM   3761  ND2 ASN A 248      76.010  50.030  46.960  0.00  0.00           N  
ATOM   3762 1HD2 ASN A 248      76.690  49.560  46.390  0.00  0.00           H  
ATOM   3763 2HD2 ASN A 248      76.010  51.050  46.980  0.00  0.00           H  
ATOM   3764  C   ASN A 248      72.850  47.030  48.250  0.00  0.00           C  
ATOM   3765  O   ASN A 248      72.500  46.100  47.480  0.00  0.00           O  
ATOM   3766  N   ALA A 249      72.000  48.000  48.560  0.00  0.00           N  
ATOM   3767  H   ALA A 249      72.420  48.780  49.060  0.00  0.00           H  
ATOM   3768  CA  ALA A 249      70.550  48.040  48.070  0.00  0.00           C  
ATOM   3769  HA  ALA A 249      70.510  47.510  47.120  0.00  0.00           H  
ATOM   3770  CB  ALA A 249      69.620  47.250  49.010  0.00  0.00           C  
ATOM   3771  HB1 ALA A 249      69.870  46.210  49.230  0.00  0.00           H  
ATOM   3772  HB2 ALA A 249      69.480  47.740  49.980  0.00  0.00           H  
ATOM   3773  HB3 ALA A 249      68.630  47.190  48.550  0.00  0.00           H  
ATOM   3774  C   ALA A 249      70.100  49.440  48.000  0.00  0.00           C  
ATOM   3775  O   ALA A 249      70.450  50.240  48.870  0.00  0.00           O  
ATOM   3776  N   GLY A 250      69.230  49.790  47.020  0.00  0.00           N  
ATOM   3777  H   GLY A 250      68.900  49.120  46.340  0.00  0.00           H  
ATOM   3778  CA  GLY A 250      68.840  51.170  46.700  0.00  0.00           C  
ATOM   3779  HA1 GLY A 250      69.700  51.660  46.250  0.00  0.00           H  
ATOM   3780  HA2 GLY A 250      68.530  51.690  47.610  0.00  0.00           H  
ATOM   3781  C   GLY A 250      67.620  51.210  45.750  0.00  0.00           C  
ATOM   3782  O   GLY A 250      67.110  50.210  45.230  0.00  0.00           O  
ATOM   3783  N   THR A 251      67.200  52.420  45.460  0.00  0.00           N  
ATOM   3784  H   THR A 251      67.710  53.210  45.840  0.00  0.00           H  
ATOM   3785  CA  THR A 251      65.960  52.690  44.710  0.00  0.00           C  
ATOM   3786  HA  THR A 251      65.800  51.780  44.140  0.00  0.00           H  
ATOM   3787  CB  THR A 251      64.700  53.020  45.560  0.00  0.00           C  
ATOM   3788  HB  THR A 251      63.930  53.530  44.960  0.00  0.00           H  
ATOM   3789  CG2 THR A 251      64.150  51.750  46.190  0.00  0.00           C  
ATOM   3790 1HG2 THR A 251      63.220  52.010  46.700  0.00  0.00           H  
ATOM   3791 2HG2 THR A 251      63.920  50.980  45.440  0.00  0.00           H  
ATOM   3792 3HG2 THR A 251      64.860  51.410  46.940  0.00  0.00           H  
ATOM   3793  OG1 THR A 251      64.900  53.790  46.650  0.00  0.00           O  
ATOM   3794  HG1 THR A 251      65.760  54.200  46.550  0.00  0.00           H  
ATOM   3795  C   THR A 251      66.210  53.830  43.730  0.00  0.00           C  
ATOM   3796  O   THR A 251      67.070  54.690  43.890  0.00  0.00           O  
ATOM   3797  N   ASN A 252      65.360  53.940  42.690  0.00  0.00           N  
ATOM   3798  H   ASN A 252      64.640  53.240  42.600  0.00  0.00           H  
ATOM   3799  CA  ASN A 252      65.370  55.030  41.700  0.00  0.00           C  
ATOM   3800  HA  ASN A 252      65.690  55.950  42.190  0.00  0.00           H  
ATOM   3801  CB  ASN A 252      66.330  54.630  40.560  0.00  0.00           C  
ATOM   3802  HB1 ASN A 252      66.320  53.570  40.330  0.00  0.00           H  
ATOM   3803  HB2 ASN A 252      67.320  54.750  41.000  0.00  0.00           H  
ATOM   3804  CG  ASN A 252      66.270  55.390  39.250  0.00  0.00           C  
ATOM   3805  OD1 ASN A 252      65.840  54.790  38.260  0.00  0.00           O  
ATOM   3806  ND2 ASN A 252      66.530  56.680  39.240  0.00  0.00           N  
ATOM   3807 1HD2 ASN A 252      66.760  57.130  40.100  0.00  0.00           H  
ATOM   3808 2HD2 ASN A 252      66.420  57.230  38.390  0.00  0.00           H  
ATOM   3809  C   ASN A 252      63.920  55.240  41.140  0.00  0.00           C  
ATOM   3810  O   ASN A 252      63.090  54.360  41.490  0.00  0.00           O  
ATOM   3811  N   THR A 253      63.650  56.180  40.280  0.00  0.00           N  
ATOM   3812  H   THR A 253      64.400  56.870  40.200  0.00  0.00           H  
ATOM   3813  CA  THR A 253      62.380  56.240  39.530  0.00  0.00           C  
ATOM   3814  HA  THR A 253      61.980  55.230  39.420  0.00  0.00           H  
ATOM   3815  CB  THR A 253      61.450  57.240  40.170  0.00  0.00           C  
ATOM   3816  HB  THR A 253      61.890  58.250  40.100  0.00  0.00           H  
ATOM   3817  CG2 THR A 253      60.090  57.210  39.600  0.00  0.00           C  
ATOM   3818 1HG2 THR A 253      60.130  57.320  38.510  0.00  0.00           H  
ATOM   3819 2HG2 THR A 253      59.520  56.330  39.880  0.00  0.00           H  
ATOM   3820 3HG2 THR A 253      59.530  57.980  40.150  0.00  0.00           H  
ATOM   3821  OG1 THR A 253      61.290  57.020  41.550  0.00  0.00           O  
ATOM   3822  HG1 THR A 253      61.650  57.800  41.980  0.00  0.00           H  
ATOM   3823  C   THR A 253      62.790  56.690  38.170  0.00  0.00           C  
ATOM   3824  O   THR A 253      63.580  57.620  37.910  0.00  0.00           O  
ATOM   3825  N   ASP A 254      62.080  56.110  37.210  0.00  0.00           N  
ATOM   3826  H   ASP A 254      61.480  55.330  37.460  0.00  0.00           H  
ATOM   3827  CA  ASP A 254      62.320  56.520  35.830  0.00  0.00           C  
ATOM   3828  HA  ASP A 254      63.360  56.340  35.550  0.00  0.00           H  
ATOM   3829  CB  ASP A 254      61.550  55.600  34.900  0.00  0.00           C  
ATOM   3830  HB1 ASP A 254      61.870  55.910  33.900  0.00  0.00           H  
ATOM   3831  HB2 ASP A 254      60.470  55.640  35.070  0.00  0.00           H  
ATOM   3832  CG  ASP A 254      61.970  54.210  34.960  0.00  0.00           C  
ATOM   3833  OD1 ASP A 254      63.190  53.890  34.970  0.00  0.00           O  
ATOM   3834  OD2 ASP A 254      61.130  53.280  34.890  0.00  0.00           O  
ATOM   3835  C   ASP A 254      62.020  57.990  35.500  0.00  0.00           C  
ATOM   3836  O   ASP A 254      62.610  58.640  34.610  0.00  0.00           O  
ATOM   3837  N   GLY A 255      61.120  58.610  36.260  0.00  0.00           N  
ATOM   3838  H   GLY A 255      60.750  58.220  37.120  0.00  0.00           H  
ATOM   3839  CA  GLY A 255      60.480  59.890  35.830  0.00  0.00           C  
ATOM   3840  HA1 GLY A 255      61.220  60.680  35.780  0.00  0.00           H  
ATOM   3841  HA2 GLY A 255      59.860  60.230  36.660  0.00  0.00           H  
ATOM   3842  C   GLY A 255      59.580  59.810  34.600  0.00  0.00           C  
ATOM   3843  O   GLY A 255      58.730  58.960  34.480  0.00  0.00           O  
ATOM   3844  N   SER A 256      59.620  60.720  33.600  0.00  0.00           N  
ATOM   3845  H   SER A 256      60.390  61.370  33.700  0.00  0.00           H  
ATOM   3846  CA  SER A 256      58.860  60.810  32.360  0.00  0.00           C  
ATOM   3847  HA  SER A 256      57.800  60.550  32.450  0.00  0.00           H  
ATOM   3848  CB  SER A 256      58.790  62.290  31.910  0.00  0.00           C  
ATOM   3849  HB1 SER A 256      59.750  62.520  31.470  0.00  0.00           H  
ATOM   3850  HB2 SER A 256      58.720  62.890  32.820  0.00  0.00           H  
ATOM   3851  OG  SER A 256      57.790  62.520  30.890  0.00  0.00           O  
ATOM   3852  HG  SER A 256      57.100  63.020  31.350  0.00  0.00           H  
ATOM   3853  C   SER A 256      59.450  59.900  31.270  0.00  0.00           C  
ATOM   3854  O   SER A 256      60.600  59.520  31.400  0.00  0.00           O  
ATOM   3855  N   LYS A 257      58.740  59.610  30.180  0.00  0.00           N  
ATOM   3856  H   LYS A 257      57.800  59.980  30.210  0.00  0.00           H  
ATOM   3857  CA  LYS A 257      59.080  58.860  29.030  0.00  0.00           C  
ATOM   3858  HA  LYS A 257      60.150  58.920  28.810  0.00  0.00           H  
ATOM   3859  CB  LYS A 257      58.740  57.340  29.170  0.00  0.00           C  
ATOM   3860  HB1 LYS A 257      59.280  56.680  28.480  0.00  0.00           H  
ATOM   3861  HB2 LYS A 257      57.680  57.090  29.120  0.00  0.00           H  
ATOM   3862  CG  LYS A 257      59.200  56.870  30.610  0.00  0.00           C  
ATOM   3863  HG1 LYS A 257      58.730  57.440  31.400  0.00  0.00           H  
ATOM   3864  HG2 LYS A 257      60.220  57.220  30.760  0.00  0.00           H  
ATOM   3865  CD  LYS A 257      59.000  55.410  30.910  0.00  0.00           C  
ATOM   3866  HD1 LYS A 257      59.650  54.730  30.360  0.00  0.00           H  
ATOM   3867  HD2 LYS A 257      57.960  55.240  30.640  0.00  0.00           H  
ATOM   3868  CE  LYS A 257      59.200  55.150  32.390  0.00  0.00           C  
ATOM   3869  HE1 LYS A 257      58.470  55.780  32.890  0.00  0.00           H  
ATOM   3870  HE2 LYS A 257      60.190  55.500  32.720  0.00  0.00           H  
ATOM   3871  NZ  LYS A 257      59.090  53.720  32.750  0.00  0.00           N1+
ATOM   3872  HZ1 LYS A 257      59.020  53.100  31.960  0.00  0.00           H  
ATOM   3873  HZ2 LYS A 257      59.840  53.480  33.380  0.00  0.00           H  
ATOM   3874  HZ3 LYS A 257      58.230  53.540  33.220  0.00  0.00           H  
ATOM   3875  C   LYS A 257      58.270  59.450  27.890  0.00  0.00           C  
ATOM   3876  O   LYS A 257      57.020  59.490  28.000  0.00  0.00           O  
ATOM   3877  N   GLU A 258      58.920  59.910  26.890  0.00  0.00           N  
ATOM   3878  H   GLU A 258      59.910  59.760  26.840  0.00  0.00           H  
ATOM   3879  CA  GLU A 258      58.260  60.460  25.640  0.00  0.00           C  
ATOM   3880  HA  GLU A 258      57.450  61.140  25.880  0.00  0.00           H  
ATOM   3881  CB  GLU A 258      59.210  61.200  24.650  0.00  0.00           C  
ATOM   3882  HB1 GLU A 258      58.680  61.380  23.710  0.00  0.00           H  
ATOM   3883  HB2 GLU A 258      60.070  60.570  24.410  0.00  0.00           H  
ATOM   3884  CG  GLU A 258      59.670  62.530  25.290  0.00  0.00           C  
ATOM   3885  HG1 GLU A 258      60.190  62.310  26.220  0.00  0.00           H  
ATOM   3886  HG2 GLU A 258      58.800  63.120  25.570  0.00  0.00           H  
ATOM   3887  CD  GLU A 258      60.630  63.360  24.460  0.00  0.00           C  
ATOM   3888  OE1 GLU A 258      60.550  63.370  23.230  0.00  0.00           O  
ATOM   3889  OE2 GLU A 258      61.570  63.930  25.030  0.00  0.00           O  
ATOM   3890  C   GLU A 258      57.390  59.350  24.880  0.00  0.00           C  
ATOM   3891  O   GLU A 258      56.490  59.690  24.140  0.00  0.00           O  
ATOM   3892  N   GLN A 259      57.690  58.070  25.180  0.00  0.00           N  
ATOM   3893  H   GLN A 259      58.480  57.910  25.800  0.00  0.00           H  
ATOM   3894  CA  GLN A 259      57.040  56.970  24.390  0.00  0.00           C  
ATOM   3895  HA  GLN A 259      56.830  57.280  23.370  0.00  0.00           H  
ATOM   3896  CB  GLN A 259      57.960  55.770  24.470  0.00  0.00           C  
ATOM   3897  HB1 GLN A 259      57.450  54.810  24.350  0.00  0.00           H  
ATOM   3898  HB2 GLN A 259      58.380  55.810  25.480  0.00  0.00           H  
ATOM   3899  CG  GLN A 259      59.120  55.750  23.520  0.00  0.00           C  
ATOM   3900  HG1 GLN A 259      59.830  54.950  23.770  0.00  0.00           H  
ATOM   3901  HG2 GLN A 259      59.600  56.720  23.480  0.00  0.00           H  
ATOM   3902  CD  GLN A 259      58.700  55.500  22.030  0.00  0.00           C  
ATOM   3903  OE1 GLN A 259      57.510  55.350  21.710  0.00  0.00           O  
ATOM   3904  NE2 GLN A 259      59.690  55.500  21.100  0.00  0.00           N  
ATOM   3905 1HE2 GLN A 259      60.600  55.790  21.440  0.00  0.00           H  
ATOM   3906 2HE2 GLN A 259      59.400  55.660  20.140  0.00  0.00           H  
ATOM   3907  C   GLN A 259      55.620  56.630  24.990  0.00  0.00           C  
ATOM   3908  O   GLN A 259      54.760  56.230  24.250  0.00  0.00           O  
ATOM   3909  N   GLY A 260      55.460  56.710  26.290  0.00  0.00           N  
ATOM   3910  H   GLY A 260      56.170  57.130  26.900  0.00  0.00           H  
ATOM   3911  CA  GLY A 260      54.280  56.390  26.990  0.00  0.00           C  
ATOM   3912  HA1 GLY A 260      53.620  55.640  26.560  0.00  0.00           H  
ATOM   3913  HA2 GLY A 260      53.670  57.300  26.960  0.00  0.00           H  
ATOM   3914  C   GLY A 260      54.520  56.090  28.500  0.00  0.00           C  
ATOM   3915  O   GLY A 260      55.560  55.640  28.830  0.00  0.00           O  
ATOM   3916  N   VAL A 261      53.530  56.350  29.300  0.00  0.00           N  
ATOM   3917  H   VAL A 261      52.680  56.590  28.810  0.00  0.00           H  
ATOM   3918  CA  VAL A 261      53.490  56.380  30.770  0.00  0.00           C  
ATOM   3919  HA  VAL A 261      54.360  56.960  31.060  0.00  0.00           H  
ATOM   3920  CB  VAL A 261      52.170  57.110  31.270  0.00  0.00           C  
ATOM   3921  HB  VAL A 261      52.290  58.120  30.890  0.00  0.00           H  
ATOM   3922  CG1 VAL A 261      50.950  56.420  30.730  0.00  0.00           C  
ATOM   3923 1HG1 VAL A 261      50.890  56.250  29.650  0.00  0.00           H  
ATOM   3924 2HG1 VAL A 261      50.760  55.460  31.220  0.00  0.00           H  
ATOM   3925 3HG1 VAL A 261      50.050  56.970  30.960  0.00  0.00           H  
ATOM   3926  CG2 VAL A 261      52.140  57.120  32.840  0.00  0.00           C  
ATOM   3927 1HG2 VAL A 261      51.320  57.720  33.230  0.00  0.00           H  
ATOM   3928 2HG2 VAL A 261      51.970  56.100  33.150  0.00  0.00           H  
ATOM   3929 3HG2 VAL A 261      53.100  57.460  33.220  0.00  0.00           H  
ATOM   3930  C   VAL A 261      53.810  55.030  31.450  0.00  0.00           C  
ATOM   3931  O   VAL A 261      54.390  54.960  32.520  0.00  0.00           O  
ATOM   3932  N   THR A 262      53.670  53.850  30.740  0.00  0.00           N  
ATOM   3933  H   THR A 262      53.310  53.770  29.800  0.00  0.00           H  
ATOM   3934  CA  THR A 262      54.260  52.520  31.140  0.00  0.00           C  
ATOM   3935  HA  THR A 262      54.650  52.560  32.150  0.00  0.00           H  
ATOM   3936  CB  THR A 262      53.080  51.530  31.080  0.00  0.00           C  
ATOM   3937  HB  THR A 262      53.450  50.610  31.540  0.00  0.00           H  
ATOM   3938  CG2 THR A 262      51.880  52.020  31.980  0.00  0.00           C  
ATOM   3939 1HG2 THR A 262      52.370  52.350  32.900  0.00  0.00           H  
ATOM   3940 2HG2 THR A 262      51.330  52.820  31.480  0.00  0.00           H  
ATOM   3941 3HG2 THR A 262      51.170  51.250  32.270  0.00  0.00           H  
ATOM   3942  OG1 THR A 262      52.640  51.320  29.740  0.00  0.00           O  
ATOM   3943  HG1 THR A 262      51.810  50.850  29.830  0.00  0.00           H  
ATOM   3944  C   THR A 262      55.400  51.950  30.260  0.00  0.00           C  
ATOM   3945  O   THR A 262      55.650  50.710  30.310  0.00  0.00           O  
ATOM   3946  N   PHE A 263      55.960  52.740  29.360  0.00  0.00           N  
ATOM   3947  H   PHE A 263      55.820  53.730  29.490  0.00  0.00           H  
ATOM   3948  CA  PHE A 263      57.020  52.230  28.500  0.00  0.00           C  
ATOM   3949  HA  PHE A 263      56.570  51.490  27.820  0.00  0.00           H  
ATOM   3950  CB  PHE A 263      57.440  53.360  27.620  0.00  0.00           C  
ATOM   3951  HB1 PHE A 263      57.860  54.240  28.100  0.00  0.00           H  
ATOM   3952  HB2 PHE A 263      56.550  53.680  27.080  0.00  0.00           H  
ATOM   3953  CG  PHE A 263      58.510  53.000  26.600  0.00  0.00           C  
ATOM   3954  CD1 PHE A 263      58.160  52.160  25.510  0.00  0.00           C  
ATOM   3955  HD1 PHE A 263      57.180  51.700  25.440  0.00  0.00           H  
ATOM   3956  CE1 PHE A 263      59.120  51.940  24.500  0.00  0.00           C  
ATOM   3957  HE1 PHE A 263      58.930  51.310  23.650  0.00  0.00           H  
ATOM   3958  CZ  PHE A 263      60.430  52.460  24.660  0.00  0.00           C  
ATOM   3959  HZ  PHE A 263      61.120  52.230  23.850  0.00  0.00           H  
ATOM   3960  CE2 PHE A 263      60.750  53.350  25.730  0.00  0.00           C  
ATOM   3961  HE2 PHE A 263      61.720  53.790  25.930  0.00  0.00           H  
ATOM   3962  CD2 PHE A 263      59.760  53.610  26.710  0.00  0.00           C  
ATOM   3963  HD2 PHE A 263      59.920  54.220  27.580  0.00  0.00           H  
ATOM   3964  C   PHE A 263      58.260  51.650  29.290  0.00  0.00           C  
ATOM   3965  O   PHE A 263      58.750  52.360  30.150  0.00  0.00           O  
ATOM   3966  N   PRO A 264      58.740  50.460  28.990  0.00  0.00           N  
ATOM   3967  CD  PRO A 264      58.200  49.430  28.140  0.00  0.00           C  
ATOM   3968  HD1 PRO A 264      58.490  49.440  27.090  0.00  0.00           H  
ATOM   3969  HD2 PRO A 264      57.120  49.370  28.240  0.00  0.00           H  
ATOM   3970  CG  PRO A 264      58.770  48.150  28.760  0.00  0.00           C  
ATOM   3971  HG1 PRO A 264      58.910  47.330  28.050  0.00  0.00           H  
ATOM   3972  HG2 PRO A 264      58.210  47.770  29.620  0.00  0.00           H  
ATOM   3973  CB  PRO A 264      60.190  48.530  29.190  0.00  0.00           C  
ATOM   3974  HB1 PRO A 264      60.830  48.650  28.310  0.00  0.00           H  
ATOM   3975  HB2 PRO A 264      60.610  47.960  30.010  0.00  0.00           H  
ATOM   3976  CA  PRO A 264      59.980  49.940  29.730  0.00  0.00           C  
ATOM   3977  HA  PRO A 264      59.710  49.980  30.790  0.00  0.00           H  
ATOM   3978  C   PRO A 264      61.140  50.900  29.380  0.00  0.00           C  
ATOM   3979  O   PRO A 264      61.270  51.260  28.200  0.00  0.00           O  
ATOM   3980  N   SER A 265      62.110  51.310  30.250  0.00  0.00           N  
ATOM   3981  H   SER A 265      61.800  51.090  31.190  0.00  0.00           H  
ATOM   3982  CA  SER A 265      63.400  51.970  30.040  0.00  0.00           C  
ATOM   3983  HA  SER A 265      63.700  51.740  29.020  0.00  0.00           H  
ATOM   3984  CB  SER A 265      63.380  53.520  30.010  0.00  0.00           C  
ATOM   3985  HB1 SER A 265      63.130  53.940  30.990  0.00  0.00           H  
ATOM   3986  HB2 SER A 265      62.490  53.890  29.510  0.00  0.00           H  
ATOM   3987  OG  SER A 265      64.550  54.050  29.420  0.00  0.00           O  
ATOM   3988  HG  SER A 265      64.440  55.010  29.470  0.00  0.00           H  
ATOM   3989  C   SER A 265      64.520  51.310  30.850  0.00  0.00           C  
ATOM   3990  O   SER A 265      64.310  51.070  32.070  0.00  0.00           O  
ATOM   3991  N   GLY A 266      65.710  51.190  30.270  0.00  0.00           N  
ATOM   3992  H   GLY A 266      65.870  51.570  29.350  0.00  0.00           H  
ATOM   3993  CA  GLY A 266      66.930  50.890  31.090  0.00  0.00           C  
ATOM   3994  HA1 GLY A 266      67.440  49.990  30.740  0.00  0.00           H  
ATOM   3995  HA2 GLY A 266      66.590  50.600  32.090  0.00  0.00           H  
ATOM   3996  C   GLY A 266      67.870  52.080  31.210  0.00  0.00           C  
ATOM   3997  O   GLY A 266      68.940  51.950  31.810  0.00  0.00           O  
ATOM   3998  N   GLU A 267      67.440  53.250  30.650  0.00  0.00           N  
ATOM   3999  H   GLU A 267      66.530  53.330  30.230  0.00  0.00           H  
ATOM   4000  CA  GLU A 267      68.290  54.450  30.560  0.00  0.00           C  
ATOM   4001  HA  GLU A 267      69.320  54.090  30.420  0.00  0.00           H  
ATOM   4002  CB  GLU A 267      67.930  55.310  29.310  0.00  0.00           C  
ATOM   4003  HB1 GLU A 267      68.560  56.200  29.370  0.00  0.00           H  
ATOM   4004  HB2 GLU A 267      66.890  55.610  29.350  0.00  0.00           H  
ATOM   4005  CG  GLU A 267      68.330  54.840  27.950  0.00  0.00           C  
ATOM   4006  HG1 GLU A 267      67.890  53.840  27.790  0.00  0.00           H  
ATOM   4007  HG2 GLU A 267      69.420  54.800  27.950  0.00  0.00           H  
ATOM   4008  CD  GLU A 267      67.910  55.810  26.830  0.00  0.00           C  
ATOM   4009  OE1 GLU A 267      68.690  56.760  26.630  0.00  0.00           O  
ATOM   4010  OE2 GLU A 267      66.860  55.670  26.150  0.00  0.00           O  
ATOM   4011  C   GLU A 267      68.430  55.260  31.850  0.00  0.00           C  
ATOM   4012  O   GLU A 267      69.490  55.850  32.100  0.00  0.00           O  
ATOM   4013  N   VAL A 268      67.380  55.190  32.700  0.00  0.00           N  
ATOM   4014  H   VAL A 268      66.570  54.670  32.390  0.00  0.00           H  
ATOM   4015  CA  VAL A 268      67.540  55.620  34.110  0.00  0.00           C  
ATOM   4016  HA  VAL A 268      68.390  56.290  34.220  0.00  0.00           H  
ATOM   4017  CB  VAL A 268      66.390  56.380  34.680  0.00  0.00           C  
ATOM   4018  HB  VAL A 268      65.520  55.750  34.870  0.00  0.00           H  
ATOM   4019  CG1 VAL A 268      66.760  57.160  35.950  0.00  0.00           C  
ATOM   4020 1HG1 VAL A 268      65.890  57.720  36.300  0.00  0.00           H  
ATOM   4021 2HG1 VAL A 268      67.030  56.390  36.660  0.00  0.00           H  
ATOM   4022 3HG1 VAL A 268      67.620  57.810  35.700  0.00  0.00           H  
ATOM   4023  CG2 VAL A 268      66.040  57.620  33.770  0.00  0.00           C  
ATOM   4024 1HG2 VAL A 268      66.950  58.200  33.660  0.00  0.00           H  
ATOM   4025 2HG2 VAL A 268      65.730  57.170  32.820  0.00  0.00           H  
ATOM   4026 3HG2 VAL A 268      65.170  58.130  34.190  0.00  0.00           H  
ATOM   4027  C   VAL A 268      67.830  54.420  35.100  0.00  0.00           C  
ATOM   4028  O   VAL A 268      68.630  54.580  36.020  0.00  0.00           O  
ATOM   4029  N   GLN A 269      67.380  53.230  34.760  0.00  0.00           N  
ATOM   4030  H   GLN A 269      66.660  53.210  34.060  0.00  0.00           H  
ATOM   4031  CA  GLN A 269      67.620  51.950  35.510  0.00  0.00           C  
ATOM   4032  HA  GLN A 269      67.410  52.270  36.520  0.00  0.00           H  
ATOM   4033  CB  GLN A 269      66.530  51.020  35.080  0.00  0.00           C  
ATOM   4034  HB1 GLN A 269      66.710  50.780  34.030  0.00  0.00           H  
ATOM   4035  HB2 GLN A 269      65.560  51.490  35.250  0.00  0.00           H  
ATOM   4036  CG  GLN A 269      66.530  49.680  35.830  0.00  0.00           C  
ATOM   4037  HG1 GLN A 269      66.490  49.820  36.910  0.00  0.00           H  
ATOM   4038  HG2 GLN A 269      67.540  49.320  35.640  0.00  0.00           H  
ATOM   4039  CD  GLN A 269      65.540  48.700  35.360  0.00  0.00           C  
ATOM   4040  OE1 GLN A 269      65.880  47.730  34.630  0.00  0.00           O  
ATOM   4041  NE2 GLN A 269      64.330  48.710  35.840  0.00  0.00           N  
ATOM   4042 1HE2 GLN A 269      63.990  49.400  36.490  0.00  0.00           H  
ATOM   4043 2HE2 GLN A 269      63.640  48.060  35.470  0.00  0.00           H  
ATOM   4044  C   GLN A 269      69.170  51.440  35.460  0.00  0.00           C  
ATOM   4045  O   GLN A 269      69.630  50.720  36.340  0.00  0.00           O  
ATOM   4046  N   GLU A 270      69.940  51.870  34.480  0.00  0.00           N  
ATOM   4047  H   GLU A 270      69.560  52.110  33.570  0.00  0.00           H  
ATOM   4048  CA  GLU A 270      71.360  51.770  34.500  0.00  0.00           C  
ATOM   4049  HA  GLU A 270      71.570  50.730  34.730  0.00  0.00           H  
ATOM   4050  CB  GLU A 270      71.960  51.940  33.060  0.00  0.00           C  
ATOM   4051  HB1 GLU A 270      71.540  51.120  32.460  0.00  0.00           H  
ATOM   4052  HB2 GLU A 270      73.040  51.730  33.080  0.00  0.00           H  
ATOM   4053  CG  GLU A 270      71.710  53.320  32.490  0.00  0.00           C  
ATOM   4054  HG1 GLU A 270      72.350  54.120  32.900  0.00  0.00           H  
ATOM   4055  HG2 GLU A 270      70.650  53.500  32.630  0.00  0.00           H  
ATOM   4056  CD  GLU A 270      72.080  53.440  30.960  0.00  0.00           C  
ATOM   4057  OE1 GLU A 270      73.200  53.970  30.620  0.00  0.00           O  
ATOM   4058  OE2 GLU A 270      71.300  52.880  30.130  0.00  0.00           O  
ATOM   4059  C   GLU A 270      72.040  52.700  35.550  0.00  0.00           C  
ATOM   4060  O   GLU A 270      73.110  52.300  36.040  0.00  0.00           O  
ATOM   4061  N   GLN A 271      71.420  53.860  35.850  0.00  0.00           N  
ATOM   4062  H   GLN A 271      70.460  54.050  35.570  0.00  0.00           H  
ATOM   4063  CA  GLN A 271      72.070  54.900  36.620  0.00  0.00           C  
ATOM   4064  HA  GLN A 271      73.100  54.980  36.270  0.00  0.00           H  
ATOM   4065  CB  GLN A 271      71.490  56.260  36.350  0.00  0.00           C  
ATOM   4066  HB1 GLN A 271      72.190  56.930  36.840  0.00  0.00           H  
ATOM   4067  HB2 GLN A 271      70.550  56.360  36.880  0.00  0.00           H  
ATOM   4068  CG  GLN A 271      71.280  56.710  34.940  0.00  0.00           C  
ATOM   4069  HG1 GLN A 271      70.630  56.020  34.400  0.00  0.00           H  
ATOM   4070  HG2 GLN A 271      72.270  56.610  34.490  0.00  0.00           H  
ATOM   4071  CD  GLN A 271      70.810  58.180  34.960  0.00  0.00           C  
ATOM   4072  OE1 GLN A 271      71.110  59.000  35.820  0.00  0.00           O  
ATOM   4073  NE2 GLN A 271      70.190  58.720  33.950  0.00  0.00           N  
ATOM   4074 1HE2 GLN A 271      70.190  58.270  33.040  0.00  0.00           H  
ATOM   4075 2HE2 GLN A 271      69.980  59.700  34.010  0.00  0.00           H  
ATOM   4076  C   GLN A 271      72.020  54.420  38.050  0.00  0.00           C  
ATOM   4077  O   GLN A 271      73.040  54.540  38.760  0.00  0.00           O  
ATOM   4078  N   LEU A 272      70.870  53.800  38.430  0.00  0.00           N  
ATOM   4079  H   LEU A 272      70.040  53.880  37.870  0.00  0.00           H  
ATOM   4080  CA  LEU A 272      70.720  53.140  39.740  0.00  0.00           C  
ATOM   4081  HA  LEU A 272      70.680  53.840  40.580  0.00  0.00           H  
ATOM   4082  CB  LEU A 272      69.340  52.450  39.660  0.00  0.00           C  
ATOM   4083  HB1 LEU A 272      69.160  52.050  38.660  0.00  0.00           H  
ATOM   4084  HB2 LEU A 272      68.500  53.130  39.770  0.00  0.00           H  
ATOM   4085  CG  LEU A 272      69.110  51.330  40.670  0.00  0.00           C  
ATOM   4086  HG  LEU A 272      69.890  50.560  40.580  0.00  0.00           H  
ATOM   4087  CD1 LEU A 272      69.230  51.810  42.100  0.00  0.00           C  
ATOM   4088 1HD1 LEU A 272      69.160  51.020  42.850  0.00  0.00           H  
ATOM   4089 2HD1 LEU A 272      70.270  52.100  42.230  0.00  0.00           H  
ATOM   4090 3HD1 LEU A 272      68.590  52.640  42.360  0.00  0.00           H  
ATOM   4091  CD2 LEU A 272      67.800  50.630  40.530  0.00  0.00           C  
ATOM   4092 1HD2 LEU A 272      67.660  50.050  41.450  0.00  0.00           H  
ATOM   4093 2HD2 LEU A 272      67.090  51.470  40.540  0.00  0.00           H  
ATOM   4094 3HD2 LEU A 272      67.560  50.030  39.670  0.00  0.00           H  
ATOM   4095  C   LEU A 272      71.970  52.130  40.010  0.00  0.00           C  
ATOM   4096  O   LEU A 272      72.510  52.170  41.150  0.00  0.00           O  
ATOM   4097  N   ILE A 273      72.170  51.150  39.140  0.00  0.00           N  
ATOM   4098  H   ILE A 273      71.490  51.070  38.390  0.00  0.00           H  
ATOM   4099  CA  ILE A 273      73.200  50.090  39.220  0.00  0.00           C  
ATOM   4100  HA  ILE A 273      73.130  49.470  40.110  0.00  0.00           H  
ATOM   4101  CB  ILE A 273      73.000  49.030  38.060  0.00  0.00           C  
ATOM   4102  HB  ILE A 273      72.810  49.610  37.160  0.00  0.00           H  
ATOM   4103  CG2 ILE A 273      74.130  48.110  37.820  0.00  0.00           C  
ATOM   4104 1HG2 ILE A 273      74.440  47.500  38.670  0.00  0.00           H  
ATOM   4105 2HG2 ILE A 273      73.880  47.450  36.990  0.00  0.00           H  
ATOM   4106 3HG2 ILE A 273      75.020  48.620  37.450  0.00  0.00           H  
ATOM   4107  CG1 ILE A 273      71.710  48.180  38.320  0.00  0.00           C  
ATOM   4108 1HG1 ILE A 273      70.970  48.910  38.670  0.00  0.00           H  
ATOM   4109 2HG1 ILE A 273      71.900  47.440  39.090  0.00  0.00           H  
ATOM   4110  CD  ILE A 273      71.150  47.460  37.080  0.00  0.00           C  
ATOM   4111  HD1 ILE A 273      71.870  46.740  36.700  0.00  0.00           H  
ATOM   4112  HD2 ILE A 273      70.340  46.800  37.390  0.00  0.00           H  
ATOM   4113  HD3 ILE A 273      70.810  48.150  36.300  0.00  0.00           H  
ATOM   4114  C   ILE A 273      74.560  50.710  39.290  0.00  0.00           C  
ATOM   4115  O   ILE A 273      75.400  50.270  40.170  0.00  0.00           O  
ATOM   4116  N   CYS A 274      74.900  51.720  38.470  0.00  0.00           N  
ATOM   4117  H   CYS A 274      74.210  51.870  37.750  0.00  0.00           H  
ATOM   4118  CA  CYS A 274      76.200  52.390  38.610  0.00  0.00           C  
ATOM   4119  HA  CYS A 274      76.960  51.620  38.470  0.00  0.00           H  
ATOM   4120  CB  CYS A 274      76.250  53.420  37.530  0.00  0.00           C  
ATOM   4121  HB1 CYS A 274      77.140  54.000  37.770  0.00  0.00           H  
ATOM   4122  HB2 CYS A 274      75.460  54.170  37.580  0.00  0.00           H  
ATOM   4123  SG  CYS A 274      76.280  52.590  35.960  0.00  0.00           S  
ATOM   4124  HG  CYS A 274      75.000  52.200  36.020  0.00  0.00           H  
ATOM   4125  C   CYS A 274      76.280  53.090  40.020  0.00  0.00           C  
ATOM   4126  O   CYS A 274      77.230  52.890  40.710  0.00  0.00           O  
ATOM   4127  N   SER A 275      75.140  53.550  40.520  0.00  0.00           N  
ATOM   4128  H   SER A 275      74.340  53.670  39.920  0.00  0.00           H  
ATOM   4129  CA  SER A 275      75.020  54.080  41.900  0.00  0.00           C  
ATOM   4130  HA  SER A 275      75.850  54.770  41.830  0.00  0.00           H  
ATOM   4131  CB  SER A 275      73.710  54.800  42.110  0.00  0.00           C  
ATOM   4132  HB1 SER A 275      73.930  55.460  42.950  0.00  0.00           H  
ATOM   4133  HB2 SER A 275      72.810  54.210  42.290  0.00  0.00           H  
ATOM   4134  OG  SER A 275      73.490  55.640  41.020  0.00  0.00           O  
ATOM   4135  HG  SER A 275      73.230  55.120  40.270  0.00  0.00           H  
ATOM   4136  C   SER A 275      75.190  53.080  43.070  0.00  0.00           C  
ATOM   4137  O   SER A 275      75.340  53.430  44.260  0.00  0.00           O  
ATOM   4138  N   LEU A 276      75.100  51.780  42.730  0.00  0.00           N  
ATOM   4139  H   LEU A 276      74.870  51.570  41.770  0.00  0.00           H  
ATOM   4140  CA  LEU A 276      75.270  50.640  43.640  0.00  0.00           C  
ATOM   4141  HA  LEU A 276      75.090  51.050  44.640  0.00  0.00           H  
ATOM   4142  CB  LEU A 276      74.190  49.610  43.480  0.00  0.00           C  
ATOM   4143  HB1 LEU A 276      74.400  48.710  44.060  0.00  0.00           H  
ATOM   4144  HB2 LEU A 276      74.230  49.290  42.440  0.00  0.00           H  
ATOM   4145  CG  LEU A 276      72.800  50.170  43.890  0.00  0.00           C  
ATOM   4146  HG  LEU A 276      72.570  51.080  43.330  0.00  0.00           H  
ATOM   4147  CD1 LEU A 276      71.770  49.180  43.520  0.00  0.00           C  
ATOM   4148 1HD1 LEU A 276      70.790  49.660  43.590  0.00  0.00           H  
ATOM   4149 2HD1 LEU A 276      71.910  49.000  42.460  0.00  0.00           H  
ATOM   4150 3HD1 LEU A 276      71.900  48.290  44.130  0.00  0.00           H  
ATOM   4151  CD2 LEU A 276      72.720  50.220  45.420  0.00  0.00           C  
ATOM   4152 1HD2 LEU A 276      71.670  50.350  45.680  0.00  0.00           H  
ATOM   4153 2HD2 LEU A 276      72.980  49.310  45.960  0.00  0.00           H  
ATOM   4154 3HD2 LEU A 276      73.120  51.120  45.890  0.00  0.00           H  
ATOM   4155  C   LEU A 276      76.680  50.040  43.540  0.00  0.00           C  
ATOM   4156  O   LEU A 276      77.050  49.330  44.420  0.00  0.00           O  
ATOM   4157  N   TYR A 277      77.400  50.340  42.480  0.00  0.00           N  
ATOM   4158  H   TYR A 277      76.960  50.860  41.740  0.00  0.00           H  
ATOM   4159  CA  TYR A 277      78.860  50.040  42.310  0.00  0.00           C  
ATOM   4160  HA  TYR A 277      79.250  49.250  42.950  0.00  0.00           H  
ATOM   4161  CB  TYR A 277      78.930  49.410  40.880  0.00  0.00           C  
ATOM   4162  HB1 TYR A 277      79.840  49.660  40.330  0.00  0.00           H  
ATOM   4163  HB2 TYR A 277      78.090  49.730  40.270  0.00  0.00           H  
ATOM   4164  CG  TYR A 277      78.810  47.910  40.860  0.00  0.00           C  
ATOM   4165  CD1 TYR A 277      77.550  47.280  40.640  0.00  0.00           C  
ATOM   4166  HD1 TYR A 277      76.670  47.870  40.480  0.00  0.00           H  
ATOM   4167  CE1 TYR A 277      77.380  45.890  40.720  0.00  0.00           C  
ATOM   4168  HE1 TYR A 277      76.470  45.350  40.520  0.00  0.00           H  
ATOM   4169  CZ  TYR A 277      78.530  45.150  41.000  0.00  0.00           C  
ATOM   4170  OH  TYR A 277      78.510  43.840  41.230  0.00  0.00           O  
ATOM   4171  HH  TYR A 277      79.330  43.460  41.580  0.00  0.00           H  
ATOM   4172  CE2 TYR A 277      79.770  45.820  41.230  0.00  0.00           C  
ATOM   4173  HE2 TYR A 277      80.580  45.160  41.520  0.00  0.00           H  
ATOM   4174  CD2 TYR A 277      79.940  47.180  41.140  0.00  0.00           C  
ATOM   4175  HD2 TYR A 277      80.880  47.710  41.290  0.00  0.00           H  
ATOM   4176  C   TYR A 277      79.770  51.260  42.590  0.00  0.00           C  
ATOM   4177  O   TYR A 277      80.580  51.230  43.540  0.00  0.00           O  
ATOM   4178  N   GLN A 278      79.850  52.320  41.750  0.00  0.00           N  
ATOM   4179  H   GLN A 278      79.120  52.400  41.070  0.00  0.00           H  
ATOM   4180  CA  GLN A 278      80.870  53.340  41.630  0.00  0.00           C  
ATOM   4181  HA  GLN A 278      81.840  52.860  41.570  0.00  0.00           H  
ATOM   4182  CB  GLN A 278      80.680  54.170  40.330  0.00  0.00           C  
ATOM   4183  HB1 GLN A 278      81.590  54.750  40.190  0.00  0.00           H  
ATOM   4184  HB2 GLN A 278      79.770  54.760  40.410  0.00  0.00           H  
ATOM   4185  CG  GLN A 278      80.480  53.320  39.040  0.00  0.00           C  
ATOM   4186  HG1 GLN A 278      79.440  52.990  38.920  0.00  0.00           H  
ATOM   4187  HG2 GLN A 278      81.200  52.490  39.050  0.00  0.00           H  
ATOM   4188  CD  GLN A 278      80.720  54.200  37.790  0.00  0.00           C  
ATOM   4189  OE1 GLN A 278      80.780  55.410  37.890  0.00  0.00           O  
ATOM   4190  NE2 GLN A 278      81.000  53.600  36.690  0.00  0.00           N  
ATOM   4191 1HE2 GLN A 278      81.060  52.600  36.730  0.00  0.00           H  
ATOM   4192 2HE2 GLN A 278      81.420  54.140  35.950  0.00  0.00           H  
ATOM   4193  C   GLN A 278      80.980  54.230  42.860  0.00  0.00           C  
ATOM   4194  O   GLN A 278      82.080  54.380  43.360  0.00  0.00           O  
ATOM   4195  N   PRO A 279      79.950  54.720  43.580  0.00  0.00           N  
ATOM   4196  CD  PRO A 279      78.600  54.820  43.220  0.00  0.00           C  
ATOM   4197  HD1 PRO A 279      78.220  53.840  42.940  0.00  0.00           H  
ATOM   4198  HD2 PRO A 279      78.450  55.520  42.400  0.00  0.00           H  
ATOM   4199  CG  PRO A 279      77.860  55.280  44.490  0.00  0.00           C  
ATOM   4200  HG1 PRO A 279      77.540  54.390  45.030  0.00  0.00           H  
ATOM   4201  HG2 PRO A 279      76.940  55.790  44.190  0.00  0.00           H  
ATOM   4202  CB  PRO A 279      78.910  56.080  45.240  0.00  0.00           C  
ATOM   4203  HB1 PRO A 279      78.680  56.020  46.300  0.00  0.00           H  
ATOM   4204  HB2 PRO A 279      78.960  57.120  44.940  0.00  0.00           H  
ATOM   4205  CA  PRO A 279      80.140  55.270  44.960  0.00  0.00           C  
ATOM   4206  HA  PRO A 279      81.000  55.940  44.900  0.00  0.00           H  
ATOM   4207  C   PRO A 279      80.550  54.320  46.100  0.00  0.00           C  
ATOM   4208  O   PRO A 279      81.230  54.750  46.990  0.00  0.00           O  
ATOM   4209  N   ALA A 280      80.150  53.030  45.960  0.00  0.00           N  
ATOM   4210  H   ALA A 280      79.590  52.730  45.180  0.00  0.00           H  
ATOM   4211  CA  ALA A 280      80.590  51.930  46.840  0.00  0.00           C  
ATOM   4212  HA  ALA A 280      80.380  52.230  47.860  0.00  0.00           H  
ATOM   4213  CB  ALA A 280      79.690  50.670  46.680  0.00  0.00           C  
ATOM   4214  HB1 ALA A 280      79.610  50.450  45.610  0.00  0.00           H  
ATOM   4215  HB2 ALA A 280      79.950  49.770  47.240  0.00  0.00           H  
ATOM   4216  HB3 ALA A 280      78.760  51.090  47.060  0.00  0.00           H  
ATOM   4217  C   ALA A 280      82.020  51.530  46.620  0.00  0.00           C  
ATOM   4218  O   ALA A 280      82.590  50.780  47.490  0.00  0.00           O  
ATOM   4219  N   GLY A 281      82.700  52.030  45.620  0.00  0.00           N  
ATOM   4220  H   GLY A 281      82.160  52.550  44.950  0.00  0.00           H  
ATOM   4221  CA  GLY A 281      83.970  51.640  45.120  0.00  0.00           C  
ATOM   4222  HA1 GLY A 281      84.680  52.070  45.820  0.00  0.00           H  
ATOM   4223  HA2 GLY A 281      84.130  52.090  44.140  0.00  0.00           H  
ATOM   4224  C   GLY A 281      84.160  50.170  44.590  0.00  0.00           C  
ATOM   4225  O   GLY A 281      85.240  49.590  44.420  0.00  0.00           O  
ATOM   4226  N   LEU A 282      83.030  49.480  44.410  0.00  0.00           N  
ATOM   4227  H   LEU A 282      82.160  49.970  44.580  0.00  0.00           H  
ATOM   4228  CA  LEU A 282      82.980  48.060  43.960  0.00  0.00           C  
ATOM   4229  HA  LEU A 282      83.740  47.410  44.400  0.00  0.00           H  
ATOM   4230  CB  LEU A 282      81.610  47.540  44.180  0.00  0.00           C  
ATOM   4231  HB1 LEU A 282      81.660  46.540  43.750  0.00  0.00           H  
ATOM   4232  HB2 LEU A 282      80.840  48.110  43.650  0.00  0.00           H  
ATOM   4233  CG  LEU A 282      81.210  47.600  45.730  0.00  0.00           C  
ATOM   4234  HG  LEU A 282      81.200  48.650  45.990  0.00  0.00           H  
ATOM   4235  CD1 LEU A 282      79.770  47.180  45.900  0.00  0.00           C  
ATOM   4236 1HD1 LEU A 282      79.050  47.770  45.340  0.00  0.00           H  
ATOM   4237 2HD1 LEU A 282      79.620  46.130  45.650  0.00  0.00           H  
ATOM   4238 3HD1 LEU A 282      79.380  47.410  46.900  0.00  0.00           H  
ATOM   4239  CD2 LEU A 282      82.110  46.810  46.640  0.00  0.00           C  
ATOM   4240 1HD2 LEU A 282      83.160  46.960  46.410  0.00  0.00           H  
ATOM   4241 2HD2 LEU A 282      81.860  47.080  47.660  0.00  0.00           H  
ATOM   4242 3HD2 LEU A 282      81.880  45.740  46.550  0.00  0.00           H  
ATOM   4243  C   LEU A 282      83.350  47.920  42.440  0.00  0.00           C  
ATOM   4244  O   LEU A 282      83.160  48.880  41.710  0.00  0.00           O  
ATOM   4245  N   ALA A 283      83.740  46.760  41.960  0.00  0.00           N  
ATOM   4246  H   ALA A 283      83.770  46.040  42.680  0.00  0.00           H  
ATOM   4247  CA  ALA A 283      84.040  46.310  40.600  0.00  0.00           C  
ATOM   4248  HA  ALA A 283      83.920  47.160  39.910  0.00  0.00           H  
ATOM   4249  CB  ALA A 283      85.510  45.960  40.520  0.00  0.00           C  
ATOM   4250  HB1 ALA A 283      86.140  46.850  40.560  0.00  0.00           H  
ATOM   4251  HB2 ALA A 283      85.850  45.280  41.310  0.00  0.00           H  
ATOM   4252  HB3 ALA A 283      85.740  45.560  39.530  0.00  0.00           H  
ATOM   4253  C   ALA A 283      83.130  45.180  40.250  0.00  0.00           C  
ATOM   4254  O   ALA A 283      83.240  44.160  40.930  0.00  0.00           O  
ATOM   4255  N   PRO A 284      82.370  45.320  39.120  0.00  0.00           N  
ATOM   4256  CD  PRO A 284      82.040  46.580  38.540  0.00  0.00           C  
ATOM   4257  HD1 PRO A 284      82.860  47.050  37.990  0.00  0.00           H  
ATOM   4258  HD2 PRO A 284      81.720  47.330  39.260  0.00  0.00           H  
ATOM   4259  CG  PRO A 284      80.740  46.380  37.740  0.00  0.00           C  
ATOM   4260  HG1 PRO A 284      80.640  47.070  36.910  0.00  0.00           H  
ATOM   4261  HG2 PRO A 284      79.810  46.570  38.280  0.00  0.00           H  
ATOM   4262  CB  PRO A 284      80.970  44.930  37.280  0.00  0.00           C  
ATOM   4263  HB1 PRO A 284      81.590  44.730  36.410  0.00  0.00           H  
ATOM   4264  HB2 PRO A 284      80.020  44.480  37.050  0.00  0.00           H  
ATOM   4265  CA  PRO A 284      81.710  44.280  38.430  0.00  0.00           C  
ATOM   4266  HA  PRO A 284      80.990  43.820  39.110  0.00  0.00           H  
ATOM   4267  C   PRO A 284      82.580  43.090  37.980  0.00  0.00           C  
ATOM   4268  O   PRO A 284      82.050  42.180  37.330  0.00  0.00           O  
ATOM   4269  N   GLU A 285      83.810  42.980  38.330  0.00  0.00           N  
ATOM   4270  H   GLU A 285      84.180  43.620  39.010  0.00  0.00           H  
ATOM   4271  CA  GLU A 285      84.670  41.760  38.080  0.00  0.00           C  
ATOM   4272  HA  GLU A 285      84.440  41.360  37.100  0.00  0.00           H  
ATOM   4273  CB  GLU A 285      86.210  42.100  38.220  0.00  0.00           C  
ATOM   4274  HB1 GLU A 285      86.490  42.040  39.260  0.00  0.00           H  
ATOM   4275  HB2 GLU A 285      86.340  43.150  37.960  0.00  0.00           H  
ATOM   4276  CG  GLU A 285      87.040  41.200  37.370  0.00  0.00           C  
ATOM   4277  HG1 GLU A 285      86.680  41.030  36.370  0.00  0.00           H  
ATOM   4278  HG2 GLU A 285      87.050  40.250  37.920  0.00  0.00           H  
ATOM   4279  CD  GLU A 285      88.440  41.860  37.170  0.00  0.00           C  
ATOM   4280  OE1 GLU A 285      88.560  42.430  36.050  0.00  0.00           O  
ATOM   4281  OE2 GLU A 285      89.220  41.830  38.100  0.00  0.00           O  
ATOM   4282  C   GLU A 285      84.300  40.600  39.000  0.00  0.00           C  
ATOM   4283  O   GLU A 285      84.410  39.480  38.530  0.00  0.00           O  
ATOM   4284  N   SER A 286      83.940  40.820  40.250  0.00  0.00           N  
ATOM   4285  H   SER A 286      84.060  41.750  40.600  0.00  0.00           H  
ATOM   4286  CA  SER A 286      83.570  39.780  41.230  0.00  0.00           C  
ATOM   4287  HA  SER A 286      84.160  38.900  41.050  0.00  0.00           H  
ATOM   4288  CB  SER A 286      83.900  40.300  42.610  0.00  0.00           C  
ATOM   4289  HB1 SER A 286      83.670  39.480  43.280  0.00  0.00           H  
ATOM   4290  HB2 SER A 286      83.210  41.120  42.820  0.00  0.00           H  
ATOM   4291  OG  SER A 286      85.200  40.810  42.610  0.00  0.00           O  
ATOM   4292  HG  SER A 286      85.730  40.070  42.920  0.00  0.00           H  
ATOM   4293  C   SER A 286      82.110  39.290  41.190  0.00  0.00           C  
ATOM   4294  O   SER A 286      81.650  38.760  42.180  0.00  0.00           O  
ATOM   4295  N   LEU A 287      81.330  39.470  40.080  0.00  0.00           N  
ATOM   4296  H   LEU A 287      81.790  40.050  39.390  0.00  0.00           H  
ATOM   4297  CA  LEU A 287      80.030  38.860  39.780  0.00  0.00           C  
ATOM   4298  HA  LEU A 287      79.500  38.690  40.720  0.00  0.00           H  
ATOM   4299  CB  LEU A 287      79.180  39.850  38.830  0.00  0.00           C  
ATOM   4300  HB1 LEU A 287      78.510  39.200  38.270  0.00  0.00           H  
ATOM   4301  HB2 LEU A 287      79.820  40.270  38.060  0.00  0.00           H  
ATOM   4302  CG  LEU A 287      78.190  40.800  39.490  0.00  0.00           C  
ATOM   4303  HG  LEU A 287      78.630  41.510  40.180  0.00  0.00           H  
ATOM   4304  CD1 LEU A 287      77.470  41.670  38.420  0.00  0.00           C  
ATOM   4305 1HD1 LEU A 287      78.230  42.340  38.020  0.00  0.00           H  
ATOM   4306 2HD1 LEU A 287      76.970  41.010  37.710  0.00  0.00           H  
ATOM   4307 3HD1 LEU A 287      76.690  42.360  38.760  0.00  0.00           H  
ATOM   4308  CD2 LEU A 287      77.040  40.180  40.160  0.00  0.00           C  
ATOM   4309 1HD2 LEU A 287      76.260  40.910  40.380  0.00  0.00           H  
ATOM   4310 2HD2 LEU A 287      76.580  39.520  39.420  0.00  0.00           H  
ATOM   4311 3HD2 LEU A 287      77.410  39.620  41.030  0.00  0.00           H  
ATOM   4312  C   LEU A 287      80.100  37.430  39.190  0.00  0.00           C  
ATOM   4313  O   LEU A 287      81.020  37.190  38.420  0.00  0.00           O  
ATOM   4314  N   GLU A 288      79.100  36.630  39.510  0.00  0.00           N  
ATOM   4315  H   GLU A 288      78.450  36.880  40.230  0.00  0.00           H  
ATOM   4316  CA  GLU A 288      78.970  35.280  38.960  0.00  0.00           C  
ATOM   4317  HA  GLU A 288      79.600  35.180  38.080  0.00  0.00           H  
ATOM   4318  CB  GLU A 288      79.320  34.230  39.970  0.00  0.00           C  
ATOM   4319  HB1 GLU A 288      80.210  34.560  40.510  0.00  0.00           H  
ATOM   4320  HB2 GLU A 288      79.470  33.410  39.280  0.00  0.00           H  
ATOM   4321  CG  GLU A 288      78.150  33.750  40.910  0.00  0.00           C  
ATOM   4322  HG1 GLU A 288      77.320  33.410  40.300  0.00  0.00           H  
ATOM   4323  HG2 GLU A 288      77.830  34.540  41.590  0.00  0.00           H  
ATOM   4324  CD  GLU A 288      78.520  32.460  41.610  0.00  0.00           C  
ATOM   4325  OE1 GLU A 288      79.180  32.620  42.660  0.00  0.00           O  
ATOM   4326  OE2 GLU A 288      78.170  31.340  41.230  0.00  0.00           O  
ATOM   4327  C   GLU A 288      77.540  35.110  38.290  0.00  0.00           C  
ATOM   4328  O   GLU A 288      77.330  34.340  37.380  0.00  0.00           O  
ATOM   4329  N   TYR A 289      76.530  35.810  38.830  0.00  0.00           N  
ATOM   4330  H   TYR A 289      76.680  36.620  39.430  0.00  0.00           H  
ATOM   4331  CA  TYR A 289      75.140  35.630  38.230  0.00  0.00           C  
ATOM   4332  HA  TYR A 289      75.180  35.580  37.130  0.00  0.00           H  
ATOM   4333  CB  TYR A 289      74.510  34.330  38.870  0.00  0.00           C  
ATOM   4334  HB1 TYR A 289      74.600  34.390  39.950  0.00  0.00           H  
ATOM   4335  HB2 TYR A 289      75.060  33.450  38.540  0.00  0.00           H  
ATOM   4336  CG  TYR A 289      73.050  34.280  38.480  0.00  0.00           C  
ATOM   4337  CD1 TYR A 289      72.650  33.770  37.230  0.00  0.00           C  
ATOM   4338  HD1 TYR A 289      73.410  33.410  36.560  0.00  0.00           H  
ATOM   4339  CE1 TYR A 289      71.260  33.770  36.910  0.00  0.00           C  
ATOM   4340  HE1 TYR A 289      70.980  33.450  35.930  0.00  0.00           H  
ATOM   4341  CZ  TYR A 289      70.290  34.070  37.910  0.00  0.00           C  
ATOM   4342  OH  TYR A 289      69.010  34.100  37.470  0.00  0.00           O  
ATOM   4343  HH  TYR A 289      68.320  34.530  38.000  0.00  0.00           H  
ATOM   4344  CE2 TYR A 289      70.750  34.460  39.170  0.00  0.00           C  
ATOM   4345  HE2 TYR A 289      70.060  34.800  39.920  0.00  0.00           H  
ATOM   4346  CD2 TYR A 289      72.120  34.570  39.480  0.00  0.00           C  
ATOM   4347  HD2 TYR A 289      72.580  34.700  40.450  0.00  0.00           H  
ATOM   4348  C   TYR A 289      74.340  36.910  38.540  0.00  0.00           C  
ATOM   4349  O   TYR A 289      74.580  37.510  39.520  0.00  0.00           O  
ATOM   4350  N   ILE A 290      73.290  37.200  37.710  0.00  0.00           N  
ATOM   4351  H   ILE A 290      73.170  36.510  36.990  0.00  0.00           H  
ATOM   4352  CA  ILE A 290      72.410  38.280  37.820  0.00  0.00           C  
ATOM   4353  HA  ILE A 290      72.360  38.530  38.880  0.00  0.00           H  
ATOM   4354  CB  ILE A 290      72.890  39.490  37.040  0.00  0.00           C  
ATOM   4355  HB  ILE A 290      72.070  40.220  37.060  0.00  0.00           H  
ATOM   4356  CG2 ILE A 290      74.150  40.200  37.750  0.00  0.00           C  
ATOM   4357 1HG2 ILE A 290      74.090  40.150  38.850  0.00  0.00           H  
ATOM   4358 2HG2 ILE A 290      75.060  39.630  37.580  0.00  0.00           H  
ATOM   4359 3HG2 ILE A 290      74.230  41.250  37.470  0.00  0.00           H  
ATOM   4360  CG1 ILE A 290      73.320  39.320  35.600  0.00  0.00           C  
ATOM   4361 1HG1 ILE A 290      72.530  38.820  35.030  0.00  0.00           H  
ATOM   4362 2HG1 ILE A 290      74.220  38.720  35.490  0.00  0.00           H  
ATOM   4363  CD  ILE A 290      73.590  40.620  34.850  0.00  0.00           C  
ATOM   4364  HD1 ILE A 290      73.830  40.290  33.850  0.00  0.00           H  
ATOM   4365  HD2 ILE A 290      72.750  41.310  34.830  0.00  0.00           H  
ATOM   4366  HD3 ILE A 290      74.460  41.110  35.300  0.00  0.00           H  
ATOM   4367  C   ILE A 290      70.960  37.870  37.400  0.00  0.00           C  
ATOM   4368  O   ILE A 290      70.670  37.260  36.360  0.00  0.00           O  
ATOM   4369  N   GLU A 291      70.020  38.160  38.320  0.00  0.00           N  
ATOM   4370  H   GLU A 291      70.350  38.550  39.200  0.00  0.00           H  
ATOM   4371  CA  GLU A 291      68.610  37.820  38.250  0.00  0.00           C  
ATOM   4372  HA  GLU A 291      68.480  36.960  37.600  0.00  0.00           H  
ATOM   4373  CB  GLU A 291      68.230  37.390  39.680  0.00  0.00           C  
ATOM   4374  HB1 GLU A 291      68.550  38.220  40.310  0.00  0.00           H  
ATOM   4375  HB2 GLU A 291      68.810  36.480  39.890  0.00  0.00           H  
ATOM   4376  CG  GLU A 291      66.770  37.080  39.990  0.00  0.00           C  
ATOM   4377  HG1 GLU A 291      66.230  38.020  39.920  0.00  0.00           H  
ATOM   4378  HG2 GLU A 291      66.710  36.720  41.020  0.00  0.00           H  
ATOM   4379  CD  GLU A 291      66.070  36.010  39.120  0.00  0.00           C  
ATOM   4380  OE1 GLU A 291      66.710  35.080  38.610  0.00  0.00           O  
ATOM   4381  OE2 GLU A 291      64.830  35.900  39.250  0.00  0.00           O  
ATOM   4382  C   GLU A 291      67.710  38.980  37.800  0.00  0.00           C  
ATOM   4383  O   GLU A 291      67.520  40.050  38.440  0.00  0.00           O  
ATOM   4384  N   ALA A 292      67.290  38.760  36.600  0.00  0.00           N  
ATOM   4385  H   ALA A 292      67.440  37.850  36.190  0.00  0.00           H  
ATOM   4386  CA  ALA A 292      66.600  39.750  35.710  0.00  0.00           C  
ATOM   4387  HA  ALA A 292      66.960  40.710  36.080  0.00  0.00           H  
ATOM   4388  CB  ALA A 292      66.960  39.540  34.260  0.00  0.00           C  
ATOM   4389  HB1 ALA A 292      68.040  39.580  34.140  0.00  0.00           H  
ATOM   4390  HB2 ALA A 292      66.580  38.580  33.940  0.00  0.00           H  
ATOM   4391  HB3 ALA A 292      66.480  40.330  33.700  0.00  0.00           H  
ATOM   4392  C   ALA A 292      65.080  39.680  35.970  0.00  0.00           C  
ATOM   4393  O   ALA A 292      64.530  38.630  36.350  0.00  0.00           O  
HETATM 4394  N   HIP A 293      64.390  40.790  35.790  0.00  0.00           N  
HETATM 4395  H   HIP A 293      64.890  41.650  35.600  0.00  0.00           H  
HETATM 4396  CA  HIP A 293      62.890  40.880  35.880  0.00  0.00           C  
HETATM 4397  HA  HIP A 293      62.440  40.350  36.730  0.00  0.00           H  
HETATM 4398  CB  HIP A 293      62.650  42.400  36.170  0.00  0.00           C  
HETATM 4399  HB1 HIP A 293      62.570  42.900  35.190  0.00  0.00           H  
HETATM 4400  HB2 HIP A 293      63.460  42.970  36.630  0.00  0.00           H  
HETATM 4401  CG  HIP A 293      61.330  42.650  36.960  0.00  0.00           C  
HETATM 4402  ND1 HIP A 293      60.890  42.050  38.090  0.00  0.00           N1+
HETATM 4403  HD1 HIP A 293      61.370  41.360  38.650  0.00  0.00           H  
HETATM 4404  CE1 HIP A 293      59.730  42.550  38.530  0.00  0.00           C  
HETATM 4405  HE1 HIP A 293      59.200  42.200  39.400  0.00  0.00           H  
HETATM 4406  NE2 HIP A 293      59.460  43.490  37.650  0.00  0.00           N  
HETATM 4407  HE2 HIP A 293      58.610  44.030  37.670  0.00  0.00           H  
HETATM 4408  CD2 HIP A 293      60.420  43.670  36.710  0.00  0.00           C  
HETATM 4409  HD2 HIP A 293      60.390  44.390  35.910  0.00  0.00           H  
HETATM 4410  C   HIP A 293      62.250  40.400  34.610  0.00  0.00           C  
HETATM 4411  O   HIP A 293      61.040  40.320  34.510  0.00  0.00           O  
ATOM   4412  N   GLY A 294      63.060  40.090  33.550  0.00  0.00           N  
ATOM   4413  H   GLY A 294      63.970  40.510  33.670  0.00  0.00           H  
ATOM   4414  CA  GLY A 294      62.720  39.690  32.220  0.00  0.00           C  
ATOM   4415  HA1 GLY A 294      63.640  39.350  31.760  0.00  0.00           H  
ATOM   4416  HA2 GLY A 294      62.230  40.490  31.670  0.00  0.00           H  
ATOM   4417  C   GLY A 294      61.690  38.580  32.100  0.00  0.00           C  
ATOM   4418  O   GLY A 294      61.790  37.560  32.720  0.00  0.00           O  
ATOM   4419  N   THR A 295      60.660  38.730  31.210  0.00  0.00           N  
ATOM   4420  H   THR A 295      60.670  39.570  30.650  0.00  0.00           H  
ATOM   4421  CA  THR A 295      59.380  37.950  31.180  0.00  0.00           C  
ATOM   4422  HA  THR A 295      59.340  37.310  32.060  0.00  0.00           H  
ATOM   4423  CB  THR A 295      58.220  38.940  31.380  0.00  0.00           C  
ATOM   4424  HB  THR A 295      58.210  39.570  30.490  0.00  0.00           H  
ATOM   4425  CG2 THR A 295      56.870  38.370  31.670  0.00  0.00           C  
ATOM   4426 1HG2 THR A 295      56.390  37.860  30.830  0.00  0.00           H  
ATOM   4427 2HG2 THR A 295      57.040  37.560  32.380  0.00  0.00           H  
ATOM   4428 3HG2 THR A 295      56.210  39.150  32.050  0.00  0.00           H  
ATOM   4429  OG1 THR A 295      58.610  39.750  32.420  0.00  0.00           O  
ATOM   4430  HG1 THR A 295      59.010  40.500  31.980  0.00  0.00           H  
ATOM   4431  C   THR A 295      59.080  37.110  29.930  0.00  0.00           C  
ATOM   4432  O   THR A 295      58.160  36.340  29.810  0.00  0.00           O  
ATOM   4433  N   GLY A 296      59.930  37.280  28.950  0.00  0.00           N  
ATOM   4434  H   GLY A 296      60.810  37.730  29.150  0.00  0.00           H  
ATOM   4435  CA  GLY A 296      59.480  36.940  27.580  0.00  0.00           C  
ATOM   4436  HA1 GLY A 296      58.960  35.970  27.550  0.00  0.00           H  
ATOM   4437  HA2 GLY A 296      60.360  36.900  26.940  0.00  0.00           H  
ATOM   4438  C   GLY A 296      58.540  38.020  27.030  0.00  0.00           C  
ATOM   4439  O   GLY A 296      57.350  37.800  26.690  0.00  0.00           O  
ATOM   4440  N   THR A 297      59.010  39.280  27.010  0.00  0.00           N  
ATOM   4441  H   THR A 297      59.850  39.410  27.560  0.00  0.00           H  
ATOM   4442  CA  THR A 297      58.420  40.510  26.480  0.00  0.00           C  
ATOM   4443  HA  THR A 297      57.510  40.270  25.910  0.00  0.00           H  
ATOM   4444  CB  THR A 297      57.890  41.430  27.620  0.00  0.00           C  
ATOM   4445  HB  THR A 297      57.460  42.340  27.210  0.00  0.00           H  
ATOM   4446  CG2 THR A 297      56.710  40.730  28.400  0.00  0.00           C  
ATOM   4447 1HG2 THR A 297      57.050  39.730  28.640  0.00  0.00           H  
ATOM   4448 2HG2 THR A 297      56.370  41.390  29.200  0.00  0.00           H  
ATOM   4449 3HG2 THR A 297      55.840  40.690  27.730  0.00  0.00           H  
ATOM   4450  OG1 THR A 297      58.840  41.810  28.550  0.00  0.00           O  
ATOM   4451  HG1 THR A 297      59.570  41.190  28.640  0.00  0.00           H  
ATOM   4452  C   THR A 297      59.290  41.290  25.520  0.00  0.00           C  
ATOM   4453  O   THR A 297      60.540  41.480  25.810  0.00  0.00           O  
ATOM   4454  N   LYS A 298      58.650  41.760  24.460  0.00  0.00           N  
ATOM   4455  H   LYS A 298      57.670  41.510  24.360  0.00  0.00           H  
ATOM   4456  CA  LYS A 298      59.260  42.390  23.260  0.00  0.00           C  
ATOM   4457  HA  LYS A 298      59.900  41.610  22.840  0.00  0.00           H  
ATOM   4458  CB  LYS A 298      58.160  42.760  22.240  0.00  0.00           C  
ATOM   4459  HB1 LYS A 298      58.590  43.130  21.310  0.00  0.00           H  
ATOM   4460  HB2 LYS A 298      57.530  43.600  22.530  0.00  0.00           H  
ATOM   4461  CG  LYS A 298      57.240  41.570  21.850  0.00  0.00           C  
ATOM   4462  HG1 LYS A 298      56.430  41.410  22.560  0.00  0.00           H  
ATOM   4463  HG2 LYS A 298      57.810  40.640  21.920  0.00  0.00           H  
ATOM   4464  CD  LYS A 298      56.680  41.790  20.370  0.00  0.00           C  
ATOM   4465  HD1 LYS A 298      56.320  40.890  19.880  0.00  0.00           H  
ATOM   4466  HD2 LYS A 298      57.560  42.130  19.800  0.00  0.00           H  
ATOM   4467  CE  LYS A 298      55.660  42.940  20.270  0.00  0.00           C  
ATOM   4468  HE1 LYS A 298      56.090  43.770  20.830  0.00  0.00           H  
ATOM   4469  HE2 LYS A 298      54.730  42.670  20.770  0.00  0.00           H  
ATOM   4470  NZ  LYS A 298      55.430  43.330  18.890  0.00  0.00           N1+
ATOM   4471  HZ1 LYS A 298      54.660  43.970  18.730  0.00  0.00           H  
ATOM   4472  HZ2 LYS A 298      56.310  43.700  18.580  0.00  0.00           H  
ATOM   4473  HZ3 LYS A 298      55.390  42.460  18.370  0.00  0.00           H  
ATOM   4474  C   LYS A 298      60.160  43.570  23.570  0.00  0.00           C  
ATOM   4475  O   LYS A 298      61.110  43.720  22.770  0.00  0.00           O  
ATOM   4476  N   VAL A 299      59.850  44.410  24.510  0.00  0.00           N  
ATOM   4477  H   VAL A 299      59.000  44.200  24.990  0.00  0.00           H  
ATOM   4478  CA  VAL A 299      60.620  45.680  24.780  0.00  0.00           C  
ATOM   4479  HA  VAL A 299      61.560  45.540  24.250  0.00  0.00           H  
ATOM   4480  CB  VAL A 299      59.890  46.950  24.240  0.00  0.00           C  
ATOM   4481  HB  VAL A 299      58.990  47.030  24.850  0.00  0.00           H  
ATOM   4482  CG1 VAL A 299      60.530  48.330  24.510  0.00  0.00           C  
ATOM   4483 1HG1 VAL A 299      60.530  48.650  25.550  0.00  0.00           H  
ATOM   4484 2HG1 VAL A 299      61.550  48.370  24.130  0.00  0.00           H  
ATOM   4485 3HG1 VAL A 299      59.890  49.030  23.950  0.00  0.00           H  
ATOM   4486  CG2 VAL A 299      59.480  46.840  22.740  0.00  0.00           C  
ATOM   4487 1HG2 VAL A 299      59.010  45.870  22.540  0.00  0.00           H  
ATOM   4488 2HG2 VAL A 299      58.750  47.640  22.570  0.00  0.00           H  
ATOM   4489 3HG2 VAL A 299      60.360  46.980  22.100  0.00  0.00           H  
ATOM   4490  C   VAL A 299      61.020  45.880  26.320  0.00  0.00           C  
ATOM   4491  O   VAL A 299      62.000  46.530  26.610  0.00  0.00           O  
ATOM   4492  N   GLY A 300      60.410  45.110  27.230  0.00  0.00           N  
ATOM   4493  H   GLY A 300      59.580  44.620  26.920  0.00  0.00           H  
ATOM   4494  CA  GLY A 300      60.820  44.910  28.640  0.00  0.00           C  
ATOM   4495  HA1 GLY A 300      60.060  44.280  29.070  0.00  0.00           H  
ATOM   4496  HA2 GLY A 300      60.930  45.860  29.190  0.00  0.00           H  
ATOM   4497  C   GLY A 300      62.100  44.140  28.790  0.00  0.00           C  
ATOM   4498  O   GLY A 300      63.080  44.630  29.360  0.00  0.00           O  
ATOM   4499  N   ASP A 301      62.180  42.950  28.240  0.00  0.00           N  
ATOM   4500  H   ASP A 301      61.410  42.400  27.880  0.00  0.00           H  
ATOM   4501  CA  ASP A 301      63.470  42.240  28.330  0.00  0.00           C  
ATOM   4502  HA  ASP A 301      63.740  42.250  29.380  0.00  0.00           H  
ATOM   4503  CB  ASP A 301      63.290  40.830  27.910  0.00  0.00           C  
ATOM   4504  HB1 ASP A 301      64.220  40.320  28.190  0.00  0.00           H  
ATOM   4505  HB2 ASP A 301      63.330  40.780  26.820  0.00  0.00           H  
ATOM   4506  CG  ASP A 301      62.130  40.000  28.470  0.00  0.00           C  
ATOM   4507  OD1 ASP A 301      61.050  40.540  28.710  0.00  0.00           O  
ATOM   4508  OD2 ASP A 301      62.310  38.780  28.670  0.00  0.00           O  
ATOM   4509  C   ASP A 301      64.560  42.830  27.540  0.00  0.00           C  
ATOM   4510  O   ASP A 301      65.680  42.870  28.060  0.00  0.00           O  
ATOM   4511  N   PRO A 302      64.400  43.530  26.350  0.00  0.00           N  
ATOM   4512  CD  PRO A 302      63.400  43.260  25.350  0.00  0.00           C  
ATOM   4513  HD1 PRO A 302      62.570  43.960  25.450  0.00  0.00           H  
ATOM   4514  HD2 PRO A 302      62.930  42.270  25.430  0.00  0.00           H  
ATOM   4515  CG  PRO A 302      64.140  43.350  24.040  0.00  0.00           C  
ATOM   4516  HG1 PRO A 302      63.510  43.620  23.200  0.00  0.00           H  
ATOM   4517  HG2 PRO A 302      64.520  42.380  23.710  0.00  0.00           H  
ATOM   4518  CB  PRO A 302      65.140  44.540  24.240  0.00  0.00           C  
ATOM   4519  HB1 PRO A 302      64.650  45.510  24.260  0.00  0.00           H  
ATOM   4520  HB2 PRO A 302      65.940  44.520  23.510  0.00  0.00           H  
ATOM   4521  CA  PRO A 302      65.550  44.140  25.700  0.00  0.00           C  
ATOM   4522  HA  PRO A 302      66.400  43.460  25.660  0.00  0.00           H  
ATOM   4523  C   PRO A 302      65.990  45.380  26.500  0.00  0.00           C  
ATOM   4524  O   PRO A 302      67.180  45.500  26.740  0.00  0.00           O  
ATOM   4525  N   GLN A 303      65.050  46.150  27.000  0.00  0.00           N  
ATOM   4526  H   GLN A 303      64.090  45.850  26.910  0.00  0.00           H  
ATOM   4527  CA  GLN A 303      65.420  47.380  27.750  0.00  0.00           C  
ATOM   4528  HA  GLN A 303      66.110  48.000  27.160  0.00  0.00           H  
ATOM   4529  CB  GLN A 303      64.140  48.240  27.880  0.00  0.00           C  
ATOM   4530  HB1 GLN A 303      64.430  48.980  28.620  0.00  0.00           H  
ATOM   4531  HB2 GLN A 303      63.320  47.720  28.360  0.00  0.00           H  
ATOM   4532  CG  GLN A 303      63.650  49.030  26.610  0.00  0.00           C  
ATOM   4533  HG1 GLN A 303      62.620  49.270  26.870  0.00  0.00           H  
ATOM   4534  HG2 GLN A 303      63.750  48.290  25.810  0.00  0.00           H  
ATOM   4535  CD  GLN A 303      64.400  50.260  26.350  0.00  0.00           C  
ATOM   4536  OE1 GLN A 303      65.650  50.350  26.520  0.00  0.00           O  
ATOM   4537  NE2 GLN A 303      63.670  51.310  25.920  0.00  0.00           N  
ATOM   4538 1HE2 GLN A 303      62.660  51.360  25.980  0.00  0.00           H  
ATOM   4539 2HE2 GLN A 303      64.190  52.150  25.720  0.00  0.00           H  
ATOM   4540  C   GLN A 303      66.160  47.100  29.060  0.00  0.00           C  
ATOM   4541  O   GLN A 303      67.080  47.780  29.370  0.00  0.00           O  
ATOM   4542  N   GLU A 304      65.800  46.010  29.760  0.00  0.00           N  
ATOM   4543  H   GLU A 304      64.960  45.560  29.410  0.00  0.00           H  
ATOM   4544  CA  GLU A 304      66.620  45.600  30.970  0.00  0.00           C  
ATOM   4545  HA  GLU A 304      66.880  46.510  31.520  0.00  0.00           H  
ATOM   4546  CB  GLU A 304      65.760  44.650  31.770  0.00  0.00           C  
ATOM   4547  HB1 GLU A 304      65.350  43.830  31.180  0.00  0.00           H  
ATOM   4548  HB2 GLU A 304      64.830  45.110  32.110  0.00  0.00           H  
ATOM   4549  CG  GLU A 304      66.470  44.020  32.950  0.00  0.00           C  
ATOM   4550  HG1 GLU A 304      66.900  44.820  33.550  0.00  0.00           H  
ATOM   4551  HG2 GLU A 304      67.330  43.520  32.510  0.00  0.00           H  
ATOM   4552  CD  GLU A 304      65.740  42.940  33.740  0.00  0.00           C  
ATOM   4553  OE1 GLU A 304      64.910  42.170  33.180  0.00  0.00           O  
ATOM   4554  OE2 GLU A 304      66.090  42.740  34.910  0.00  0.00           O  
ATOM   4555  C   GLU A 304      67.990  45.000  30.570  0.00  0.00           C  
ATOM   4556  O   GLU A 304      69.030  45.190  31.280  0.00  0.00           O  
ATOM   4557  N   LEU A 305      68.100  44.230  29.520  0.00  0.00           N  
ATOM   4558  H   LEU A 305      67.230  43.860  29.150  0.00  0.00           H  
ATOM   4559  CA  LEU A 305      69.350  43.510  29.210  0.00  0.00           C  
ATOM   4560  HA  LEU A 305      69.750  43.170  30.160  0.00  0.00           H  
ATOM   4561  CB  LEU A 305      69.010  42.290  28.420  0.00  0.00           C  
ATOM   4562  HB1 LEU A 305      69.790  42.150  27.670  0.00  0.00           H  
ATOM   4563  HB2 LEU A 305      68.030  42.260  27.970  0.00  0.00           H  
ATOM   4564  CG  LEU A 305      68.900  41.010  29.320  0.00  0.00           C  
ATOM   4565  HG  LEU A 305      69.850  40.940  29.850  0.00  0.00           H  
ATOM   4566  CD1 LEU A 305      67.770  41.110  30.350  0.00  0.00           C  
ATOM   4567 1HD1 LEU A 305      67.860  40.170  30.890  0.00  0.00           H  
ATOM   4568 2HD1 LEU A 305      67.900  41.830  31.150  0.00  0.00           H  
ATOM   4569 3HD1 LEU A 305      66.790  41.140  29.900  0.00  0.00           H  
ATOM   4570  CD2 LEU A 305      68.690  39.720  28.460  0.00  0.00           C  
ATOM   4571 1HD2 LEU A 305      68.820  38.800  29.020  0.00  0.00           H  
ATOM   4572 2HD2 LEU A 305      67.740  39.650  27.940  0.00  0.00           H  
ATOM   4573 3HD2 LEU A 305      69.440  39.760  27.670  0.00  0.00           H  
ATOM   4574  C   LEU A 305      70.290  44.490  28.600  0.00  0.00           C  
ATOM   4575  O   LEU A 305      71.430  44.640  29.010  0.00  0.00           O  
ATOM   4576  N   ASN A 306      69.880  45.390  27.700  0.00  0.00           N  
ATOM   4577  H   ASN A 306      68.920  45.300  27.390  0.00  0.00           H  
ATOM   4578  CA  ASN A 306      70.670  46.520  27.240  0.00  0.00           C  
ATOM   4579  HA  ASN A 306      71.610  46.070  26.920  0.00  0.00           H  
ATOM   4580  CB  ASN A 306      70.030  47.220  25.960  0.00  0.00           C  
ATOM   4581  HB1 ASN A 306      70.620  48.090  25.660  0.00  0.00           H  
ATOM   4582  HB2 ASN A 306      69.020  47.580  26.150  0.00  0.00           H  
ATOM   4583  CG  ASN A 306      70.020  46.190  24.780  0.00  0.00           C  
ATOM   4584  OD1 ASN A 306      71.030  45.860  24.210  0.00  0.00           O  
ATOM   4585  ND2 ASN A 306      68.970  45.550  24.530  0.00  0.00           N  
ATOM   4586 1HD2 ASN A 306      68.140  45.750  25.080  0.00  0.00           H  
ATOM   4587 2HD2 ASN A 306      68.960  44.920  23.740  0.00  0.00           H  
ATOM   4588  C   ASN A 306      71.000  47.620  28.230  0.00  0.00           C  
ATOM   4589  O   ASN A 306      72.070  48.200  28.120  0.00  0.00           O  
ATOM   4590  N   GLY A 307      70.270  47.720  29.300  0.00  0.00           N  
ATOM   4591  H   GLY A 307      69.390  47.220  29.300  0.00  0.00           H  
ATOM   4592  CA  GLY A 307      70.630  48.510  30.590  0.00  0.00           C  
ATOM   4593  HA1 GLY A 307      69.730  48.670  31.170  0.00  0.00           H  
ATOM   4594  HA2 GLY A 307      71.070  49.480  30.350  0.00  0.00           H  
ATOM   4595  C   GLY A 307      71.670  47.690  31.540  0.00  0.00           C  
ATOM   4596  O   GLY A 307      72.590  48.310  32.080  0.00  0.00           O  
ATOM   4597  N   ILE A 308      71.570  46.360  31.600  0.00  0.00           N  
ATOM   4598  H   ILE A 308      70.700  45.970  31.260  0.00  0.00           H  
ATOM   4599  CA  ILE A 308      72.520  45.460  32.260  0.00  0.00           C  
ATOM   4600  HA  ILE A 308      72.680  45.890  33.250  0.00  0.00           H  
ATOM   4601  CB  ILE A 308      72.020  44.030  32.410  0.00  0.00           C  
ATOM   4602  HB  ILE A 308      71.700  43.710  31.430  0.00  0.00           H  
ATOM   4603  CG2 ILE A 308      73.170  43.040  32.680  0.00  0.00           C  
ATOM   4604 1HG2 ILE A 308      73.710  43.390  33.560  0.00  0.00           H  
ATOM   4605 2HG2 ILE A 308      72.680  42.070  32.790  0.00  0.00           H  
ATOM   4606 3HG2 ILE A 308      73.880  42.990  31.850  0.00  0.00           H  
ATOM   4607  CG1 ILE A 308      71.040  43.830  33.520  0.00  0.00           C  
ATOM   4608 1HG1 ILE A 308      71.070  42.760  33.740  0.00  0.00           H  
ATOM   4609 2HG1 ILE A 308      70.060  43.980  33.080  0.00  0.00           H  
ATOM   4610  CD  ILE A 308      71.100  44.710  34.780  0.00  0.00           C  
ATOM   4611  HD1 ILE A 308      70.240  44.430  35.410  0.00  0.00           H  
ATOM   4612  HD2 ILE A 308      72.000  44.540  35.360  0.00  0.00           H  
ATOM   4613  HD3 ILE A 308      70.910  45.720  34.420  0.00  0.00           H  
ATOM   4614  C   ILE A 308      73.880  45.560  31.500  0.00  0.00           C  
ATOM   4615  O   ILE A 308      74.960  45.550  32.040  0.00  0.00           O  
ATOM   4616  N   THR A 309      73.750  45.570  30.170  0.00  0.00           N  
ATOM   4617  H   THR A 309      72.840  45.630  29.720  0.00  0.00           H  
ATOM   4618  CA  THR A 309      74.890  45.560  29.280  0.00  0.00           C  
ATOM   4619  HA  THR A 309      75.560  44.730  29.500  0.00  0.00           H  
ATOM   4620  CB  THR A 309      74.380  45.340  27.820  0.00  0.00           C  
ATOM   4621  HB  THR A 309      73.550  46.030  27.630  0.00  0.00           H  
ATOM   4622  CG2 THR A 309      75.520  45.480  26.820  0.00  0.00           C  
ATOM   4623 1HG2 THR A 309      76.380  44.900  27.110  0.00  0.00           H  
ATOM   4624 2HG2 THR A 309      75.230  45.210  25.800  0.00  0.00           H  
ATOM   4625 3HG2 THR A 309      75.780  46.540  26.840  0.00  0.00           H  
ATOM   4626  OG1 THR A 309      73.730  44.120  27.610  0.00  0.00           O  
ATOM   4627  HG1 THR A 309      73.030  44.030  28.260  0.00  0.00           H  
ATOM   4628  C   THR A 309      75.680  46.860  29.370  0.00  0.00           C  
ATOM   4629  O   THR A 309      76.870  46.750  29.630  0.00  0.00           O  
ATOM   4630  N   ARG A 310      74.980  48.030  29.430  0.00  0.00           N  
ATOM   4631  H   ARG A 310      73.970  48.060  29.400  0.00  0.00           H  
ATOM   4632  CA  ARG A 310      75.680  49.290  29.570  0.00  0.00           C  
ATOM   4633  HA  ARG A 310      76.480  49.310  28.840  0.00  0.00           H  
ATOM   4634  CB  ARG A 310      74.730  50.470  29.210  0.00  0.00           C  
ATOM   4635  HB1 ARG A 310      75.130  51.410  29.560  0.00  0.00           H  
ATOM   4636  HB2 ARG A 310      73.820  50.550  29.800  0.00  0.00           H  
ATOM   4637  CG  ARG A 310      74.470  50.500  27.650  0.00  0.00           C  
ATOM   4638  HG1 ARG A 310      73.860  49.620  27.420  0.00  0.00           H  
ATOM   4639  HG2 ARG A 310      75.380  50.490  27.050  0.00  0.00           H  
ATOM   4640  CD  ARG A 310      73.690  51.690  27.150  0.00  0.00           C  
ATOM   4641  HD1 ARG A 310      73.690  51.620  26.060  0.00  0.00           H  
ATOM   4642  HD2 ARG A 310      74.250  52.620  27.320  0.00  0.00           H  
ATOM   4643  NE  ARG A 310      72.330  51.840  27.710  0.00  0.00           N  
ATOM   4644  HE  ARG A 310      72.230  52.280  28.610  0.00  0.00           H  
ATOM   4645  CZ  ARG A 310      71.200  51.320  27.270  0.00  0.00           C  
ATOM   4646  NH1 ARG A 310      70.960  50.810  26.120  0.00  0.00           N  
ATOM   4647 1HH1 ARG A 310      71.730  50.400  25.610  0.00  0.00           H  
ATOM   4648 2HH1 ARG A 310      70.030  50.470  25.940  0.00  0.00           H  
ATOM   4649  NH2 ARG A 310      70.170  51.570  27.920  0.00  0.00           N  
ATOM   4650 1HH2 ARG A 310      70.320  52.090  28.760  0.00  0.00           H  
ATOM   4651 2HH2 ARG A 310      69.290  51.090  27.760  0.00  0.00           H  
ATOM   4652  C   ARG A 310      76.330  49.540  31.010  0.00  0.00           C  
ATOM   4653  O   ARG A 310      77.340  50.240  31.080  0.00  0.00           O  
ATOM   4654  N   SER A 311      75.620  49.090  32.080  0.00  0.00           N  
ATOM   4655  H   SER A 311      74.770  48.560  31.930  0.00  0.00           H  
ATOM   4656  CA  SER A 311      76.040  49.300  33.550  0.00  0.00           C  
ATOM   4657  HA  SER A 311      76.580  50.240  33.480  0.00  0.00           H  
ATOM   4658  CB  SER A 311      74.820  49.380  34.400  0.00  0.00           C  
ATOM   4659  HB1 SER A 311      74.240  50.240  34.060  0.00  0.00           H  
ATOM   4660  HB2 SER A 311      75.160  49.620  35.420  0.00  0.00           H  
ATOM   4661  OG  SER A 311      74.020  48.210  34.330  0.00  0.00           O  
ATOM   4662  HG  SER A 311      73.590  48.210  33.480  0.00  0.00           H  
ATOM   4663  C   SER A 311      77.040  48.230  34.190  0.00  0.00           C  
ATOM   4664  O   SER A 311      77.760  48.560  35.110  0.00  0.00           O  
ATOM   4665  N   LEU A 312      77.010  47.010  33.640  0.00  0.00           N  
ATOM   4666  H   LEU A 312      76.210  46.800  33.040  0.00  0.00           H  
ATOM   4667  CA  LEU A 312      77.840  45.860  34.130  0.00  0.00           C  
ATOM   4668  HA  LEU A 312      78.620  46.270  34.770  0.00  0.00           H  
ATOM   4669  CB  LEU A 312      76.980  44.900  35.040  0.00  0.00           C  
ATOM   4670  HB1 LEU A 312      77.620  44.110  35.440  0.00  0.00           H  
ATOM   4671  HB2 LEU A 312      76.280  44.410  34.360  0.00  0.00           H  
ATOM   4672  CG  LEU A 312      76.170  45.490  36.210  0.00  0.00           C  
ATOM   4673  HG  LEU A 312      75.620  46.360  35.850  0.00  0.00           H  
ATOM   4674  CD1 LEU A 312      75.100  44.490  36.630  0.00  0.00           C  
ATOM   4675 1HD1 LEU A 312      74.260  44.450  35.930  0.00  0.00           H  
ATOM   4676 2HD1 LEU A 312      75.560  43.510  36.770  0.00  0.00           H  
ATOM   4677 3HD1 LEU A 312      74.700  44.780  37.600  0.00  0.00           H  
ATOM   4678  CD2 LEU A 312      77.050  46.010  37.420  0.00  0.00           C  
ATOM   4679 1HD2 LEU A 312      76.590  46.700  38.120  0.00  0.00           H  
ATOM   4680 2HD2 LEU A 312      77.310  45.160  38.060  0.00  0.00           H  
ATOM   4681 3HD2 LEU A 312      77.940  46.490  37.010  0.00  0.00           H  
ATOM   4682  C   LEU A 312      78.650  45.180  33.080  0.00  0.00           C  
ATOM   4683  O   LEU A 312      79.870  45.120  33.240  0.00  0.00           O  
ATOM   4684  N   CYS A 313      78.110  44.880  31.900  0.00  0.00           N  
ATOM   4685  H   CYS A 313      77.110  44.850  31.800  0.00  0.00           H  
ATOM   4686  CA  CYS A 313      78.960  44.220  30.860  0.00  0.00           C  
ATOM   4687  HA  CYS A 313      79.640  43.620  31.460  0.00  0.00           H  
ATOM   4688  CB  CYS A 313      78.200  43.320  29.890  0.00  0.00           C  
ATOM   4689  HB1 CYS A 313      78.890  42.650  29.360  0.00  0.00           H  
ATOM   4690  HB2 CYS A 313      77.880  43.880  29.010  0.00  0.00           H  
ATOM   4691  SG  CYS A 313      76.900  42.420  30.730  0.00  0.00           S  
ATOM   4692  HG  CYS A 313      77.700  41.590  31.390  0.00  0.00           H  
ATOM   4693  C   CYS A 313      79.930  45.110  30.110  0.00  0.00           C  
ATOM   4694  O   CYS A 313      80.980  44.630  29.690  0.00  0.00           O  
ATOM   4695  N   ALA A 314      79.770  46.410  30.150  0.00  0.00           N  
ATOM   4696  H   ALA A 314      78.800  46.650  30.320  0.00  0.00           H  
ATOM   4697  CA  ALA A 314      80.810  47.410  29.940  0.00  0.00           C  
ATOM   4698  HA  ALA A 314      81.280  47.010  29.040  0.00  0.00           H  
ATOM   4699  CB  ALA A 314      80.080  48.780  29.690  0.00  0.00           C  
ATOM   4700  HB1 ALA A 314      80.780  49.430  29.150  0.00  0.00           H  
ATOM   4701  HB2 ALA A 314      79.240  48.680  28.990  0.00  0.00           H  
ATOM   4702  HB3 ALA A 314      79.680  49.130  30.630  0.00  0.00           H  
ATOM   4703  C   ALA A 314      81.920  47.640  31.030  0.00  0.00           C  
ATOM   4704  O   ALA A 314      82.850  48.430  30.900  0.00  0.00           O  
ATOM   4705  N   PHE A 315      81.800  46.900  32.110  0.00  0.00           N  
ATOM   4706  H   PHE A 315      81.090  46.190  32.200  0.00  0.00           H  
ATOM   4707  CA  PHE A 315      82.800  47.010  33.150  0.00  0.00           C  
ATOM   4708  HA  PHE A 315      83.690  47.590  32.920  0.00  0.00           H  
ATOM   4709  CB  PHE A 315      82.240  47.650  34.360  0.00  0.00           C  
ATOM   4710  HB1 PHE A 315      82.970  47.690  35.170  0.00  0.00           H  
ATOM   4711  HB2 PHE A 315      81.380  47.030  34.630  0.00  0.00           H  
ATOM   4712  CG  PHE A 315      81.710  49.080  34.120  0.00  0.00           C  
ATOM   4713  CD1 PHE A 315      80.440  49.230  33.510  0.00  0.00           C  
ATOM   4714  HD1 PHE A 315      79.720  48.440  33.660  0.00  0.00           H  
ATOM   4715  CE1 PHE A 315      80.040  50.540  33.140  0.00  0.00           C  
ATOM   4716  HE1 PHE A 315      79.030  50.750  32.810  0.00  0.00           H  
ATOM   4717  CZ  PHE A 315      80.970  51.550  33.110  0.00  0.00           C  
ATOM   4718  HZ  PHE A 315      80.650  52.490  32.700  0.00  0.00           H  
ATOM   4719  CE2 PHE A 315      82.250  51.340  33.600  0.00  0.00           C  
ATOM   4720  HE2 PHE A 315      82.980  52.130  33.460  0.00  0.00           H  
ATOM   4721  CD2 PHE A 315      82.650  50.110  34.080  0.00  0.00           C  
ATOM   4722  HD2 PHE A 315      83.690  50.000  34.340  0.00  0.00           H  
ATOM   4723  C   PHE A 315      83.430  45.630  33.370  0.00  0.00           C  
ATOM   4724  O   PHE A 315      83.930  45.330  34.460  0.00  0.00           O  
ATOM   4725  N   ARG A 316      83.400  44.770  32.330  0.00  0.00           N  
ATOM   4726  H   ARG A 316      83.150  45.200  31.450  0.00  0.00           H  
ATOM   4727  CA  ARG A 316      83.930  43.380  32.320  0.00  0.00           C  
ATOM   4728  HA  ARG A 316      84.590  43.330  33.190  0.00  0.00           H  
ATOM   4729  CB  ARG A 316      82.760  42.380  32.510  0.00  0.00           C  
ATOM   4730  HB1 ARG A 316      83.120  41.390  32.220  0.00  0.00           H  
ATOM   4731  HB2 ARG A 316      81.920  42.740  31.910  0.00  0.00           H  
ATOM   4732  CG  ARG A 316      82.240  42.310  33.950  0.00  0.00           C  
ATOM   4733  HG1 ARG A 316      81.960  43.310  34.280  0.00  0.00           H  
ATOM   4734  HG2 ARG A 316      83.050  42.020  34.620  0.00  0.00           H  
ATOM   4735  CD  ARG A 316      81.010  41.450  34.030  0.00  0.00           C  
ATOM   4736  HD1 ARG A 316      80.400  41.780  33.190  0.00  0.00           H  
ATOM   4737  HD2 ARG A 316      80.520  41.560  35.010  0.00  0.00           H  
ATOM   4738  NE  ARG A 316      81.500  40.060  33.910  0.00  0.00           N  
ATOM   4739  HE  ARG A 316      81.290  39.690  32.980  0.00  0.00           H  
ATOM   4740  CZ  ARG A 316      81.980  39.270  34.780  0.00  0.00           C  
ATOM   4741  NH1 ARG A 316      82.310  39.560  36.020  0.00  0.00           N  
ATOM   4742 1HH1 ARG A 316      82.190  40.540  36.210  0.00  0.00           H  
ATOM   4743 2HH1 ARG A 316      82.760  38.900  36.640  0.00  0.00           H  
ATOM   4744  NH2 ARG A 316      82.220  38.060  34.430  0.00  0.00           N  
ATOM   4745 1HH2 ARG A 316      82.030  37.720  33.500  0.00  0.00           H  
ATOM   4746 2HH2 ARG A 316      82.590  37.400  35.100  0.00  0.00           H  
ATOM   4747  C   ARG A 316      84.620  43.040  30.990  0.00  0.00           C  
ATOM   4748  O   ARG A 316      84.500  43.840  30.050  0.00  0.00           O  
ATOM   4749  N   GLN A 317      85.290  41.920  30.820  0.00  0.00           N  
ATOM   4750  H   GLN A 317      85.350  41.350  31.650  0.00  0.00           H  
ATOM   4751  CA  GLN A 317      85.810  41.370  29.610  0.00  0.00           C  
ATOM   4752  HA  GLN A 317      85.510  41.990  28.770  0.00  0.00           H  
ATOM   4753  CB  GLN A 317      87.390  41.510  29.550  0.00  0.00           C  
ATOM   4754  HB1 GLN A 317      87.830  41.030  30.420  0.00  0.00           H  
ATOM   4755  HB2 GLN A 317      87.660  42.570  29.560  0.00  0.00           H  
ATOM   4756  CG  GLN A 317      87.960  40.930  28.260  0.00  0.00           C  
ATOM   4757  HG1 GLN A 317      87.410  41.240  27.370  0.00  0.00           H  
ATOM   4758  HG2 GLN A 317      87.970  39.860  28.400  0.00  0.00           H  
ATOM   4759  CD  GLN A 317      89.400  41.300  28.070  0.00  0.00           C  
ATOM   4760  OE1 GLN A 317      89.850  42.270  27.510  0.00  0.00           O  
ATOM   4761  NE2 GLN A 317      90.270  40.680  28.720  0.00  0.00           N  
ATOM   4762 1HE2 GLN A 317      89.930  39.850  29.170  0.00  0.00           H  
ATOM   4763 2HE2 GLN A 317      91.220  41.020  28.620  0.00  0.00           H  
ATOM   4764  C   GLN A 317      85.410  39.890  29.410  0.00  0.00           C  
ATOM   4765  O   GLN A 317      85.050  39.490  28.300  0.00  0.00           O  
ATOM   4766  N   ALA A 318      85.310  39.060  30.470  0.00  0.00           N  
ATOM   4767  H   ALA A 318      85.730  39.310  31.360  0.00  0.00           H  
ATOM   4768  CA  ALA A 318      84.880  37.630  30.450  0.00  0.00           C  
ATOM   4769  HA  ALA A 318      85.200  37.170  29.510  0.00  0.00           H  
ATOM   4770  CB  ALA A 318      85.670  36.980  31.550  0.00  0.00           C  
ATOM   4771  HB1 ALA A 318      85.520  35.910  31.520  0.00  0.00           H  
ATOM   4772  HB2 ALA A 318      86.730  37.090  31.320  0.00  0.00           H  
ATOM   4773  HB3 ALA A 318      85.370  37.420  32.510  0.00  0.00           H  
ATOM   4774  C   ALA A 318      83.360  37.490  30.730  0.00  0.00           C  
ATOM   4775  O   ALA A 318      82.870  38.390  31.440  0.00  0.00           O  
ATOM   4776  N   PRO A 319      82.680  36.430  30.290  0.00  0.00           N  
ATOM   4777  CD  PRO A 319      83.290  35.320  29.570  0.00  0.00           C  
ATOM   4778  HD1 PRO A 319      83.680  34.650  30.340  0.00  0.00           H  
ATOM   4779  HD2 PRO A 319      84.060  35.670  28.900  0.00  0.00           H  
ATOM   4780  CG  PRO A 319      82.160  34.630  28.730  0.00  0.00           C  
ATOM   4781  HG1 PRO A 319      82.210  33.540  28.650  0.00  0.00           H  
ATOM   4782  HG2 PRO A 319      82.240  35.120  27.760  0.00  0.00           H  
ATOM   4783  CB  PRO A 319      80.920  34.970  29.550  0.00  0.00           C  
ATOM   4784  HB1 PRO A 319      80.740  34.180  30.290  0.00  0.00           H  
ATOM   4785  HB2 PRO A 319      79.990  34.950  28.980  0.00  0.00           H  
ATOM   4786  CA  PRO A 319      81.200  36.330  30.250  0.00  0.00           C  
ATOM   4787  HA  PRO A 319      80.910  37.160  29.610  0.00  0.00           H  
ATOM   4788  C   PRO A 319      80.510  36.400  31.630  0.00  0.00           C  
ATOM   4789  O   PRO A 319      81.150  36.200  32.670  0.00  0.00           O  
ATOM   4790  N   LEU A 320      79.180  36.500  31.580  0.00  0.00           N  
ATOM   4791  H   LEU A 320      78.740  36.590  30.680  0.00  0.00           H  
ATOM   4792  CA  LEU A 320      78.260  36.380  32.740  0.00  0.00           C  
ATOM   4793  HA  LEU A 320      78.800  35.810  33.510  0.00  0.00           H  
ATOM   4794  CB  LEU A 320      78.010  37.850  33.260  0.00  0.00           C  
ATOM   4795  HB1 LEU A 320      77.310  38.380  32.610  0.00  0.00           H  
ATOM   4796  HB2 LEU A 320      78.960  38.370  33.180  0.00  0.00           H  
ATOM   4797  CG  LEU A 320      77.470  38.120  34.650  0.00  0.00           C  
ATOM   4798  HG  LEU A 320      76.590  37.470  34.740  0.00  0.00           H  
ATOM   4799  CD1 LEU A 320      78.460  37.740  35.760  0.00  0.00           C  
ATOM   4800 1HD1 LEU A 320      78.150  37.990  36.770  0.00  0.00           H  
ATOM   4801 2HD1 LEU A 320      78.840  36.720  35.730  0.00  0.00           H  
ATOM   4802 3HD1 LEU A 320      79.420  38.180  35.490  0.00  0.00           H  
ATOM   4803  CD2 LEU A 320      77.030  39.590  34.750  0.00  0.00           C  
ATOM   4804 1HD2 LEU A 320      77.890  40.250  34.740  0.00  0.00           H  
ATOM   4805 2HD2 LEU A 320      76.380  39.890  33.920  0.00  0.00           H  
ATOM   4806 3HD2 LEU A 320      76.470  39.750  35.670  0.00  0.00           H  
ATOM   4807  C   LEU A 320      76.940  35.550  32.650  0.00  0.00           C  
ATOM   4808  O   LEU A 320      76.450  35.260  31.560  0.00  0.00           O  
ATOM   4809  N   LEU A 321      76.390  35.050  33.730  0.00  0.00           N  
ATOM   4810  H   LEU A 321      76.830  35.330  34.600  0.00  0.00           H  
ATOM   4811  CA  LEU A 321      75.250  34.250  33.800  0.00  0.00           C  
ATOM   4812  HA  LEU A 321      75.100  33.750  32.840  0.00  0.00           H  
ATOM   4813  CB  LEU A 321      75.350  33.100  34.800  0.00  0.00           C  
ATOM   4814  HB1 LEU A 321      74.340  32.690  34.840  0.00  0.00           H  
ATOM   4815  HB2 LEU A 321      75.610  33.480  35.780  0.00  0.00           H  
ATOM   4816  CG  LEU A 321      76.350  31.940  34.610  0.00  0.00           C  
ATOM   4817  HG  LEU A 321      77.330  32.400  34.610  0.00  0.00           H  
ATOM   4818  CD1 LEU A 321      76.380  30.950  35.780  0.00  0.00           C  
ATOM   4819 1HD1 LEU A 321      76.710  31.360  36.730  0.00  0.00           H  
ATOM   4820 2HD1 LEU A 321      75.360  30.600  35.990  0.00  0.00           H  
ATOM   4821 3HD1 LEU A 321      77.020  30.120  35.510  0.00  0.00           H  
ATOM   4822  CD2 LEU A 321      76.100  31.170  33.350  0.00  0.00           C  
ATOM   4823 1HD2 LEU A 321      75.040  30.940  33.350  0.00  0.00           H  
ATOM   4824 2HD2 LEU A 321      76.260  31.780  32.450  0.00  0.00           H  
ATOM   4825 3HD2 LEU A 321      76.650  30.250  33.190  0.00  0.00           H  
ATOM   4826  C   LEU A 321      74.080  35.120  34.030  0.00  0.00           C  
ATOM   4827  O   LEU A 321      74.140  35.850  35.070  0.00  0.00           O  
ATOM   4828  N   ILE A 322      72.950  34.980  33.290  0.00  0.00           N  
ATOM   4829  H   ILE A 322      73.020  34.430  32.440  0.00  0.00           H  
ATOM   4830  CA  ILE A 322      71.710  35.690  33.510  0.00  0.00           C  
ATOM   4831  HA  ILE A 322      71.650  36.050  34.540  0.00  0.00           H  
ATOM   4832  CB  ILE A 322      71.570  36.900  32.490  0.00  0.00           C  
ATOM   4833  HB  ILE A 322      72.390  37.610  32.550  0.00  0.00           H  
ATOM   4834  CG2 ILE A 322      71.440  36.450  31.020  0.00  0.00           C  
ATOM   4835 1HG2 ILE A 322      71.780  37.200  30.310  0.00  0.00           H  
ATOM   4836 2HG2 ILE A 322      72.130  35.630  30.820  0.00  0.00           H  
ATOM   4837 3HG2 ILE A 322      70.430  36.090  30.790  0.00  0.00           H  
ATOM   4838  CG1 ILE A 322      70.300  37.680  32.800  0.00  0.00           C  
ATOM   4839 1HG1 ILE A 322      70.160  37.680  33.880  0.00  0.00           H  
ATOM   4840 2HG1 ILE A 322      69.390  37.220  32.420  0.00  0.00           H  
ATOM   4841  CD  ILE A 322      70.460  39.150  32.190  0.00  0.00           C  
ATOM   4842  HD1 ILE A 322      70.800  39.130  31.160  0.00  0.00           H  
ATOM   4843  HD2 ILE A 322      69.510  39.680  32.240  0.00  0.00           H  
ATOM   4844  HD3 ILE A 322      71.160  39.600  32.900  0.00  0.00           H  
ATOM   4845  C   ILE A 322      70.520  34.690  33.410  0.00  0.00           C  
ATOM   4846  O   ILE A 322      70.450  33.790  32.580  0.00  0.00           O  
ATOM   4847  N   GLY A 323      69.460  34.980  34.180  0.00  0.00           N  
ATOM   4848  H   GLY A 323      69.530  35.720  34.870  0.00  0.00           H  
ATOM   4849  CA  GLY A 323      68.150  34.300  34.130  0.00  0.00           C  
ATOM   4850  HA1 GLY A 323      68.300  33.240  34.390  0.00  0.00           H  
ATOM   4851  HA2 GLY A 323      67.820  34.340  33.090  0.00  0.00           H  
ATOM   4852  C   GLY A 323      67.100  35.110  34.830  0.00  0.00           C  
ATOM   4853  O   GLY A 323      67.290  36.240  35.290  0.00  0.00           O  
ATOM   4854  N   SER A 324      65.890  34.590  34.870  0.00  0.00           N  
ATOM   4855  H   SER A 324      65.840  33.640  34.520  0.00  0.00           H  
ATOM   4856  CA  SER A 324      64.640  35.210  35.370  0.00  0.00           C  
ATOM   4857  HA  SER A 324      64.850  35.910  36.170  0.00  0.00           H  
ATOM   4858  CB  SER A 324      63.960  36.090  34.330  0.00  0.00           C  
ATOM   4859  HB1 SER A 324      63.710  35.380  33.550  0.00  0.00           H  
ATOM   4860  HB2 SER A 324      64.590  36.860  33.880  0.00  0.00           H  
ATOM   4861  OG  SER A 324      62.730  36.520  34.930  0.00  0.00           O  
ATOM   4862  HG  SER A 324      62.240  36.920  34.200  0.00  0.00           H  
ATOM   4863  C   SER A 324      63.640  34.130  35.850  0.00  0.00           C  
ATOM   4864  O   SER A 324      63.080  33.400  35.040  0.00  0.00           O  
ATOM   4865  N   THR A 325      63.480  34.070  37.170  0.00  0.00           N  
ATOM   4866  H   THR A 325      63.990  34.710  37.760  0.00  0.00           H  
ATOM   4867  CA  THR A 325      62.560  33.180  37.840  0.00  0.00           C  
ATOM   4868  HA  THR A 325      62.920  32.160  37.710  0.00  0.00           H  
ATOM   4869  CB  THR A 325      62.580  33.470  39.310  0.00  0.00           C  
ATOM   4870  HB  THR A 325      62.100  34.440  39.460  0.00  0.00           H  
ATOM   4871  CG2 THR A 325      62.060  32.410  40.170  0.00  0.00           C  
ATOM   4872 1HG2 THR A 325      61.000  32.220  39.970  0.00  0.00           H  
ATOM   4873 2HG2 THR A 325      62.440  31.450  39.850  0.00  0.00           H  
ATOM   4874 3HG2 THR A 325      62.110  32.580  41.240  0.00  0.00           H  
ATOM   4875  OG1 THR A 325      63.930  33.510  39.750  0.00  0.00           O  
ATOM   4876  HG1 THR A 325      64.330  34.390  39.680  0.00  0.00           H  
ATOM   4877  C   THR A 325      61.210  33.350  37.280  0.00  0.00           C  
ATOM   4878  O   THR A 325      60.410  32.470  37.490  0.00  0.00           O  
ATOM   4879  N   LYS A 326      60.760  34.460  36.610  0.00  0.00           N  
ATOM   4880  H   LYS A 326      61.460  35.190  36.460  0.00  0.00           H  
ATOM   4881  CA  LYS A 326      59.420  34.470  35.940  0.00  0.00           C  
ATOM   4882  HA  LYS A 326      58.680  34.400  36.740  0.00  0.00           H  
ATOM   4883  CB  LYS A 326      59.210  35.830  35.220  0.00  0.00           C  
ATOM   4884  HB1 LYS A 326      58.300  35.730  34.630  0.00  0.00           H  
ATOM   4885  HB2 LYS A 326      59.930  35.950  34.410  0.00  0.00           H  
ATOM   4886  CG  LYS A 326      59.060  37.020  36.150  0.00  0.00           C  
ATOM   4887  HG1 LYS A 326      60.010  37.300  36.610  0.00  0.00           H  
ATOM   4888  HG2 LYS A 326      58.280  36.810  36.870  0.00  0.00           H  
ATOM   4889  CD  LYS A 326      58.600  38.140  35.310  0.00  0.00           C  
ATOM   4890  HD1 LYS A 326      57.620  37.820  34.940  0.00  0.00           H  
ATOM   4891  HD2 LYS A 326      59.170  38.290  34.400  0.00  0.00           H  
ATOM   4892  CE  LYS A 326      58.500  39.510  35.990  0.00  0.00           C  
ATOM   4893  HE1 LYS A 326      59.470  39.940  36.240  0.00  0.00           H  
ATOM   4894  HE2 LYS A 326      58.040  39.440  36.990  0.00  0.00           H  
ATOM   4895  NZ  LYS A 326      57.890  40.490  35.120  0.00  0.00           N1+
ATOM   4896  HZ1 LYS A 326      56.930  40.210  34.950  0.00  0.00           H  
ATOM   4897  HZ2 LYS A 326      57.870  41.440  35.450  0.00  0.00           H  
ATOM   4898  HZ3 LYS A 326      58.230  40.410  34.170  0.00  0.00           H  
ATOM   4899  C   LYS A 326      59.120  33.340  34.970  0.00  0.00           C  
ATOM   4900  O   LYS A 326      57.970  33.040  34.540  0.00  0.00           O  
ATOM   4901  N   SER A 327      60.130  32.630  34.430  0.00  0.00           N  
ATOM   4902  H   SER A 327      61.020  33.090  34.530  0.00  0.00           H  
ATOM   4903  CA  SER A 327      59.960  31.530  33.460  0.00  0.00           C  
ATOM   4904  HA  SER A 327      59.190  31.820  32.750  0.00  0.00           H  
ATOM   4905  CB  SER A 327      61.230  31.430  32.640  0.00  0.00           C  
ATOM   4906  HB1 SER A 327      61.490  32.430  32.260  0.00  0.00           H  
ATOM   4907  HB2 SER A 327      61.070  30.650  31.900  0.00  0.00           H  
ATOM   4908  OG  SER A 327      62.370  30.920  33.340  0.00  0.00           O  
ATOM   4909  HG  SER A 327      62.740  31.540  33.970  0.00  0.00           H  
ATOM   4910  C   SER A 327      59.520  30.220  34.110  0.00  0.00           C  
ATOM   4911  O   SER A 327      58.780  29.500  33.480  0.00  0.00           O  
ATOM   4912  N   ASN A 328      59.970  29.980  35.370  0.00  0.00           N  
ATOM   4913  H   ASN A 328      60.690  30.580  35.750  0.00  0.00           H  
ATOM   4914  CA  ASN A 328      59.670  28.830  36.180  0.00  0.00           C  
ATOM   4915  HA  ASN A 328      59.640  27.910  35.590  0.00  0.00           H  
ATOM   4916  CB  ASN A 328      60.740  28.790  37.190  0.00  0.00           C  
ATOM   4917  HB1 ASN A 328      60.560  27.950  37.870  0.00  0.00           H  
ATOM   4918  HB2 ASN A 328      60.670  29.730  37.740  0.00  0.00           H  
ATOM   4919  CG  ASN A 328      62.150  28.690  36.720  0.00  0.00           C  
ATOM   4920  OD1 ASN A 328      62.850  29.660  36.570  0.00  0.00           O  
ATOM   4921  ND2 ASN A 328      62.630  27.540  36.310  0.00  0.00           N  
ATOM   4922 1HD2 ASN A 328      62.070  26.710  36.460  0.00  0.00           H  
ATOM   4923 2HD2 ASN A 328      63.620  27.430  36.110  0.00  0.00           H  
ATOM   4924  C   ASN A 328      58.270  28.750  36.770  0.00  0.00           C  
ATOM   4925  O   ASN A 328      57.580  27.740  36.910  0.00  0.00           O  
ATOM   4926  N   MET A 329      57.730  29.960  37.030  0.00  0.00           N  
ATOM   4927  H   MET A 329      58.220  30.800  36.750  0.00  0.00           H  
ATOM   4928  CA  MET A 329      56.530  30.180  37.880  0.00  0.00           C  
ATOM   4929  HA  MET A 329      55.930  29.280  37.950  0.00  0.00           H  
ATOM   4930  CB  MET A 329      57.020  30.480  39.280  0.00  0.00           C  
ATOM   4931  HB1 MET A 329      57.770  29.760  39.610  0.00  0.00           H  
ATOM   4932  HB2 MET A 329      56.220  30.520  40.020  0.00  0.00           H  
ATOM   4933  CG  MET A 329      57.510  31.960  39.450  0.00  0.00           C  
ATOM   4934  HG1 MET A 329      56.640  32.600  39.350  0.00  0.00           H  
ATOM   4935  HG2 MET A 329      58.290  32.210  38.720  0.00  0.00           H  
ATOM   4936  SD  MET A 329      58.330  32.380  40.950  0.00  0.00           S
[truncated: 594,732 more chars]
